# Supplementary material for: The impact of chromatin modifiers on the timing of locus replication in mouse embryonic stem cells
Source: Genome Biol. 2007 Aug 17;8(8):R169. doi: 10.1186/gb-2007-8-8-r169 (PMC2374999; doi:10.1186/gb-2007-8-8-r169)
Supplement: Additional data file 3 — Microarray data for the histone acetylation analysis. [file gb-2007-8-8-r169-S3.zip]

Archive with 14 entries (14 files):
- AcK9r1_raw_input.txt
- AcK9r1_raw_IP.txt
- H3r1_raw_input.txt
- H3r1_raw_IP.txt
- AcK9r1_ratio.txt
- AcK9r2_ratio.txt
- H3r2_ratio.txt
- AcK9normH3_hmm.txt
- H3r1_ratio.txt
- AcK9r2_raw_input.txt
- AcK9r2_raw_IP.txt
- H3r2_raw_input.txt
- H3r2_raw_IP.txt
- SampleKey.txt
