# Supplementary material for: The impact of chromatin modifiers on the timing of locus replication in mouse embryonic stem cells
Source: Genome Biol. 2007 Aug 17;8(8):R169. doi: 10.1186/gb-2007-8-8-r169 (PMC2374999; doi:10.1186/gb-2007-8-8-r169)
Supplement: Additional data file 3 — Microarray data for the histone acetylation analysis. [file gb-2007-8-8-r169-S3.zip › AcK9r1_raw_input.txt]

CHR	START_LOCATION	END_LOCATION	PM
CHR7	91522525	91522525	9150.00
CHR7	91434020	91434020	2061.44
CHR7	91470516	91470516	1387.44
CHR7	91507710	91507710	2225.56
CHR7	91521825	91521825	6551.33
CHR7	91495369	91495369	2505.56
CHR7	91465219	91465219	2039.00
CHR7	91373131	91373131	1536.00
CHR7	91357445	91357445	954.56
CHR7	91507310	91507310	623.78
CHR7	91511193	91511193	678.78
CHR7	91347514	91347514	734.78
CHR7	91276689	91276689	934.00
CHR7	91531795	91531795	1688.11
CHR7	91210294	91210294	541.22
CHR7	91509710	91509710	1113.56
CHR7	91270107	91270107	2026.44
CHR7	91366677	91366677	906.56
CHR7	91465419	91465419	4146.44
CHR7	91490783	91490783	2797.11
CHR7	91281847	91281847	814.33
CHR7	91212409	91212409	891.44
CHR7	91216886	91216886	1248.78
CHR7	91259188	91259188	529.56
CHR7	91216386	91216386	556.33
CHR7	91413417	91413417	778.89
CHR7	91254899	91254899	754.22
CHR7	91227781	91227781	517.78
CHR7	91535885	91535885	1497.22
CHR7	91374273	91374273	2209.78
CHR7	91544391	91544391	1416.56
CHR7	91393606	91393606	3191.56
CHR7	91498052	91498052	9454.22
CHR7	91536785	91536785	1408.67
CHR7	91325349	91325349	695.11
CHR7	91258243	91258243	784.89
CHR7	91359902	91359902	2397.22
CHR7	91233462	91233462	1291.78
CHR7	91353076	91353076	891.00
CHR7	91228081	91228081	559.00
CHR7	91543414	91543414	728.44
CHR7	91403805	91403805	2337.89
CHR7	91279274	91279274	878.67
CHR7	91347195	91347195	1404.00
CHR7	91280074	91280074	2148.67
CHR7	91269338	91269338	3783.89
CHR7	91396782	91396782	1269.33
CHR7	91289946	91289946	780.00
CHR7	91536385	91536385	2003.78
CHR7	91456443	91456443	2160.89
CHR7	91352876	91352876	1355.78
CHR7	91229033	91229033	1886.22
CHR7	91211909	91211909	519.78
CHR7	91510110	91510110	4519.11
CHR7	91295159	91295159	1200.56
CHR7	91538299	91538299	1835.56
CHR7	91372931	91372931	1257.22
CHR7	91456743	91456743	1982.33
CHR7	91260174	91260174	1156.33
CHR7	91331588	91331588	1854.44
CHR7	91242949	91242949	804.89
CHR7	91392701	91392701	852.22
CHR7	91471646	91471646	600.89
CHR7	91447516	91447516	2033.11
CHR7	91233734	91233734	1995.67
CHR7	91342180	91342180	696.56
CHR7	91449317	91449317	932.56
CHR7	91324620	91324620	1336.33
CHR7	91372131	91372131	1383.78
CHR7	91476747	91476747	1124.00
CHR7	91243549	91243549	665.56
CHR7	91304016	91304016	633.78
CHR7	91541714	91541714	1021.67
CHR7	91243249	91243249	595.22
CHR7	91512743	91512743	2374.89
CHR7	91304316	91304316	958.11
CHR7	91391013	91391013	1828.67
CHR7	91453827	91453827	3705.11
CHR7	91515972	91515972	769.00
CHR7	91449508	91449508	1293.56
CHR7	91366007	91366007	810.78
CHR7	91361102	91361102	1091.78
CHR7	91304416	91304416	830.00
CHR7	91497952	91497952	16217.11
CHR7	91364163	91364163	869.89
CHR7	91205228	91205228	611.78
CHR7	91204228	91204228	545.11
CHR7	91275489	91275489	646.78
CHR7	91331388	91331388	5756.78
CHR7	91368486	91368486	963.22
CHR7	91508510	91508510	1267.00
CHR7	91386044	91386044	992.56
CHR7	91271264	91271264	580.44
CHR7	91382816	91382816	1082.44
CHR7	91368886	91368886	2032.44
CHR7	91374173	91374173	964.33
CHR7	91275689	91275689	504.00
CHR7	91274889	91274889	608.56
CHR7	91466019	91466019	2410.78
CHR7	91241749	91241749	696.00
CHR7	91532319	91532319	942.78
CHR7	91517789	91517789	4331.33
CHR7	91491825	91491825	1246.44
CHR7	91409266	91409266	680.56
CHR7	91288902	91288902	711.44
CHR7	91343339	91343339	1287.44
CHR7	91415031	91415031	971.56
CHR7	91421843	91421843	1293.44
CHR7	91379085	91379085	621.89
CHR7	91514328	91514328	1630.22
CHR7	91368286	91368286	3546.11
CHR7	91274589	91274589	736.56
CHR7	91448316	91448316	1849.67
CHR7	91517589	91517589	1703.44
CHR7	91509410	91509410	1038.78
CHR7	91435120	91435120	705.56
CHR7	91252122	91252122	655.89
CHR7	91383016	91383016	840.11
CHR7	91447716	91447716	2567.89
CHR7	91213209	91213209	6308.33
CHR7	91433699	91433699	1457.00
CHR7	91530195	91530195	990.89
CHR7	91436931	91436931	681.78
CHR7	91276189	91276189	538.89
CHR7	91257200	91257200	821.00
CHR7	91526139	91526139	1111.89
CHR7	91411479	91411479	1180.11
CHR7	91490883	91490883	1980.78
CHR7	91255299	91255299	1491.33
CHR7	91232726	91232726	642.11
CHR7	91413917	91413917	1132.44
CHR7	91382040	91382040	679.67
CHR7	91542214	91542214	2024.00
CHR7	91426445	91426445	1176.00
CHR7	91472046	91472046	1422.11
CHR7	91279474	91279474	911.00
CHR7	91540060	91540060	2246.00
CHR7	91245642	91245642	710.56
CHR7	91226280	91226280	674.44
CHR7	91289102	91289102	558.89
CHR7	91421743	91421743	603.00
CHR7	91374073	91374073	804.33
CHR7	91346015	91346015	1393.89
CHR7	91368086	91368086	852.67
CHR7	91369286	91369286	2249.11
CHR7	91377885	91377885	1972.44
CHR7	91391413	91391413	832.22
CHR7	91375408	91375408	516.56
CHR7	91467709	91467709	1286.67
CHR7	91341188	91341188	526.11
CHR7	91391613	91391613	3568.00
CHR7	91545391	91545391	1495.56
CHR7	91322405	91322405	598.78
CHR7	91329496	91329496	1345.78
CHR7	91320211	91320211	1260.44
CHR7	91258743	91258743	1247.67
CHR7	91281647	91281647	905.44
CHR7	91519033	91519033	1174.67
CHR7	91516489	91516489	1622.00
CHR7	91398482	91398482	794.22
CHR7	91508710	91508710	1586.33
CHR7	91357545	91357545	1433.22
CHR7	91543014	91543014	860.33
CHR7	91274289	91274289	750.22
CHR7	91454427	91454427	1565.44
CHR7	91496352	91496352	568.89
CHR7	91292944	91292944	846.89
CHR7	91350628	91350628	912.33
CHR7	91401412	91401412	878.22
CHR7	91347671	91347671	1413.78
CHR7	91353676	91353676	2714.33
CHR7	91519433	91519433	1311.11
CHR7	91422343	91422343	1646.89
CHR7	91415431	91415431	760.00
CHR7	91322805	91322805	2615.89
CHR7	91369931	91369931	518.22
CHR7	91455843	91455843	2702.22
CHR7	91526739	91526739	2753.11
CHR7	91456643	91456643	1891.56
CHR7	91415231	91415231	773.44
CHR7	91387503	91387503	867.67
CHR7	91253841	91253841	17495.67
CHR7	91464619	91464619	680.67
CHR7	91465919	91465919	4948.78
CHR7	91356028	91356028	655.11
CHR7	91519233	91519233	864.67
CHR7	91544491	91544491	2157.11
CHR7	91280974	91280974	1970.11
CHR7	91413117	91413117	2083.78
CHR7	91254441	91254441	793.67
CHR7	91519843	91519843	914.11
CHR7	91544891	91544891	1376.67
CHR7	91524539	91524539	1053.78
CHR7	91216286	91216286	521.44
CHR7	91381440	91381440	1023.33
CHR7	91447216	91447216	1223.89
CHR7	91424045	91424045	1456.00
CHR7	91396882	91396882	1443.44
CHR7	91455442	91455442	1397.44
CHR7	91275089	91275089	793.89
CHR7	91538199	91538199	1114.78
CHR7	91280874	91280874	2802.33
CHR7	91371531	91371531	2842.78
CHR7	91516989	91516989	620.44
CHR7	91425045	91425045	5566.67
CHR7	91355207	91355207	664.78
CHR7	91409166	91409166	813.78
CHR7	91518389	91518389	2499.56
CHR7	91437174	91437174	1960.11
CHR7	91507410	91507410	539.22
CHR7	91404609	91404609	915.44
CHR7	91439478	91439478	681.22
CHR7	91457725	91457725	4017.56
CHR7	91412479	91412479	608.22
CHR7	91253941	91253941	692.22
CHR7	91326846	91326846	699.78
CHR7	91364507	91364507	702.78
CHR7	91304216	91304216	837.11
CHR7	91355507	91355507	1526.44
CHR7	91385944	91385944	882.00
CHR7	91447916	91447916	1416.00
CHR7	91431375	91431375	640.11
CHR7	91524233	91524233	902.44
CHR7	91508210	91508210	4552.56
CHR7	91437901	91437901	600.56
CHR7	91404409	91404409	640.22
CHR7	91242549	91242549	855.00
CHR7	91410367	91410367	923.22
CHR7	91242649	91242649	810.00
CHR7	91514728	91514728	4367.00
CHR7	91341355	91341355	552.89
CHR7	91276389	91276389	1339.22
CHR7	91535341	91535341	759.00
CHR7	91271364	91271364	586.44
CHR7	91534607	91534607	862.44
CHR7	91424845	91424845	1121.89
CHR7	91439377	91439377	659.44
CHR7	91208881	91208881	560.67
CHR7	91254641	91254641	739.56
CHR7	91281947	91281947	1665.22
CHR7	91230970	91230970	557.67
CHR7	91428683	91428683	2950.44
CHR7	91532919	91532919	1627.56
CHR7	91302716	91302716	1415.78
CHR7	91370031	91370031	3676.22
CHR7	91435420	91435420	570.00
CHR7	91539080	91539080	771.67
CHR7	91516389	91516389	1135.33
CHR7	91475594	91475594	2441.00
CHR7	91472446	91472446	592.00
CHR7	91410867	91410867	1415.33
CHR7	91306135	91306135	616.33
CHR7	91255799	91255799	664.67
CHR7	91451626	91451626	553.33
CHR7	91496552	91496552	682.11
CHR7	91461940	91461940	1379.44
CHR7	91432293	91432293	523.33
CHR7	91243149	91243149	745.89
CHR7	91351454	91351454	558.33
CHR7	91404005	91404005	2748.44
CHR7	91392806	91392806	4078.44
CHR7	91541368	91541368	1176.56
CHR7	91489307	91489307	1118.89
CHR7	91278007	91278007	605.67
CHR7	91410467	91410467	5987.89
CHR7	91246893	91246893	992.33
CHR7	91517389	91517389	4226.00
CHR7	91205028	91205028	430.78
CHR7	91542414	91542414	1447.78
CHR7	91454227	91454227	5062.67
CHR7	91389809	91389809	864.00
CHR7	91371931	91371931	714.67
CHR7	91533807	91533807	669.78
CHR7	91423945	91423945	1853.67
CHR7	91290446	91290446	3433.89
CHR7	91205328	91205328	763.67
CHR7	91432593	91432593	1205.00
CHR7	91290246	91290246	5059.00
CHR7	91277276	91277276	1025.33
CHR7	91541068	91541068	1679.33
CHR7	91507510	91507510	730.33
CHR7	91432793	91432793	776.89
CHR7	91282147	91282147	787.11
CHR7	91490583	91490583	6653.11
CHR7	91453532	91453532	695.89
CHR7	91435020	91435020	783.00
CHR7	91520543	91520543	1014.78
CHR7	91426245	91426245	826.89
CHR7	91274089	91274089	1416.11
CHR7	91298801	91298801	794.78
CHR7	91468385	91468385	1771.89
CHR7	91471846	91471846	1051.00
CHR7	91368186	91368186	3149.33
CHR7	91208181	91208181	608.44
CHR7	91510793	91510793	645.67
CHR7	91266335	91266335	773.00
CHR7	91491183	91491183	2127.56
CHR7	91542814	91542814	631.11
CHR7	91230456	91230456	28398.78
CHR7	91511993	91511993	899.22
CHR7	91462340	91462340	693.11
CHR7	91538399	91538399	2447.56
CHR7	91489583	91489583	1488.11
CHR7	91462563	91462563	551.67
CHR7	91390413	91390413	734.78
CHR7	91517689	91517689	2587.89
CHR7	91342939	91342939	950.22
CHR7	91226780	91226780	978.33
CHR7	91269022	91269022	2284.44
CHR7	91380157	91380157	1577.89
CHR7	91449608	91449608	865.00
CHR7	91403174	91403174	919.22
CHR7	91290846	91290846	4018.89
CHR7	91377478	91377478	1562.44
CHR7	91299735	91299735	576.56
CHR7	91214886	91214886	1022.44
CHR7	91495469	91495469	1140.00
CHR7	91257400	91257400	1229.67
CHR7	91381540	91381540	1121.78
CHR7	91463019	91463019	862.89
CHR7	91358332	91358332	2591.33
CHR7	91288802	91288802	762.00
CHR7	91269707	91269707	3566.22
CHR7	91542114	91542114	2540.44
CHR7	91541568	91541568	1290.89
CHR7	91464319	91464319	1151.33
CHR7	91290146	91290146	3462.22
CHR7	91323461	91323461	2270.89
CHR7	91496852	91496852	1159.11
CHR7	91507110	91507110	1359.22
CHR7	91271572	91271572	565.56
CHR7	91430112	91430112	734.67
CHR7	91242449	91242449	1023.11
CHR7	91508310	91508310	1122.22
CHR7	91448116	91448116	9841.56
CHR7	91458478	91458478	1523.00
CHR7	91227681	91227681	848.67
CHR7	91384147	91384147	888.00
CHR7	91539180	91539180	842.78
CHR7	91356628	91356628	485.44
CHR7	91264194	91264194	623.00
CHR7	91436131	91436131	1505.56
CHR7	91392213	91392213	1862.44
CHR7	91412617	91412617	625.78
CHR7	91256558	91256558	577.67
CHR7	91400412	91400412	7127.56
CHR7	91273095	91273095	1312.22
CHR7	91204428	91204428	1620.56
CHR7	91265243	91265243	787.67
CHR7	91204628	91204628	1625.11
CHR7	91394320	91394320	538.67
CHR7	91437701	91437701	1089.67
CHR7	91290046	91290046	2861.00
CHR7	91290646	91290646	5231.11
CHR7	91244320	91244320	994.33
CHR7	91510010	91510010	2392.11
CHR7	91545691	91545691	1170.33
CHR7	91274689	91274689	720.22
CHR7	91465719	91465719	8782.78
CHR7	91350828	91350828	530.33
CHR7	91229233	91229233	4686.56
CHR7	91333148	91333148	2739.11
CHR7	91423445	91423445	2918.11
CHR7	91422143	91422143	664.11
CHR7	91230033	91230033	2779.33
CHR7	91368386	91368386	2261.67
CHR7	91348771	91348771	4259.78
CHR7	91269507	91269507	1830.22
CHR7	91306435	91306435	686.22
CHR7	91437274	91437274	1157.56
CHR7	91471116	91471116	928.44
CHR7	91267535	91267535	1808.33
CHR7	91300035	91300035	2023.00
CHR7	91254241	91254241	2230.67
CHR7	91343439	91343439	1521.11
CHR7	91542714	91542714	2441.78
CHR7	91360702	91360702	735.56
CHR7	91273989	91273989	4298.00
CHR7	91432093	91432093	984.33
CHR7	91388930	91388930	1494.22
CHR7	91474894	91474894	842.56
CHR7	91270307	91270307	628.67
CHR7	91297451	91297451	718.56
CHR7	91394720	91394720	2975.11
CHR7	91326946	91326946	1388.00
CHR7	91421643	91421643	823.56
CHR7	91526539	91526539	1921.11
CHR7	91513662	91513662	3347.11
CHR7	91364907	91364907	808.56
CHR7	91412917	91412917	1169.00
CHR7	91432893	91432893	685.44
CHR7	91393006	91393006	817.11
CHR7	91369086	91369086	628.00
CHR7	91537899	91537899	1001.78
CHR7	91326146	91326146	2867.67
CHR7	91278974	91278974	1342.44
CHR7	91361702	91361702	984.78
CHR7	91228933	91228933	2261.33
CHR7	91258043	91258043	592.56
CHR7	91390513	91390513	719.00
CHR7	91291046	91291046	1089.89
CHR7	91237856	91237856	758.44
CHR7	91400612	91400612	2137.78
CHR7	91377378	91377378	1096.22
CHR7	91352054	91352054	1835.33
CHR7	91300735	91300735	1813.22
CHR7	91470316	91470316	1691.00
CHR7	91248161	91248161	1314.89
CHR7	91531595	91531595	2144.22
CHR7	91244420	91244420	1863.78
CHR7	91347395	91347395	1175.11
CHR7	91256099	91256099	1809.67
CHR7	91543791	91543791	1832.78
CHR7	91448216	91448216	3480.11
CHR7	91423545	91423545	2018.67
CHR7	91495169	91495169	919.33
CHR7	91360902	91360902	546.44
CHR7	91427783	91427783	1928.00
CHR7	91496952	91496952	1911.89
CHR7	91412079	91412079	2673.44
CHR7	91468285	91468285	38559.55
CHR7	91343739	91343739	902.00
CHR7	91455242	91455242	837.89
CHR7	91525939	91525939	774.78
CHR7	91242149	91242149	1743.89
CHR7	91516172	91516172	1099.78
CHR7	91474394	91474394	1095.78
CHR7	91389250	91389250	1436.44
CHR7	91343239	91343239	1558.56
CHR7	91255199	91255199	533.56
CHR7	91371631	91371631	2285.56
CHR7	91364263	91364263	746.44
CHR7	91402874	91402874	846.67
CHR7	91320111	91320111	3734.00
CHR7	91282347	91282347	854.22
CHR7	91332948	91332948	1730.33
CHR7	91422843	91422843	607.44
CHR7	91404866	91404866	1098.56
CHR7	91458178	91458178	1878.00
CHR7	91327046	91327046	950.44
CHR7	91272995	91272995	1364.89
CHR7	91281747	91281747	1092.44
CHR7	91435831	91435831	1158.22
CHR7	91351133	91351133	2407.56
CHR7	91267635	91267635	3984.67
CHR7	91425645	91425645	3094.56
CHR7	91209071	91209071	492.78
CHR7	91253533	91253533	1515.67
CHR7	91435931	91435931	924.22
CHR7	91521325	91521325	1348.11
CHR7	91373731	91373731	433.00
CHR7	91457825	91457825	7300.89
CHR7	91304739	91304739	976.78
CHR7	91243349	91243349	1184.00
CHR7	91297841	91297841	837.22
CHR7	91264094	91264094	555.11
CHR7	91282847	91282847	1503.44
CHR7	91379957	91379957	953.56
CHR7	91520143	91520143	666.78
CHR7	91379327	91379327	1491.33
CHR7	91286847	91286847	1048.56
CHR7	91399320	91399320	948.33
CHR7	91244720	91244720	1587.22
CHR7	91520643	91520643	1260.33
CHR7	91421443	91421443	904.78
CHR7	91510993	91510993	749.00
CHR7	91384247	91384247	949.33
CHR7	91463819	91463819	5738.33
CHR7	91288496	91288496	827.44
CHR7	91372431	91372431	1149.22
CHR7	91395271	91395271	3135.56
CHR7	91274489	91274489	1327.22
CHR7	91540968	91540968	2134.89
CHR7	91270607	91270607	2241.22
CHR7	91522025	91522025	19515.78
CHR7	91473046	91473046	2685.67
CHR7	91436331	91436331	733.33
CHR7	91381840	91381840	2244.56
CHR7	91541168	91541168	1358.33
CHR7	91413717	91413717	1320.00
CHR7	91249855	91249855	746.11
CHR7	91401930	91401930	781.22
CHR7	91415531	91415531	971.78
CHR7	91251124	91251124	728.56
CHR7	91390213	91390213	779.44
CHR7	91433193	91433193	1303.56
CHR7	91452932	91452932	3426.67
CHR7	91545491	91545491	1584.44
CHR7	91429612	91429612	514.56
CHR7	91397082	91397082	2118.89
CHR7	91300135	91300135	2553.00
CHR7	91350078	91350078	701.89
CHR7	91385844	91385844	1317.56
CHR7	91291844	91291844	611.67
CHR7	91454027	91454027	6739.11
CHR7	91428283	91428283	1197.78
CHR7	91346415	91346415	1060.89
CHR7	91305620	91305620	1568.00
CHR7	91275189	91275189	820.44
CHR7	91471946	91471946	1422.11
CHR7	91257600	91257600	923.78
CHR7	91233362	91233362	710.56
CHR7	91257100	91257100	608.44
CHR7	91411679	91411679	4105.89
CHR7	91328069	91328069	1115.33
CHR7	91464419	91464419	940.78
CHR7	91387098	91387098	796.89
CHR7	91226680	91226680	824.89
CHR7	91300635	91300635	3035.22
CHR7	91305920	91305920	566.78
CHR7	91497752	91497752	10057.89
CHR7	91330175	91330175	1540.00
CHR7	91246793	91246793	1848.78
CHR7	91370231	91370231	939.33
CHR7	91454927	91454927	779.11
CHR7	91248735	91248735	752.56
CHR7	91244020	91244020	661.44
CHR7	91303616	91303616	503.67
CHR7	91391513	91391513	1043.22
CHR7	91378785	91378785	955.44
CHR7	91421143	91421143	2773.11
CHR7	91516889	91516889	1000.89
CHR7	91251922	91251922	610.78
CHR7	91469816	91469816	962.89
CHR7	91449216	91449216	1230.44
CHR7	91290746	91290746	2836.00
CHR7	91412817	91412817	1076.11
CHR7	91514128	91514128	1077.67
CHR7	91436231	91436231	1184.89
CHR7	91204828	91204828	555.44
CHR7	91289846	91289846	686.11
CHR7	91275789	91275789	573.33
CHR7	91304639	91304639	862.00
CHR7	91355928	91355928	771.56
CHR7	91519533	91519533	1285.33
CHR7	91526339	91526339	865.67
CHR7	91268335	91268335	1575.56
CHR7	91356228	91356228	849.67
CHR7	91434820	91434820	935.33
CHR7	91469916	91469916	1132.22
CHR7	91537639	91537639	1257.67
CHR7	91301135	91301135	1365.44
CHR7	91438001	91438001	642.33
CHR7	91356128	91356128	827.11
CHR7	91356328	91356328	720.33
CHR7	91328169	91328169	2221.33
CHR7	91491725	91491725	805.44
CHR7	91279574	91279574	755.00
CHR7	91372531	91372531	2269.89
CHR7	91371231	91371231	852.11
CHR7	91470416	91470416	1659.22
CHR7	91379857	91379857	1197.44
CHR7	91545291	91545291	794.56
CHR7	91401312	91401312	837.00
CHR7	91535041	91535041	1064.44
CHR7	91506310	91506310	570.67
CHR7	91249655	91249655	829.44
CHR7	91465519	91465519	6830.22
CHR7	91391713	91391713	760.11
CHR7	91378885	91378885	676.33
CHR7	91539380	91539380	2453.33
CHR7	91457143	91457143	974.11
CHR7	91360102	91360102	2484.22
CHR7	91532419	91532419	1324.11
CHR7	91229733	91229733	6500.67
CHR7	91543891	91543891	1635.22
CHR7	91321769	91321769	1100.11
CHR7	91431993	91431993	1766.22
CHR7	91345315	91345315	3061.33
CHR7	91212209	91212209	2979.44
CHR7	91231170	91231170	582.56
CHR7	91233062	91233062	842.33
CHR7	91344639	91344639	1261.11
CHR7	91210394	91210394	1388.00
CHR7	91252022	91252022	504.22
CHR7	91213309	91213309	603.00
CHR7	91372731	91372731	1274.33
CHR7	91428083	91428083	1470.44
CHR7	91254041	91254041	1401.00
CHR7	91536585	91536585	1912.11
CHR7	91325049	91325049	844.00
CHR7	91243449	91243449	788.00
CHR7	91281174	91281174	1271.67
CHR7	91393306	91393306	1959.22
CHR7	91249755	91249755	1066.22
CHR7	91399220	91399220	791.67
CHR7	91545091	91545091	1549.00
CHR7	91359432	91359432	1094.89
CHR7	91267335	91267335	3222.00
CHR7	91251808	91251808	631.44
CHR7	91360302	91360302	1966.00
CHR7	91450208	91450208	972.67
CHR7	91451726	91451726	1180.78
CHR7	91258643	91258643	1861.22
CHR7	91427883	91427883	1794.00
CHR7	91406851	91406851	1113.67
CHR7	91303816	91303816	519.00
CHR7	91225680	91225680	1237.44
CHR7	91370331	91370331	1086.56
CHR7	91381740	91381740	1660.00
CHR7	91381088	91381088	810.67
CHR7	91214247	91214247	523.78
CHR7	91233934	91233934	2099.22
CHR7	91377578	91377578	1695.22
CHR7	91458578	91458578	1200.44
CHR7	91437374	91437374	963.11
CHR7	91448816	91448816	3160.11
CHR7	91266035	91266035	842.33
CHR7	91255499	91255499	877.44
CHR7	91375108	91375108	823.11
CHR7	91431075	91431075	2043.44
CHR7	91267935	91267935	5573.89
CHR7	91216586	91216586	805.67
CHR7	91270707	91270707	1151.44
CHR7	91519133	91519133	1580.22
CHR7	91382916	91382916	1235.11
CHR7	91264943	91264943	600.78
CHR7	91431875	91431875	1907.00
CHR7	91538099	91538099	2218.00
CHR7	91303516	91303516	1581.78
CHR7	91340338	91340338	955.44
CHR7	91425845	91425845	3272.78
CHR7	91365607	91365607	1002.67
CHR7	91470816	91470816	1162.33
CHR7	91344039	91344039	884.44
CHR7	91393206	91393206	1547.22
CHR7	91214018	91214018	1833.56
CHR7	91331988	91331988	1349.33
CHR7	91524439	91524439	1029.22
CHR7	91342639	91342639	1090.11
CHR7	91373873	91373873	1112.44
CHR7	91430752	91430752	2820.67
CHR7	91300235	91300235	2049.44
CHR7	91248935	91248935	2285.89
CHR7	91515672	91515672	1892.78
CHR7	91506710	91506710	1098.67
CHR7	91215186	91215186	853.00
CHR7	91249955	91249955	763.22
CHR7	91427257	91427257	1557.00
CHR7	91380057	91380057	903.00
CHR7	91268435	91268435	951.00
CHR7	91282947	91282947	2149.22
CHR7	91358232	91358232	944.33
CHR7	91361502	91361502	2479.11
CHR7	91465319	91465319	3186.11
CHR7	91532619	91532619	2296.22
CHR7	91541468	91541468	1110.33
CHR7	91403705	91403705	1368.11
CHR7	91298901	91298901	570.56
CHR7	91274189	91274189	738.67
CHR7	91506610	91506610	733.44
CHR7	91543214	91543214	1475.33
CHR7	91422043	91422043	1598.00
CHR7	91345715	91345715	1239.22
CHR7	91415131	91415131	873.11
CHR7	91340438	91340438	810.33
CHR7	91536485	91536485	918.89
CHR7	91460417	91460417	867.67
CHR7	91385252	91385252	945.33
CHR7	91204728	91204728	667.44
CHR7	91508910	91508910	1112.78
CHR7	91517089	91517089	1385.56
CHR7	91215086	91215086	1137.44
CHR7	91462240	91462240	779.11
CHR7	91204328	91204328	545.00
CHR7	91525571	91525571	1287.78
CHR7	91396382	91396382	1859.00
CHR7	91462819	91462819	1309.67
CHR7	91394620	91394620	1100.00
CHR7	91524739	91524739	941.89
CHR7	91532219	91532219	993.89
CHR7	91462463	91462463	725.56
CHR7	91259476	91259476	621.44
CHR7	91450428	91450428	1228.11
CHR7	91540868	91540868	2429.33
CHR7	91358432	91358432	1281.11
CHR7	91431775	91431775	936.89
CHR7	91347095	91347095	1479.89
CHR7	91322305	91322305	2065.78
CHR7	91291351	91291351	1335.78
CHR7	91520743	91520743	1677.56
CHR7	91355007	91355007	748.00
CHR7	91533219	91533219	784.22
CHR7	91499452	91499452	685.11
CHR7	91410264	91410264	702.22
CHR7	91305720	91305720	1251.11
CHR7	91348671	91348671	544.33
CHR7	91302516	91302516	638.00
CHR7	91324220	91324220	1003.11
CHR7	91287647	91287647	2240.56
CHR7	91212709	91212709	632.78
CHR7	91422643	91422643	1666.11
CHR7	91362002	91362002	766.22
CHR7	91274389	91274389	548.33
CHR7	91470016	91470016	1869.22
CHR7	91514428	91514428	1016.11
CHR7	91283547	91283547	1938.67
CHR7	91458678	91458678	2056.56
CHR7	91358832	91358832	2508.44
CHR7	91211709	91211709	574.00
CHR7	91379657	91379657	854.44
CHR7	91464019	91464019	846.56
CHR7	91429512	91429512	708.33
CHR7	91360602	91360602	4581.22
CHR7	91476647	91476647	1916.00
CHR7	91269238	91269238	3407.22
CHR7	91374908	91374908	723.44
CHR7	91254341	91254341	997.78
CHR7	91466319	91466319	799.67
CHR7	91465019	91465019	3688.33
CHR7	91420657	91420657	1244.33
CHR7	91342280	91342280	1028.78
CHR7	91457625	91457625	2843.00
CHR7	91404966	91404966	1372.78
CHR7	91452832	91452832	981.56
CHR7	91355607	91355607	1225.56
CHR7	91513462	91513462	1988.00
CHR7	91266935	91266935	1575.89
CHR7	91286528	91286528	1581.00
CHR7	91518189	91518189	2340.44
CHR7	91384447	91384447	1219.00
CHR7	91241449	91241449	1033.67
CHR7	91296842	91296842	863.78
CHR7	91391913	91391913	823.22
CHR7	91498552	91498552	8952.22
CHR7	91290546	91290546	2654.56
CHR7	91353376	91353376	1096.33
CHR7	91267835	91267835	1066.89
CHR7	91452632	91452632	4186.00
CHR7	91534507	91534507	965.78
CHR7	91542514	91542514	1308.22
CHR7	91280274	91280274	3921.89
CHR7	91435220	91435220	564.56
CHR7	91396482	91396482	2504.22
CHR7	91365307	91365307	1154.56
CHR7	91433293	91433293	866.33
CHR7	91327146	91327146	959.67
CHR7	91517489	91517489	3188.89
CHR7	91259376	91259376	582.78
CHR7	91265043	91265043	680.33
CHR7	91387403	91387403	1421.56
CHR7	91530495	91530495	2632.56
CHR7	91267035	91267035	873.89
CHR7	91395882	91395882	1205.11
CHR7	91509510	91509510	1497.67
CHR7	91508610	91508610	2095.67
CHR7	91495669	91495669	19843.33
CHR7	91540368	91540368	1766.33
CHR7	91331788	91331788	1386.89
CHR7	91510893	91510893	1208.33
CHR7	91411179	91411179	612.00
CHR7	91530295	91530295	2264.67
CHR7	91454327	91454327	3714.56
CHR7	91495769	91495769	958.56
CHR7	91400812	91400812	658.67
CHR7	91270807	91270807	1141.11
CHR7	91343039	91343039	1499.67
CHR7	91362739	91362739	574.33
CHR7	91225980	91225980	857.67
CHR7	91473994	91473994	2285.89
CHR7	91448716	91448716	1584.33
CHR7	91425545	91425545	4983.44
CHR7	91294699	91294699	1906.67
CHR7	91358132	91358132	919.89
CHR7	91286728	91286728	1420.00
CHR7	91534107	91534107	625.56
CHR7	91449016	91449016	1793.67
CHR7	91495569	91495569	2107.78
CHR7	91253433	91253433	4120.56
CHR7	91371731	91371731	970.89
CHR7	91405156	91405156	994.89
CHR7	91292244	91292244	877.56
CHR7	91534941	91534941	1843.67
CHR7	91491525	91491525	2279.67
CHR7	91456843	91456843	1792.56
CHR7	91412379	91412379	796.56
CHR7	91383847	91383847	998.78
CHR7	91401612	91401612	695.56
CHR7	91436431	91436431	2147.44
CHR7	91342080	91342080	773.44
CHR7	91425345	91425345	4619.44
CHR7	91267435	91267435	1853.11
CHR7	91454727	91454727	801.67
CHR7	91257300	91257300	668.67
CHR7	91453332	91453332	1664.56
CHR7	91463419	91463419	1068.78
CHR7	91301535	91301535	617.00
CHR7	91531495	91531495	1214.33
CHR7	91464119	91464119	1083.22
CHR7	91299335	91299335	742.56
CHR7	91226580	91226580	879.56
CHR7	91241249	91241249	799.89
CHR7	91508010	91508010	3605.11
CHR7	91425945	91425945	2016.67
CHR7	91290346	91290346	2740.22
CHR7	91303716	91303716	611.78
CHR7	91381940	91381940	803.33
CHR7	91428483	91428483	1982.78
CHR7	91497252	91497252	1140.78
CHR7	91266235	91266235	1173.56
CHR7	91537085	91537085	1350.56
CHR7	91408766	91408766	699.22
CHR7	91323221	91323221	3381.44
CHR7	91414506	91414506	2044.22
CHR7	91279974	91279974	1136.56
CHR7	91413617	91413617	916.78
CHR7	91306235	91306235	571.89
CHR7	91255399	91255399	776.44
CHR7	91518733	91518733	761.11
CHR7	91422943	91422943	2450.33
CHR7	91434920	91434920	1208.33
CHR7	91429712	91429712	989.67
CHR7	91346615	91346615	1193.56
CHR7	91497452	91497452	1115.78
CHR7	91499152	91499152	748.89
CHR7	91385352	91385352	2059.44
CHR7	91506410	91506410	585.11
CHR7	91427683	91427683	1305.89
CHR7	91506810	91506810	1730.44
CHR7	91535985	91535985	1246.33
CHR7	91491425	91491425	1193.67
CHR7	91225880	91225880	684.22
CHR7	91542614	91542614	1173.00
CHR7	91215286	91215286	605.44
CHR7	91448616	91448616	3950.67
CHR7	91404509	91404509	724.44
CHR7	91350728	91350728	614.33
CHR7	91326746	91326746	2881.33
CHR7	91377785	91377785	2249.78
CHR7	91373531	91373531	908.11
CHR7	91272495	91272495	1050.00
CHR7	91321869	91321869	1662.78
CHR7	91347971	91347971	7176.11
CHR7	91516072	91516072	2008.89
CHR7	91286228	91286228	3985.33
CHR7	91516589	91516589	1261.11
CHR7	91386395	91386395	1051.00
CHR7	91250155	91250155	858.22
CHR7	91283247	91283247	2082.44
CHR7	91258143	91258143	622.22
CHR7	91301435	91301435	543.22
CHR7	91230770	91230770	1021.56
CHR7	91514828	91514828	13875.44
CHR7	91232626	91232626	650.44
CHR7	91302616	91302616	757.78
CHR7	91230870	91230870	524.22
CHR7	91514228	91514228	1211.78
CHR7	91408666	91408666	768.44
CHR7	91449908	91449908	2400.56
CHR7	91365907	91365907	862.00
CHR7	91245916	91245916	1357.33
CHR7	91544691	91544691	2316.11
CHR7	91511093	91511093	749.56
CHR7	91259713	91259713	1072.11
CHR7	91305820	91305820	1025.78
CHR7	91272395	91272395	3061.11
CHR7	91209171	91209171	4243.56
CHR7	91544191	91544191	2146.89
CHR7	91531695	91531695	3629.44
CHR7	91326446	91326446	1301.00
CHR7	91401012	91401012	496.67
CHR7	91477666	91477666	799.44
CHR7	91414931	91414931	762.00
CHR7	91212009	91212009	598.11
CHR7	91453727	91453727	1687.00
CHR7	91521925	91521925	8963.78
CHR7	91344439	91344439	853.67
CHR7	91506210	91506210	633.22
CHR7	91326546	91326546	1864.44
CHR7	91449808	91449808	2227.44
CHR7	91541914	91541914	1587.22
CHR7	91477442	91477442	1116.67
CHR7	91350933	91350933	13034.33
CHR7	91447316	91447316	820.44
CHR7	91462663	91462663	557.11
CHR7	91360002	91360002	3193.22
CHR7	91295059	91295059	495.44
CHR7	91332388	91332388	489.89
CHR7	91463919	91463919	2545.78
CHR7	91491083	91491083	2051.44
CHR7	91348571	91348571	1587.89
CHR7	91227180	91227180	906.89
CHR7	91245320	91245320	4821.67
CHR7	91511593	91511593	621.67
CHR7	91544591	91544591	2423.11
CHR7	91287147	91287147	1021.56
CHR7	91405411	91405411	3138.44
CHR7	91456243	91456243	3947.33
CHR7	91533019	91533019	3211.44
CHR7	91430452	91430452	523.00
CHR7	91522725	91522725	5054.78
CHR7	91384747	91384747	836.33
CHR7	91378085	91378085	1305.00
CHR7	91477998	91477998	869.22
CHR7	91538980	91538980	1084.56
CHR7	91530395	91530395	1952.22
CHR7	91534207	91534207	1048.00
CHR7	91300435	91300435	5035.22
CHR7	91378485	91378485	911.44
CHR7	91402274	91402274	1184.33
CHR7	91535241	91535241	1408.11
CHR7	91402074	91402074	710.89
CHR7	91272795	91272795	1572.00
CHR7	91227881	91227881	564.56
CHR7	91270507	91270507	910.78
CHR7	91354807	91354807	891.78
CHR7	91371431	91371431	1171.56
CHR7	91275389	91275389	621.89
CHR7	91349978	91349978	733.33
CHR7	91389909	91389909	990.00
CHR7	91241849	91241849	602.22
CHR7	91463519	91463519	1756.00
CHR7	91489483	91489483	1274.22
CHR7	91243724	91243724	638.56
CHR7	91511393	91511393	627.33
CHR7	91267135	91267135	1063.00
CHR7	91307057	91307057	2634.11
CHR7	91542314	91542314	1233.22
CHR7	91468485	91468485	2743.22
CHR7	91389150	91389150	1339.00
CHR7	91345615	91345615	1644.00
CHR7	91348371	91348371	7358.00
CHR7	91455142	91455142	897.78
CHR7	91421943	91421943	2260.89
CHR7	91422743	91422743	608.00
CHR7	91435320	91435320	578.89
CHR7	91246993	91246993	602.56
CHR7	91490683	91490683	8773.00
CHR7	91207532	91207532	608.67
CHR7	91362539	91362539	656.89
CHR7	91492625	91492625	6182.67
CHR7	91429812	91429812	618.78
CHR7	91472546	91472546	1040.44
CHR7	91345915	91345915	2073.56
CHR7	91540468	91540468	5787.56
CHR7	91350178	91350178	1341.00
CHR7	91226980	91226980	825.89
CHR7	91478298	91478298	1757.78
CHR7	91392013	91392013	1025.67
CHR7	91281474	91281474	1599.22
CHR7	91230586	91230586	1786.56
CHR7	91369475	91369475	1110.89
CHR7	91348171	91348171	570.44
CHR7	91496752	91496752	1650.89
CHR7	91205128	91205128	977.67
CHR7	91399912	91399912	2027.78
CHR7	91522125	91522125	5055.00
CHR7	91404309	91404309	736.78
CHR7	91207923	91207923	550.22
CHR7	91471216	91471216	941.78
CHR7	91227481	91227481	669.11
CHR7	91473694	91473694	796.11
CHR7	91204928	91204928	580.67
CHR7	91424445	91424445	1859.22
CHR7	91461540	91461540	1954.22
CHR7	91332088	91332088	1856.44
CHR7	91426045	91426045	1077.67
CHR7	91388430	91388430	924.56
CHR7	91215886	91215886	597.44
CHR7	91303316	91303316	862.67
CHR7	91410667	91410667	1195.89
CHR7	91473894	91473894	2501.22
CHR7	91390313	91390313	706.44
CHR7	91423645	91423645	1517.22
CHR7	91516689	91516689	764.56
CHR7	91490983	91490983	3648.33
CHR7	91327246	91327246	710.67
CHR7	91475694	91475694	6187.78
CHR7	91496652	91496652	816.56
CHR7	91377985	91377985	1117.22
CHR7	91300835	91300835	1290.00
CHR7	91340888	91340888	772.67
CHR7	91531195	91531195	3135.89
CHR7	91370831	91370831	959.33
CHR7	91522425	91522425	11831.67
CHR7	91271164	91271164	61623.67
CHR7	91478098	91478098	1691.67
CHR7	91463219	91463219	978.44
CHR7	91511793	91511793	1170.78
CHR7	91384647	91384647	1843.78
CHR7	91370531	91370531	1676.11
CHR7	91439756	91439756	1055.11
CHR7	91256658	91256658	868.56
CHR7	91450528	91450528	1045.89
CHR7	91422443	91422443	2546.89
CHR7	91522825	91522825	2859.33
CHR7	91396282	91396282	1223.22
CHR7	91245220	91245220	6764.67
CHR7	91216186	91216186	818.22
CHR7	91509810	91509810	804.78
CHR7	91245420	91245420	1167.00
CHR7	91534407	91534407	1525.22
CHR7	91228281	91228281	623.44
CHR7	91351854	91351854	1878.44
CHR7	91254541	91254541	1220.11
CHR7	91472146	91472146	1105.11
CHR7	91505670	91505670	1911.56
CHR7	91346315	91346315	829.89
CHR7	91289402	91289402	1161.33
CHR7	91489883	91489883	1429.11
CHR7	91226080	91226080	669.67
CHR7	91229633	91229633	4388.44
CHR7	91433093	91433093	1418.33
CHR7	91456343	91456343	2768.00
CHR7	91509210	91509210	1974.56
CHR7	91540260	91540260	3737.33
CHR7	91281374	91281374	2908.44
CHR7	91382140	91382140	569.89
CHR7	91255999	91255999	660.33
CHR7	91510693	91510693	712.78
CHR7	91377685	91377685	1022.22
CHR7	91508810	91508810	634.22
CHR7	91438101	91438101	2824.67
CHR7	91468685	91468685	1375.33
CHR7	91244920	91244920	2584.78
CHR7	91496452	91496452	628.11
CHR7	91400212	91400212	2242.00
CHR7	91250055	91250055	3360.11
CHR7	91210094	91210094	598.11
CHR7	91297741	91297741	2745.11
CHR7	91457043	91457043	2362.78
CHR7	91373631	91373631	725.44
CHR7	91267735	91267735	3766.22
CHR7	91402674	91402674	887.78
CHR7	91513562	91513562	1971.89
CHR7	91413317	91413317	2490.11
CHR7	91333248	91333248	1492.33
CHR7	91302916	91302916	2621.67
CHR7	91396582	91396582	1563.33
CHR7	91458378	91458378	1857.78
CHR7	91276089	91276089	530.44
CHR7	91490483	91490483	3856.67
CHR7	91372231	91372231	1366.00
CHR7	91351754	91351754	904.78
CHR7	91540768	91540768	1682.44
CHR7	91393706	91393706	1864.67
CHR7	91438597	91438597	1684.56
CHR7	91274789	91274789	481.67
CHR7	91464519	91464519	910.00
CHR7	91420857	91420857	642.22
CHR7	91406659	91406659	1446.78
CHR7	91348271	91348271	2143.44
CHR7	91424645	91424645	4117.00
CHR7	91431475	91431475	1304.44
CHR7	91539280	91539280	1044.56
CHR7	91231311	91231311	549.33
CHR7	91373431	91373431	1167.00
CHR7	91430012	91430012	954.11
CHR7	91498152	91498152	12324.56
CHR7	91346515	91346515	4334.33
CHR7	91359032	91359032	950.33
CHR7	91474794	91474794	1002.33
CHR7	91374373	91374373	1016.89
CHR7	91403905	91403905	980.44
CHR7	91545591	91545591	3848.44
CHR7	91428583	91428583	1114.33
CHR7	91341543	91341543	547.44
CHR7	91383647	91383647	798.00
CHR7	91344939	91344939	1921.78
CHR7	91265641	91265641	629.78
CHR7	91473146	91473146	3800.44
CHR7	91399420	91399420	528.11
CHR7	91474294	91474294	1669.78
CHR7	91268535	91268535	938.33
CHR7	91266735	91266735	899.78
CHR7	91234234	91234234	1052.33
CHR7	91226880	91226880	1531.00
CHR7	91447816	91447816	2301.89
CHR7	91278140	91278140	645.78
CHR7	91280674	91280674	6088.78
CHR7	91470216	91470216	3213.22
CHR7	91359132	91359132	1754.78
CHR7	91399120	91399120	883.44
CHR7	91343139	91343139	1162.22
CHR7	91472246	91472246	748.78
CHR7	91355407	91355407	1614.56
CHR7	91451526	91451526	1045.56
CHR7	91359532	91359532	1145.33
CHR7	91275589	91275589	753.78
CHR7	91292844	91292844	1343.00
CHR7	91428783	91428783	2068.78
CHR7	91268035	91268035	3534.00
CHR7	91324520	91324520	994.00
CHR7	91298601	91298601	837.89
CHR7	91470616	91470616	926.00
CHR7	91326346	91326346	1305.00
CHR7	91246016	91246016	433.67
CHR7	91252733	91252733	598.56
CHR7	91530795	91530795	2324.78
CHR7	91332288	91332288	574.44
CHR7	91542014	91542014	1869.00
CHR7	91358932	91358932	2447.89
CHR7	91421343	91421343	1131.11
CHR7	91388530	91388530	920.00
CHR7	91432993	91432993	1971.67
CHR7	91284047	91284047	2517.22
CHR7	91321969	91321969	726.00
CHR7	91264394	91264394	660.67
CHR7	91276589	91276589	1255.33
CHR7	91302816	91302816	606.00
CHR7	91385452	91385452	3834.44
CHR7	91365707	91365707	472.44
CHR7	91325849	91325849	1127.11
CHR7	91287447	91287447	1292.33
CHR7	91453432	91453432	1100.11
CHR7	91509110	91509110	3193.11
CHR7	91225580	91225580	498.11
CHR7	91357845	91357845	2025.67
CHR7	91340688	91340688	1009.00
CHR7	91537185	91537185	849.22
CHR7	91412717	91412717	1605.00
CHR7	91499352	91499352	760.11
CHR7	91370631	91370631	1141.11
CHR7	91232294	91232294	519.78
CHR7	91241049	91241049	1845.56
CHR7	91396682	91396682	1163.11
CHR7	91539760	91539760	1549.11
CHR7	91327646	91327646	1083.56
CHR7	91320311	91320311	516.00
CHR7	91292144	91292144	1370.22
CHR7	91282647	91282647	677.89
CHR7	91393106	91393106	651.67
CHR7	91343639	91343639	904.89
CHR7	91436831	91436831	662.22
CHR7	91427583	91427583	709.56
CHR7	91401512	91401512	5155.22
CHR7	91518633	91518633	2093.89
CHR7	91214586	91214586	669.11
CHR7	91368686	91368686	2221.00
CHR7	91323361	91323361	3811.44
CHR7	91231411	91231411	803.89
CHR7	91266435	91266435	540.56
CHR7	91231511	91231511	645.00
CHR7	91365807	91365807	901.33
CHR7	91388630	91388630	584.00
CHR7	91431675	91431675	1398.11
CHR7	91515128	91515128	4951.22
CHR7	91511693	91511693	782.11
CHR7	91208481	91208481	637.89
CHR7	91328269	91328269	1154.44
CHR7	91430852	91430852	2634.00
CHR7	91325749	91325749	2159.22
CHR7	91252422	91252422	627.33
CHR7	91389350	91389350	628.44
CHR7	91364807	91364807	1079.00
CHR7	91365507	91365507	8598.33
CHR7	91405886	91405886	977.22
CHR7	91361002	91361002	1676.33
CHR7	91322505	91322505	3821.33
CHR7	91269807	91269807	13267.44
CHR7	91234761	91234761	5042.44
CHR7	91520343	91520343	643.22
CHR7	91295259	91295259	654.11
CHR7	91492225	91492225	3393.11
CHR7	91325549	91325549	1080.56
CHR7	91538499	91538499	2182.33
CHR7	91492525	91492525	10992.67
CHR7	91465119	91465119	3142.00
CHR7	91319911	91319911	853.22
CHR7	91323121	91323121	2325.11
CHR7	91209471	91209471	651.56
CHR7	91520043	91520043	573.33
CHR7	91424145	91424145	983.00
CHR7	91458278	91458278	1819.44
CHR7	91289002	91289002	994.00
CHR7	91437601	91437601	1088.11
CHR7	91387303	91387303	1003.11
CHR7	91379185	91379185	3057.44
CHR7	91475294	91475294	1352.89
CHR7	91386795	91386795	1035.00
CHR7	91268235	91268235	3966.11
CHR7	91533119	91533119	2201.44
CHR7	91400012	91400012	2477.78
CHR7	91292444	91292444	802.56
CHR7	91245120	91245120	5038.56
CHR7	91344839	91344839	2124.56
CHR7	91391213	91391213	1996.33
CHR7	91388008	91388008	929.67
CHR7	91344539	91344539	2184.67
CHR7	91266135	91266135	684.11
CHR7	91410164	91410164	898.78
CHR7	91514528	91514528	1446.00
CHR7	91453132	91453132	1887.11
CHR7	91462140	91462140	868.56
CHR7	91477898	91477898	1551.11
CHR7	91540568	91540568	4281.56
CHR7	91372831	91372831	966.22
CHR7	91363988	91363988	637.00
CHR7	91498652	91498652	2315.22
CHR7	91455042	91455042	1292.00
CHR7	91476209	91476209	2412.00
CHR7	91226380	91226380	1219.11
CHR7	91519943	91519943	853.33
CHR7	91279774	91279774	887.22
CHR7	91253033	91253033	867.67
CHR7	91242849	91242849	849.78
CHR7	91512843	91512843	1113.11
CHR7	91447116	91447116	1088.11
CHR7	91461840	91461840	1588.00
CHR7	91390913	91390913	2328.22
CHR7	91340988	91340988	1029.00
CHR7	91395371	91395371	1489.78
CHR7	91531295	91531295	1238.00
CHR7	91424345	91424345	1195.44
CHR7	91304116	91304116	544.33
CHR7	91535485	91535485	987.33
CHR7	91474694	91474694	8635.22
CHR7	91283647	91283647	1233.33
CHR7	91492125	91492125	2672.78
CHR7	91289302	91289302	693.44
CHR7	91279874	91279874	786.11
CHR7	91353276	91353276	598.89
CHR7	91461640	91461640	3204.56
CHR7	91397182	91397182	1093.22
CHR7	91306804	91306804	1520.33
CHR7	91506910	91506910	3501.00
CHR7	91266535	91266535	599.00
CHR7	91287247	91287247	3136.00
CHR7	91509910	91509910	1225.00
CHR7	91351954	91351954	2093.00
CHR7	91215586	91215586	499.11
CHR7	91490083	91490083	1997.78
CHR7	91400312	91400312	2771.78
CHR7	91466219	91466219	1181.67
CHR7	91420757	91420757	1503.56
CHR7	91378585	91378585	819.67
CHR7	91507210	91507210	1446.67
CHR7	91391113	91391113	716.44
CHR7	91282447	91282447	701.78
CHR7	91252933	91252933	1435.11
CHR7	91378185	91378185	2204.67
CHR7	91522325	91522325	7397.22
CHR7	91412279	91412279	1845.44
CHR7	91372331	91372331	2762.78
CHR7	91371331	91371331	1237.89
CHR7	91518833	91518833	740.56
CHR7	91472746	91472746	747.11
CHR7	91266835	91266835	1089.33
CHR7	91485762	91485762	964.00
CHR7	91322605	91322605	1375.22
CHR7	91433593	91433593	1175.67
CHR7	91400512	91400512	1297.78
CHR7	91371131	91371131	616.33
CHR7	91423043	91423043	1703.56
CHR7	91253233	91253233	3102.89
CHR7	91535785	91535785	2135.89
CHR7	91393506	91393506	1647.78
CHR7	91373331	91373331	2202.56
CHR7	91508410	91508410	1542.56
CHR7	91301335	91301335	611.78
CHR7	91342539	91342539	1442.56
CHR7	91258543	91258543	1808.89
CHR7	91345039	91345039	1015.44
CHR7	91526039	91526039	805.33
CHR7	91471016	91471016	749.11
CHR7	91539519	91539519	1479.67
CHR7	91253733	91253733	2483.33
CHR7	91477766	91477766	1235.00
CHR7	91400912	91400912	1984.89
CHR7	91379527	91379527	2453.89
CHR7	91385052	91385052	977.56
CHR7	91472646	91472646	807.78
CHR7	91429912	91429912	622.11
CHR7	91421543	91421543	2999.00
CHR7	91332648	91332648	1781.11
CHR7	91253333	91253333	1371.78
CHR7	91283347	91283347	1908.11
CHR7	91292744	91292744	1367.78
CHR7	91205428	91205428	850.33
CHR7	91225780	91225780	1030.33
CHR7	91321364	91321364	765.89
CHR7	91359232	91359232	2791.33
CHR7	91489983	91489983	2690.89
CHR7	91377278	91377278	700.22
CHR7	91330742	91330742	578.44
CHR7	91497852	91497852	15944.56
CHR7	91454827	91454827	997.33
CHR7	91451826	91451826	1266.00
CHR7	91408866	91408866	744.44
CHR7	91299935	91299935	1140.78
CHR7	91276489	91276489	1370.67
CHR7	91306335	91306335	796.89
CHR7	91325649	91325649	1551.78
CHR7	91379427	91379427	788.67
CHR7	91516789	91516789	1090.78
CHR7	91341732	91341732	2473.44
CHR7	91244820	91244820	1557.89
CHR7	91410064	91410064	805.22
CHR7	91241349	91241349	1953.11
CHR7	91214786	91214786	1538.89
CHR7	91289202	91289202	598.67
CHR7	91406559	91406559	1798.56
CHR7	91507810	91507810	2520.67
CHR7	91410767	91410767	1361.89
CHR7	91425445	91425445	12511.22
CHR7	91378385	91378385	906.67
CHR7	91384047	91384047	895.11
CHR7	91373973	91373973	938.44
CHR7	91473794	91473794	1092.33
CHR7	91301035	91301035	868.22
CHR7	91365407	91365407	864.44
CHR7	91333448	91333448	1602.56
CHR7	91463319	91463319	1213.56
CHR7	91273295	91273295	1164.00
CHR7	91448516	91448516	5910.44
CHR7	91511493	91511493	443.22
CHR7	91395682	91395682	4995.00
CHR7	91362639	91362639	1021.89
CHR7	91383947	91383947	1701.78
CHR7	91361402	91361402	2224.33
CHR7	91383747	91383747	1111.22
CHR7	91358632	91358632	1305.44
CHR7	91290946	91290946	915.11
CHR7	91299535	91299535	516.67
CHR7	91533707	91533707	668.11
CHR7	91491925	91491925	1753.33
CHR7	91406951	91406951	887.67
CHR7	91436731	91436731	1023.67
CHR7	91360502	91360502	1523.67
CHR7	91411979	91411979	2337.89
CHR7	91374708	91374708	879.67
CHR7	91358032	91358032	976.44
CHR7	91544991	91544991	1623.33
CHR7	91370431	91370431	1909.56
CHR7	91321464	91321464	1225.67
CHR7	91214118	91214118	553.56
CHR7	91344339	91344339	911.22
CHR7	91242749	91242749	1138.44
CHR7	91380850	91380850	1578.00
CHR7	91403074	91403074	1022.33
CHR7	91321264	91321264	971.11
CHR7	91450008	91450008	1750.22
CHR7	91492325	91492325	5160.44
CHR7	91396182	91396182	2036.00
CHR7	91392601	91392601	570.56
CHR7	91380988	91380988	873.44
CHR7	91248635	91248635	1514.44
CHR7	91459205	91459205	2194.67
CHR7	91229933	91229933	4548.44
CHR7	91402474	91402474	1422.44
CHR7	91331488	91331488	769.67
CHR7	91258843	91258843	933.11
CHR7	91540668	91540668	4290.89
CHR7	91340788	91340788	592.00
CHR7	91468585	91468585	1225.11
CHR7	91406233	91406233	49183.22
CHR7	91527015	91527015	570.00
CHR7	91521725	91521725	2971.78
CHR7	91331888	91331888	583.44
CHR7	91472946	91472946	2756.89
CHR7	91531395	91531395	2022.44
CHR7	91322069	91322069	2152.33
CHR7	91303916	91303916	1439.67
CHR7	91244120	91244120	542.22
CHR7	91333348	91333348	757.56
CHR7	91327969	91327969	934.11
CHR7	91258343	91258343	734.67
CHR7	91208781	91208781	705.22
CHR7	91411879	91411879	4009.11
CHR7	91544791	91544791	2083.22
CHR7	91345515	91345515	1078.11
CHR7	91303116	91303116	533.89
CHR7	91535685	91535685	1452.22
CHR7	91229133	91229133	2424.78
CHR7	91535585	91535585	916.67
CHR7	91403274	91403274	1908.44
CHR7	91212309	91212309	554.78
CHR7	91269907	91269907	2505.89
CHR7	91461440	91461440	2845.22
CHR7	91354907	91354907	758.56
CHR7	91462919	91462919	854.22
CHR7	91365207	91365207	980.44
CHR7	91272895	91272895	1215.11
CHR7	91400712	91400712	3551.44
CHR7	91356528	91356528	556.00
CHR7	91409566	91409566	613.00
CHR7	91403474	91403474	811.67
CHR7	91368986	91368986	778.56
CHR7	91436531	91436531	1017.44
CHR7	91349778	91349778	1552.44
CHR7	91439856	91439856	924.67
CHR7	91296975	91296975	937.89
CHR7	91268135	91268135	2806.56
CHR7	91322705	91322705	1175.11
CHR7	91242249	91242249	1235.22
CHR7	91415331	91415331	860.89
CHR7	91232194	91232194	1026.89
CHR7	91473346	91473346	789.78
CHR7	91451926	91451926	1999.33
CHR7	91432693	91432693	1042.11
CHR7	91456143	91456143	3671.67
CHR7	91544291	91544291	4022.00
CHR7	91404205	91404205	1134.22
CHR7	91407933	91407933	1394.00
CHR7	91351554	91351554	1548.33
CHR7	91352154	91352154	6072.56
CHR7	91478398	91478398	2182.11
CHR7	91461740	91461740	2594.67
CHR7	91255599	91255599	1600.78
CHR7	91378285	91378285	1406.11
CHR7	91475094	91475094	1412.89
CHR7	91284247	91284247	1439.33
CHR7	91396082	91396082	2073.22
CHR7	91492425	91492425	13941.56
CHR7	91543314	91543314	862.56
CHR7	91278240	91278240	569.56
CHR7	91409964	91409964	802.89
CHR7	91386595	91386595	512.00
CHR7	91536985	91536985	996.44
CHR7	91436631	91436631	1029.44
CHR7	91326646	91326646	1645.89
CHR7	91327546	91327546	632.00
CHR7	91324320	91324320	1880.33
CHR7	91411379	91411379	1252.67
CHR7	91460609	91460609	610.22
CHR7	91390613	91390613	935.22
CHR7	91214486	91214486	1768.56
CHR7	91321564	91321564	715.89
CHR7	91227280	91227280	687.22
CHR7	91357645	91357645	822.22
CHR7	91539960	91539960	1555.00
CHR7	91268722	91268722	1960.44
CHR7	91227981	91227981	660.56
CHR7	91282247	91282247	2227.67
CHR7	91413817	91413817	923.11
CHR7	91447616	91447616	1276.78
CHR7	91209729	91209729	591.78
CHR7	91507010	91507010	1694.89
CHR7	91289746	91289746	1548.22
CHR7	91394820	91394820	1268.89
CHR7	91472346	91472346	898.89
CHR7	91344139	91344139	1242.56
CHR7	91521625	91521625	846.22
CHR7	91536285	91536285	1858.89
CHR7	91291944	91291944	602.33
CHR7	91229533	91229533	5118.89
CHR7	91394520	91394520	914.89
CHR7	91384952	91384952	911.33
CHR7	91474594	91474594	2004.22
CHR7	91425745	91425745	3354.44
CHR7	91300335	91300335	2327.44
CHR7	91279674	91279674	839.22
CHR7	91422243	91422243	1465.56
CHR7	91410567	91410567	742.00
CHR7	91244620	91244620	3250.67
CHR7	91345415	91345415	2350.11
CHR7	91366777	91366777	847.00
CHR7	91455542	91455542	1237.44
CHR7	91472846	91472846	2238.11
CHR7	91543514	91543514	2347.67
CHR7	91475194	91475194	2652.44
CHR7	91228381	91228381	564.78
CHR7	91342380	91342380	1456.22
CHR7	91264494	91264494	624.22
CHR7	91321669	91321669	802.33
CHR7	91291146	91291146	694.56
CHR7	91426645	91426645	1149.22
CHR7	91280174	91280174	3212.33
CHR7	91233834	91233834	1007.56
CHR7	91375008	91375008	856.89
CHR7	91364707	91364707	933.56
CHR7	91520243	91520243	875.78
CHR7	91258443	91258443	2287.44
CHR7	91412179	91412179	2165.22
CHR7	91252222	91252222	968.11
CHR7	91287047	91287047	2074.89
CHR7	91292044	91292044	663.67
CHR7	91453927	91453927	8370.89
CHR7	91532719	91532719	998.44
CHR7	91259813	91259813	686.89
CHR7	91499052	91499052	803.00
CHR7	91537539	91537539	1009.78
CHR7	91435520	91435520	577.56
CHR7	91386895	91386895	862.22
CHR7	91497352	91497352	855.89
CHR7	91209371	91209371	1278.44
CHR7	91432393	91432393	1008.33
CHR7	91462040	91462040	741.44
CHR7	91498352	91498352	13718.56
CHR7	91388830	91388830	933.67
CHR7	91387603	91387603	1056.56
CHR7	91450628	91450628	1906.33
CHR7	91345815	91345815	1365.22
CHR7	91377178	91377178	813.56
CHR7	91298501	91298501	696.89
CHR7	91525839	91525839	647.33
CHR7	91429083	91429083	3207.67
CHR7	91257700	91257700	632.89
CHR7	91465819	91465819	4910.11
CHR7	91229433	91229433	1319.00
CHR7	91470916	91470916	800.44
CHR7	91269138	91269138	1804.67
CHR7	91459053	91459053	1323.56
CHR7	91317218	91317218	623.78
CHR7	91433393	91433393	1183.44
CHR7	91520843	91520843	1167.89
CHR7	91291246	91291246	547.22
CHR7	91353176	91353176	837.44
CHR7	91457525	91457525	1610.33
CHR7	91380650	91380650	1306.22
CHR7	91464719	91464719	990.44
CHR7	91252322	91252322	1076.00
CHR7	91344739	91344739	1101.22
CHR7	91507910	91507910	5964.89
CHR7	91303416	91303416	1230.78
CHR7	91347771	91347771	6606.89
CHR7	91454127	91454127	10769.67
CHR7	91361202	91361202	1223.22
CHR7	91466119	91466119	1374.78
CHR7	91541268	91541268	2157.22
CHR7	91389709	91389709	1737.67
CHR7	91422543	91422543	3123.11
CHR7	91533419	91533419	1018.00
CHR7	91386695	91386695	3600.67
CHR7	91380357	91380357	938.89
CHR7	91372631	91372631	1135.67
CHR7	91399812	91399812	1083.44
CHR7	91283747	91283747	1003.67
CHR7	91455642	91455642	3047.44
CHR7	91350528	91350528	1067.11
CHR7	91449116	91449116	10135.44
CHR7	91519743	91519743	1183.56
CHR7	91245020	91245020	4217.22
CHR7	91507610	91507610	1941.33
CHR7	91463719	91463719	1791.78
CHR7	91409366	91409366	645.78
CHR7	91395482	91395482	978.11
CHR7	91514928	91514928	4662.22
CHR7	91390813	91390813	1230.67
CHR7	91428983	91428983	1963.56
CHR7	91513928	91513928	1172.44
CHR7	91359632	91359632	584.22
CHR7	91518489	91518489	2749.00
CHR7	91489783	91489783	2908.78
CHR7	91366477	91366477	765.89
CHR7	91287547	91287547	2555.11
CHR7	91280374	91280374	2299.89
CHR7	91536085	91536085	1825.56
CHR7	91327869	91327869	1325.89
CHR7	91274989	91274989	749.78
CHR7	91475394	91475394	3187.11
CHR7	91368786	91368786	924.67
CHR7	91267235	91267235	1564.78
CHR7	91212509	91212509	539.44
CHR7	91301927	91301927	14587.56
CHR7	91211809	91211809	539.89
CHR7	91353476	91353476	1117.33
CHR7	91428383	91428383	1101.33
CHR7	91298701	91298701	749.89
CHR7	91233162	91233162	869.00
CHR7	91448416	91448416	3286.33
CHR7	91430552	91430552	1801.11
CHR7	91434320	91434320	1031.00
CHR7	91454627	91454627	1192.89
CHR7	91497552	91497552	969.67
CHR7	91543691	91543691	2711.78
CHR7	91491325	91491325	2781.56
CHR7	91264294	91264294	590.78
CHR7	91537999	91537999	894.44
CHR7	91526239	91526239	782.44
CHR7	91275289	91275289	723.00
CHR7	91324420	91324420	2000.22
CHR7	91474994	91474994	1393.56
CHR7	91468785	91468785	1915.56
CHR7	91292544	91292544	959.33
CHR7	91490183	91490183	2272.78
CHR7	91253133	91253133	2893.22
CHR7	91296542	91296542	557.33
CHR7	91341088	91341088	920.00
CHR7	91356728	91356728	919.44
CHR7	91265935	91265935	911.78
CHR7	91456043	91456043	6906.56
CHR7	91518089	91518089	1522.89
CHR7	91474494	91474494	3755.89
CHR7	91283047	91283047	1478.89
CHR7	91521425	91521425	581.33
CHR7	91400112	91400112	1472.11
CHR7	91515357	91515357	1281.89
CHR7	91537799	91537799	2037.44
CHR7	91234034	91234034	657.11
CHR7	91438497	91438497	1018.33
CHR7	91534307	91534307	935.33
CHR7	91518933	91518933	651.22
CHR7	91515772	91515772	889.11
CHR7	91509310	91509310	857.89
CHR7	91404105	91404105	666.11
CHR7	91255899	91255899	2538.00
CHR7	91249555	91249555	671.33
CHR7	91414017	91414017	2539.67
CHR7	91456943	91456943	1823.00
CHR7	91352976	91352976	866.56
CHR7	91301635	91301635	695.89
CHR7	91255099	91255099	630.33
CHR7	91355307	91355307	1133.00
CHR7	91254999	91254999	936.33
CHR7	91207632	91207632	969.33
CHR7	91318865	91318865	2662.00
CHR7	91286428	91286428	3454.00
CHR7	91524639	91524639	1310.00
CHR7	91371031	91371031	991.56
CHR7	91289502	91289502	1768.22
CHR7	91265343	91265343	539.22
CHR7	91530095	91530095	1093.78
CHR7	91431575	91431575	1220.44
CHR7	91211609	91211609	547.78
CHR7	91207732	91207732	749.33
CHR7	91348071	91348071	2332.22
CHR7	91492725	91492725	2810.44
CHR7	91252633	91252633	618.78
CHR7	91449708	91449708	689.78
CHR7	91362339	91362339	541.33
CHR7	91498252	91498252	11583.00
CHR7	91301235	91301235	1199.22
CHR7	91214986	91214986	722.67
CHR7	91215986	91215986	725.78
CHR7	91327346	91327346	623.22
CHR7	91226180	91226180	609.22
CHR7	91474194	91474194	1803.78
CHR7	91256199	91256199	3734.00
CHR7	91427983	91427983	2918.89
CHR7	91330075	91330075	1481.56
CHR7	91297232	91297232	729.89
CHR7	91437801	91437801	849.78
CHR7	91399020	91399020	654.56
CHR7	91517889	91517889	2255.11
CHR7	91517189	91517189	3654.33
CHR7	91325249	91325249	1229.33
CHR7	91413517	91413517	908.00
CHR7	91519333	91519333	3070.78
CHR7	91208581	91208581	829.56
CHR7	91394420	91394420	1784.89
CHR7	91303016	91303016	2045.44
CHR7	91448916	91448916	2949.89
CHR7	91246217	91246217	740.78
CHR7	91533319	91533319	695.44
CHR7	91351654	91351654	1985.56
CHR7	91292644	91292644	895.22
CHR7	91464219	91464219	1092.33
CHR7	91476347	91476347	2168.00
CHR7	91304839	91304839	789.89
CHR7	91288702	91288702	580.67
CHR7	91264694	91264694	679.00
CHR7	91511293	91511293	600.33
CHR7	91438697	91438697	1247.44
CHR7	91520443	91520443	646.00
CHR7	91434120	91434120	1820.33
CHR7	91509610	91509610	868.33
CHR7	91257000	91257000	1035.33
CHR7	91432493	91432493	663.11
CHR7	91490383	91490383	1769.56
CHR7	91242049	91242049	1018.78
CHR7	91244220	91244220	1155.89
CHR7	91233262	91233262	835.22
CHR7	91291744	91291744	1154.44
CHR7	91396982	91396982	1096.00
CHR7	91252833	91252833	523.22
CHR7	91476447	91476447	1251.67
CHR7	91348471	91348471	1929.78
CHR7	91386495	91386495	829.89
CHR7	91526839	91526839	1036.67
CHR7	91381640	91381640	681.67
CHR7	91204128	91204128	589.11
CHR7	91359332	91359332	1564.56
CHR7	91299001	91299001	850.11
CHR7	91516289	91516289	833.00
CHR7	91228481	91228481	2270.78
CHR7	91424945	91424945	1211.11
CHR7	91473246	91473246	706.22
CHR7	91270007	91270007	1209.22
CHR7	91243049	91243049	1002.89
CHR7	91248535	91248535	1035.67
CHR7	91373031	91373031	2145.22
CHR7	91283447	91283447	526.00
CHR7	91433493	91433493	1545.33
CHR7	91355707	91355707	627.56
CHR7	91253633	91253633	1773.11
CHR7	91498852	91498852	967.44
CHR7	91426545	91426545	775.11
CHR7	91276289	91276289	567.22
CHR7	91243883	91243883	528.89
CHR7	91399520	91399520	672.78
CHR7	91402574	91402574	986.78
CHR7	91343939	91343939	607.56
CHR7	91378985	91378985	784.22
CHR7	91215386	91215386	835.44
CHR7	91227381	91227381	937.44
CHR7	91423845	91423845	1537.00
CHR7	91234986	91234986	16358.00
CHR7	91366577	91366577	609.44
CHR7	91374808	91374808	787.33
CHR7	91303216	91303216	571.78
CHR7	91296642	91296642	965.11
CHR7	91543114	91543114	1091.11
CHR7	91456543	91456543	2661.11
CHR7	91404766	91404766	682.00
CHR7	91264594	91264594	1209.67
CHR7	91258943	91258943	675.22
CHR7	91272595	91272595	1675.00
CHR7	91452732	91452732	1801.44
CHR7	91299835	91299835	722.44
CHR7	91395782	91395782	1249.67
CHR7	91384547	91384547	1145.11
CHR7	91320011	91320011	1073.22
CHR7	91375308	91375308	734.67
CHR7	91229833	91229833	3279.78
CHR7	91498952	91498952	820.67
CHR7	91343839	91343839	643.22
CHR7	91366107	91366107	615.78
CHR7	91545791	91545791	2115.56
CHR7	91455743	91455743	3520.33
CHR7	91343539	91343539	1713.22
CHR7	91254141	91254141	1005.78
CHR7	91403374	91403374	574.44
CHR7	91324120	91324120	1091.00
CHR7	91455943	91455943	4838.00
CHR7	91434620	91434620	622.67
CHR7	91411579	91411579	725.44
CHR7	91361602	91361602	2811.11
CHR7	91256433	91256433	2237.67
CHR7	91300935	91300935	933.44
CHR7	91227581	91227581	689.67
CHR7	91463119	91463119	1350.78
CHR7	91498752	91498752	915.00
CHR7	91522625	91522625	2467.00
CHR7	91294959	91294959	653.11
CHR7	91496252	91496252	646.22
CHR7	91401112	91401112	470.78
CHR7	91536685	91536685	1542.22
CHR7	91351033	91351033	773.89
CHR7	91411779	91411779	5282.00
CHR7	91375208	91375208	525.00
CHR7	91304516	91304516	2101.11
CHR7	91459305	91459305	4583.78
CHR7	91361802	91361802	1357.78
CHR7	91283147	91283147	1629.78
CHR7	91297332	91297332	686.67
CHR7	91216086	91216086	657.33
CHR7	91402774	91402774	580.22
CHR7	91447416	91447416	1421.67
CHR7	91423745	91423745	1188.44
CHR7	91317318	91317318	2247.00
CHR7	91332848	91332848	13222.22
CHR7	91284147	91284147	1360.22
CHR7	91533907	91533907	784.22
CHR7	91351354	91351354	935.33
CHR7	91533519	91533519	1466.89
CHR7	91430652	91430652	564.00
CHR7	91378685	91378685	622.22
CHR7	91257500	91257500	1111.56
CHR7	91327446	91327446	526.00
CHR7	91478498	91478498	2554.33
CHR7	91434720	91434720	895.78
CHR7	91465619	91465619	13294.89
CHR7	91402374	91402374	821.00
CHR7	91347871	91347871	9293.67
CHR7	91395582	91395582	714.78
CHR7	91331062	91331062	4096.00
CHR7	91344239	91344239	544.22
CHR7	91518289	91518289	3678.44
CHR7	91453232	91453232	1589.56
CHR7	91241549	91241549	761.22
CHR7	91390713	91390713	1282.67
CHR7	91302416	91302416	529.44
CHR7	91384347	91384347	2198.56
CHR7	91392113	91392113	903.44
CHR7	91360202	91360202	956.00
CHR7	91389450	91389450	1560.56
CHR7	91531095	91531095	1387.78
CHR7	91545191	91545191	1432.11
CHR7	91232826	91232826	822.11
CHR7	91372031	91372031	2525.56
CHR7	91467809	91467809	1894.44
CHR7	91476547	91476547	2624.78
CHR7	91362102	91362102	1608.44
CHR7	91304977	91304977	1541.67
CHR7	91208681	91208681	550.22
CHR7	91301735	91301735	2699.22
CHR7	91538599	91538599	1434.89
CHR7	91401212	91401212	1421.00
CHR7	91353576	91353576	2844.00
CHR7	91497652	91497652	1898.22
CHR7	91287347	91287347	24433.22
CHR7	91545891	91545891	1523.22
CHR7	91213918	91213918	570.44
CHR7	91434420	91434420	1237.11
CHR7	91425245	91425245	2206.22
CHR7	91358732	91358732	1765.22
CHR7	91282047	91282047	1623.67
CHR7	91424545	91424545	1188.22
CHR7	91454527	91454527	977.33
CHR7	91346215	91346215	2528.67
CHR7	91319711	91319711	715.44
CHR7	91434520	91434520	715.33
CHR7	91216786	91216786	4201.67
CHR7	91209271	91209271	612.22
CHR7	91286947	91286947	8249.00
CHR7	91546091	91546091	813.22
CHR7	91402174	91402174	1335.11
CHR7	91399712	91399712	611.67
CHR7	91223228	91223228	557.33
CHR7	91428183	91428183	2568.56
CHR7	91370931	91370931	698.67
CHR7	91427057	91427057	893.22
CHR7	91296742	91296742	849.78
CHR7	91495269	91495269	963.56
CHR7	91542914	91542914	582.11
CHR7	91460317	91460317	997.89
CHR7	91431175	91431175	1646.33
CHR7	91515572	91515572	2596.33
CHR7	91455342	91455342	1170.00
CHR7	91216486	91216486	742.33
CHR7	91532819	91532819	807.11
CHR7	91492025	91492025	1704.78
CHR7	91466806	91466806	756.22
CHR7	91470716	91470716	974.33
CHR7	91286628	91286628	1416.11
CHR7	91356428	91356428	800.11
CHR7	91423345	91423345	1080.22
CHR7	91360802	91360802	626.00
CHR7	91460217	91460217	842.33
CHR7	91211509	91211509	633.67
CHR7	91388730	91388730	764.22
CHR7	91345139	91345139	1763.11
CHR7	91474094	91474094	4399.56
CHR7	91234134	91234134	587.78
CHR7	91323021	91323021	4070.44
CHR7	91325949	91325949	911.89
CHR7	91499252	91499252	2065.11
CHR7	91402974	91402974	1389.56
CHR7	91283947	91283947	736.11
CHR7	91413217	91413217	3665.00
CHR7	91272695	91272695	1509.33
CHR7	91241149	91241149	1340.11
CHR7	91215486	91215486	684.78
CHR7	91374573	91374573	634.89
CHR7	91208381	91208381	656.89
CHR7	91512484	91512484	1805.11
CHR7	91246117	91246117	501.00
CHR7	91469236	91469236	905.56
CHR7	91299101	91299101	492.44
CHR7	91534841	91534841	2168.67
CHR7	91536185	91536185	1442.78
CHR7	91409466	91409466	996.22
CHR7	91268822	91268822	906.44
CHR7	91436031	91436031	860.00
CHR7	91342739	91342739	601.11
CHR7	91411279	91411279	761.78
CHR7	91325449	91325449	950.78
CHR7	91286328	91286328	1172.89
CHR7	91280574	91280574	3758.11
CHR7	91408966	91408966	1364.89
CHR7	91215686	91215686	1056.00
CHR7	91517989	91517989	10102.67
CHR7	91266635	91266635	1252.11
CHR7	91509010	91509010	2255.33
CHR7	91210194	91210194	468.22
CHR7	91204528	91204528	1114.44
CHR7	91324020	91324020	1031.33
CHR7	91355107	91355107	769.67
CHR7	91459405	91459405	1972.22
CHR7	91282747	91282747	776.33
CHR7	91361302	91361302	1448.67
CHR7	91489683	91489683	1604.89
CHR7	91460117	91460117	1672.67
CHR7	91475894	91475894	3200.56
CHR7	91530995	91530995	1892.11
CHR7	91539860	91539860	1211.11
CHR7	91300535	91300535	6352.11
CHR7	91265741	91265741	581.11
CHR7	91370131	91370131	747.67
CHR7	91463619	91463619	1571.44
CHR7	91279374	91279374	720.00
CHR7	91273195	91273195	1468.67
CHR7	91448016	91448016	1990.89
CHR7	91506510	91506510	713.67
CHR7	91467609	91467609	786.89
CHR7	91517289	91517289	1843.78
CHR7	91435665	91435665	603.78
CHR7	91249455	91249455	699.00
CHR7	91453032	91453032	1977.33
CHR7	91514628	91514628	4142.89
CHR7	91426745	91426745	1315.78
CHR7	91333048	91333048	1867.89
CHR7	91524133	91524133	1060.67
CHR7	91425145	91425145	4305.11
CHR7	91275989	91275989	565.11
CHR7	91255699	91255699	1231.33
CHR7	91213818	91213818	627.00
CHR7	91319811	91319811	826.56
CHR7	91545991	91545991	1124.00
CHR7	91490283	91490283	1293.44
CHR7	91511893	91511893	3379.56
CHR7	91434220	91434220	1192.89
CHR7	91438377	91438377	1017.00
CHR7	91413017	91413017	1238.44
CHR7	91534007	91534007	659.11
CHR7	91226480	91226480	864.44
CHR7	91530595	91530595	4284.22
CHR7	91498452	91498452	11582.56
CHR7	91366377	91366377	852.44
CHR7	91424745	91424745	3464.44
CHR7	91341980	91341980	982.11
CHR7	91370731	91370731	3927.44
CHR7	91299435	91299435	613.78
CHR7	91362202	91362202	698.22
CHR7	91383116	91383116	547.89
CHR7	91432193	91432193	1665.78
CHR7	91326246	91326246	1891.22
CHR7	91446843	91446843	1027.44
CHR7	91521225	91521225	1485.33
CHR7	91332748	91332748	676.33
CHR7	91299635	91299635	563.56
CHR7	91525671	91525671	678.11
CHR7	91283847	91283847	1045.00
CHR7	91374473	91374473	968.44
CHR7	91227080	91227080	1697.00
CHR7	91491625	91491625	1067.89
CHR7	91281274	91281274	1232.00
CHR7	91428883	91428883	2175.11
CHR7	91357745	91357745	1100.56
CHR7	91214686	91214686	768.44
CHR7	91539619	91539619	1335.44
CHR7	91393406	91393406	589.89
CHR7	91540160	91540160	2457.22
CHR7	91296442	91296442	1464.44
CHR7	91512943	91512943	1416.22
CHR7	91426345	91426345	1267.44
CHR7	91368586	91368586	3056.33
CHR7	91476847	91476847	2204.44
CHR7	91391313	91391313	705.11
CHR7	91541814	91541814	898.78
CHR7	91391813	91391813	1395.44
CHR7	91475494	91475494	1693.00
CHR7	91331688	91331688	718.67
CHR7	91526439	91526439	2236.00
CHR7	91526639	91526639	1032.11
CHR7	91371831	91371831	964.44
CHR7	91242349	91242349	823.33
CHR7	91536885	91536885	1031.33
CHR7	91427157	91427157	614.67
CHR7	91424245	91424245	705.78
CHR7	91515028	91515028	3952.89
CHR7	91470116	91470116	5257.00
CHR7	91426957	91426957	733.67
CHR7	91478198	91478198	1929.33
CHR7	91212109	91212109	529.44
CHR7	91215786	91215786	1368.44
CHR7	91409066	91409066	681.33
CHR7	91275889	91275889	526.33
CHR7	91473594	91473594	1187.33
CHR7	91292344	91292344	941.33
CHR7	91349878	91349878	962.89
CHR7	91362439	91362439	803.44
CHR7	91228181	91228181	625.22
CHR7	91241949	91241949	1077.33
CHR7	91380257	91380257	2480.11
CHR7	91426145	91426145	1144.33
CHR7	91530695	91530695	2228.33
CHR7	91244520	91244520	1600.78
CHR7	91385152	91385152	700.56
CHR7	91514028	91514028	1024.56
CHR7	91522225	91522225	13230.33
CHR7	91544091	91544091	2948.11
CHR7	91234861	91234861	1331.56
CHR7	91279074	91279074	1000.67
CHR7	91392313	91392313	549.56
CHR7	91426845	91426845	750.67
CHR7	91497052	91497052	1417.33
CHR7	91497152	91497152	1220.11
CHR7	91373231	91373231	1903.67
CHR7	91216686	91216686	3072.78
CHR7	91279174	91279174	521.44
CHR7	91280474	91280474	2228.00
CHR7	91208281	91208281	912.56
CHR7	91270207	91270207	911.22
CHR7	91265143	91265143	513.33
CHR7	91364607	91364607	768.67
CHR7	91270407	91270407	589.22
CHR7	91379757	91379757	1278.67
CHR7	91431275	91431275	829.78
CHR7	91268922	91268922	977.22
CHR7	91475794	91475794	2241.44
CHR7	91535141	91535141	2618.89
CHR7	91332188	91332188	1279.33
CHR7	91395982	91395982	1155.89
CHR7	91231070	91231070	575.00
CHR7	91342839	91342839	1200.78
CHR7	91380750	91380750	1127.78
CHR7	91358532	91358532	752.00
CHR7	91471746	91471746	1203.89
CHR7	91538699	91538699	1928.89
CHR7	91280774	91280774	5397.22
CHR7	91346115	91346115	1242.89
CHR7	91229333	91229333	1800.00
CHR7	91450108	91450108	1640.89
CHR7	91281074	91281074	3009.78
CHR7	91392906	91392906	706.00
CHR7	91508110	91508110	1499.44
CHR7	91437031	91437031	897.67
[truncated: 10,461 more rows]
