# Supplementary material for: The impact of chromatin modifiers on the timing of locus replication in mouse embryonic stem cells
Source: Genome Biol. 2007 Aug 17;8(8):R169. doi: 10.1186/gb-2007-8-8-r169 (PMC2374999; doi:10.1186/gb-2007-8-8-r169)
Supplement: Additional data file 3 — Microarray data for the histone acetylation analysis. [file gb-2007-8-8-r169-S3.zip › AcK9r1_raw_IP.txt]

CHR	START_LOCATION	END_LOCATION	PM
CHR7	91522525	91522525	5577.44
CHR7	91434020	91434020	1186.22
CHR7	91470516	91470516	1167.67
CHR7	91507710	91507710	1921.56
CHR7	91521825	91521825	4385.67
CHR7	91495369	91495369	1660.67
CHR7	91465219	91465219	1222.56
CHR7	91373131	91373131	1313.67
CHR7	91357445	91357445	583.44
CHR7	91507310	91507310	390.56
CHR7	91511193	91511193	300.78
CHR7	91347514	91347514	545.00
CHR7	91276689	91276689	510.11
CHR7	91531795	91531795	1752.78
CHR7	91210294	91210294	469.56
CHR7	91509710	91509710	792.56
CHR7	91270107	91270107	1408.33
CHR7	91366677	91366677	421.44
CHR7	91465419	91465419	2381.22
CHR7	91490783	91490783	1381.44
CHR7	91281847	91281847	534.67
CHR7	91212409	91212409	889.44
CHR7	91216886	91216886	1050.67
CHR7	91259188	91259188	279.56
CHR7	91216386	91216386	400.78
CHR7	91413417	91413417	479.22
CHR7	91254899	91254899	655.56
CHR7	91227781	91227781	434.00
CHR7	91535885	91535885	1485.33
CHR7	91374273	91374273	947.89
CHR7	91544391	91544391	1334.11
CHR7	91393606	91393606	2299.44
CHR7	91498052	91498052	4002.44
CHR7	91536785	91536785	951.00
CHR7	91325349	91325349	556.22
CHR7	91258243	91258243	554.00
CHR7	91359902	91359902	2172.11
CHR7	91233462	91233462	779.67
CHR7	91353076	91353076	610.22
CHR7	91228081	91228081	362.11
CHR7	91543414	91543414	504.44
CHR7	91403805	91403805	1297.00
CHR7	91279274	91279274	576.22
CHR7	91347195	91347195	732.67
CHR7	91280074	91280074	1579.56
CHR7	91269338	91269338	2464.56
CHR7	91396782	91396782	572.56
CHR7	91289946	91289946	637.78
CHR7	91536385	91536385	1714.56
CHR7	91456443	91456443	2002.11
CHR7	91352876	91352876	853.00
CHR7	91229033	91229033	874.44
CHR7	91211909	91211909	365.89
CHR7	91510110	91510110	1949.78
CHR7	91295159	91295159	743.89
CHR7	91538299	91538299	984.22
CHR7	91372931	91372931	803.11
CHR7	91456743	91456743	1653.89
CHR7	91260174	91260174	784.44
CHR7	91331588	91331588	1785.33
CHR7	91242949	91242949	540.56
CHR7	91392701	91392701	525.00
CHR7	91471646	91471646	387.56
CHR7	91447516	91447516	1880.67
CHR7	91233734	91233734	836.44
CHR7	91342180	91342180	511.78
CHR7	91449317	91449317	585.22
CHR7	91324620	91324620	977.22
CHR7	91372131	91372131	770.11
CHR7	91476747	91476747	816.56
CHR7	91243549	91243549	397.78
CHR7	91304016	91304016	300.22
CHR7	91541714	91541714	561.33
CHR7	91243249	91243249	357.89
CHR7	91512743	91512743	2119.22
CHR7	91304316	91304316	594.44
CHR7	91391013	91391013	1156.89
CHR7	91453827	91453827	2285.22
CHR7	91515972	91515972	627.00
CHR7	91449508	91449508	843.22
CHR7	91366007	91366007	434.56
CHR7	91361102	91361102	557.22
CHR7	91304416	91304416	513.00
CHR7	91497952	91497952	7599.67
CHR7	91364163	91364163	507.22
CHR7	91205228	91205228	426.78
CHR7	91204228	91204228	267.22
CHR7	91275489	91275489	426.89
CHR7	91331388	91331388	4922.89
CHR7	91368486	91368486	836.78
CHR7	91508510	91508510	1216.00
CHR7	91386044	91386044	621.89
CHR7	91271264	91271264	453.22
CHR7	91382816	91382816	792.56
CHR7	91368886	91368886	1055.00
CHR7	91374173	91374173	543.44
CHR7	91275689	91275689	325.11
CHR7	91274889	91274889	365.00
CHR7	91466019	91466019	2392.11
CHR7	91241749	91241749	604.00
CHR7	91532319	91532319	705.22
CHR7	91517789	91517789	1856.33
CHR7	91491825	91491825	1008.89
CHR7	91409266	91409266	424.56
CHR7	91288902	91288902	532.44
CHR7	91343339	91343339	708.56
CHR7	91415031	91415031	611.89
CHR7	91421843	91421843	750.11
CHR7	91379085	91379085	435.00
CHR7	91514328	91514328	1165.00
CHR7	91368286	91368286	3059.22
CHR7	91274589	91274589	468.56
CHR7	91448316	91448316	1603.67
CHR7	91517589	91517589	722.56
CHR7	91509410	91509410	606.44
CHR7	91435120	91435120	444.89
CHR7	91252122	91252122	479.89
CHR7	91383016	91383016	612.44
CHR7	91447716	91447716	2531.11
CHR7	91213209	91213209	4139.89
CHR7	91433699	91433699	670.56
CHR7	91530195	91530195	630.11
CHR7	91436931	91436931	532.67
CHR7	91276189	91276189	332.89
CHR7	91257200	91257200	491.11
CHR7	91526139	91526139	833.44
CHR7	91411479	91411479	1120.56
CHR7	91490883	91490883	857.11
CHR7	91255299	91255299	1019.89
CHR7	91232726	91232726	371.22
CHR7	91413917	91413917	931.00
CHR7	91382040	91382040	428.44
CHR7	91542214	91542214	1478.11
CHR7	91426445	91426445	745.11
CHR7	91472046	91472046	1104.56
CHR7	91279474	91279474	634.11
CHR7	91540060	91540060	3514.11
CHR7	91245642	91245642	441.11
CHR7	91226280	91226280	493.56
CHR7	91289102	91289102	312.33
CHR7	91421743	91421743	330.78
CHR7	91374073	91374073	427.22
CHR7	91346015	91346015	1492.00
CHR7	91368086	91368086	494.44
CHR7	91369286	91369286	1247.44
CHR7	91377885	91377885	1530.78
CHR7	91391413	91391413	356.78
CHR7	91375408	91375408	389.22
CHR7	91467709	91467709	1020.11
CHR7	91341188	91341188	327.11
CHR7	91391613	91391613	3859.89
CHR7	91545391	91545391	1442.22
CHR7	91322405	91322405	384.44
CHR7	91329496	91329496	1385.11
CHR7	91320211	91320211	441.89
CHR7	91258743	91258743	1087.67
CHR7	91281647	91281647	481.89
CHR7	91519033	91519033	770.67
CHR7	91516489	91516489	1322.89
CHR7	91398482	91398482	616.89
CHR7	91508710	91508710	820.56
CHR7	91357545	91357545	1140.11
CHR7	91543014	91543014	497.44
CHR7	91274289	91274289	505.67
CHR7	91454427	91454427	1007.67
CHR7	91496352	91496352	449.33
CHR7	91292944	91292944	837.89
CHR7	91350628	91350628	712.67
CHR7	91401412	91401412	705.33
CHR7	91347671	91347671	1414.33
CHR7	91353676	91353676	2399.89
CHR7	91519433	91519433	626.56
CHR7	91422343	91422343	1296.44
CHR7	91415431	91415431	472.33
CHR7	91322805	91322805	2460.33
CHR7	91369931	91369931	305.33
CHR7	91455843	91455843	1857.00
CHR7	91526739	91526739	2597.11
CHR7	91456643	91456643	2249.89
CHR7	91415231	91415231	459.78
CHR7	91387503	91387503	398.11
CHR7	91253841	91253841	13744.11
CHR7	91464619	91464619	526.44
CHR7	91465919	91465919	3223.44
CHR7	91356028	91356028	385.33
CHR7	91519233	91519233	645.56
CHR7	91544491	91544491	2225.56
CHR7	91280974	91280974	615.89
CHR7	91413117	91413117	2999.22
CHR7	91254441	91254441	434.78
CHR7	91519843	91519843	716.89
CHR7	91544891	91544891	893.67
CHR7	91524539	91524539	521.89
CHR7	91216286	91216286	519.67
CHR7	91381440	91381440	645.56
CHR7	91447216	91447216	1083.22
CHR7	91424045	91424045	1138.00
CHR7	91396882	91396882	602.78
CHR7	91455442	91455442	906.56
CHR7	91275089	91275089	534.56
CHR7	91538199	91538199	561.44
CHR7	91280874	91280874	1948.11
CHR7	91371531	91371531	2631.44
CHR7	91516989	91516989	502.44
CHR7	91425045	91425045	4017.00
CHR7	91355207	91355207	456.22
CHR7	91409166	91409166	482.00
CHR7	91518389	91518389	1782.78
CHR7	91437174	91437174	1278.33
CHR7	91507410	91507410	341.22
CHR7	91404609	91404609	835.78
CHR7	91439478	91439478	430.67
CHR7	91457725	91457725	3234.00
CHR7	91412479	91412479	477.44
CHR7	91253941	91253941	387.56
CHR7	91326846	91326846	525.11
CHR7	91364507	91364507	617.56
CHR7	91304216	91304216	580.56
CHR7	91355507	91355507	662.89
CHR7	91385944	91385944	473.78
CHR7	91447916	91447916	1075.22
CHR7	91431375	91431375	683.33
CHR7	91524233	91524233	546.22
CHR7	91508210	91508210	2657.56
CHR7	91437901	91437901	429.00
CHR7	91404409	91404409	467.00
CHR7	91242549	91242549	862.56
CHR7	91410367	91410367	686.33
CHR7	91242649	91242649	1151.33
CHR7	91514728	91514728	3193.44
CHR7	91341355	91341355	385.00
CHR7	91276389	91276389	795.44
CHR7	91535341	91535341	504.89
CHR7	91271364	91271364	491.11
CHR7	91534607	91534607	810.33
CHR7	91424845	91424845	824.11
CHR7	91439377	91439377	454.56
CHR7	91208881	91208881	338.00
CHR7	91254641	91254641	735.56
CHR7	91281947	91281947	934.78
CHR7	91230970	91230970	378.22
CHR7	91428683	91428683	3231.22
CHR7	91532919	91532919	1304.67
CHR7	91302716	91302716	841.89
CHR7	91370031	91370031	1668.22
CHR7	91435420	91435420	378.44
CHR7	91539080	91539080	451.33
CHR7	91516389	91516389	823.89
CHR7	91475594	91475594	1147.89
CHR7	91472446	91472446	428.67
CHR7	91410867	91410867	658.56
CHR7	91306135	91306135	424.11
CHR7	91255799	91255799	374.56
CHR7	91451626	91451626	310.44
CHR7	91496552	91496552	566.33
CHR7	91461940	91461940	1311.78
CHR7	91432293	91432293	345.33
CHR7	91243149	91243149	543.00
CHR7	91351454	91351454	370.22
CHR7	91404005	91404005	1941.78
CHR7	91392806	91392806	4232.56
CHR7	91541368	91541368	975.22
CHR7	91489307	91489307	1364.00
CHR7	91278007	91278007	381.33
CHR7	91410467	91410467	3977.67
CHR7	91246893	91246893	603.67
CHR7	91517389	91517389	1248.22
CHR7	91205028	91205028	365.33
CHR7	91542414	91542414	680.89
CHR7	91454227	91454227	1849.44
CHR7	91389809	91389809	712.78
CHR7	91371931	91371931	478.00
CHR7	91533807	91533807	356.78
CHR7	91423945	91423945	1133.11
CHR7	91290446	91290446	3600.44
CHR7	91205328	91205328	479.89
CHR7	91432593	91432593	836.00
CHR7	91290246	91290246	4755.56
CHR7	91277276	91277276	685.33
CHR7	91541068	91541068	1128.56
CHR7	91507510	91507510	620.11
CHR7	91432793	91432793	456.67
CHR7	91282147	91282147	538.44
CHR7	91490583	91490583	3014.67
CHR7	91453532	91453532	526.22
CHR7	91435020	91435020	477.67
CHR7	91520543	91520543	905.56
CHR7	91426245	91426245	815.89
CHR7	91274089	91274089	943.89
CHR7	91298801	91298801	720.44
CHR7	91468385	91468385	1115.44
CHR7	91471846	91471846	873.33
CHR7	91368186	91368186	1280.67
CHR7	91208181	91208181	387.22
CHR7	91510793	91510793	444.33
CHR7	91266335	91266335	407.22
CHR7	91491183	91491183	1724.33
CHR7	91542814	91542814	425.67
CHR7	91230456	91230456	29716.89
CHR7	91511993	91511993	547.89
CHR7	91462340	91462340	378.44
CHR7	91538399	91538399	860.22
CHR7	91489583	91489583	1778.67
CHR7	91462563	91462563	333.67
CHR7	91390413	91390413	436.44
CHR7	91517689	91517689	926.78
CHR7	91342939	91342939	638.00
CHR7	91226780	91226780	610.00
CHR7	91269022	91269022	926.00
CHR7	91380157	91380157	2190.67
CHR7	91449608	91449608	522.00
CHR7	91403174	91403174	1030.44
CHR7	91290846	91290846	2153.67
CHR7	91377478	91377478	1018.89
CHR7	91299735	91299735	375.11
CHR7	91214886	91214886	781.22
CHR7	91495469	91495469	1106.22
CHR7	91257400	91257400	629.89
CHR7	91381540	91381540	809.44
CHR7	91463019	91463019	590.44
CHR7	91358332	91358332	1472.89
CHR7	91288802	91288802	620.67
CHR7	91269707	91269707	2087.44
CHR7	91542114	91542114	1513.11
CHR7	91541568	91541568	857.00
CHR7	91464319	91464319	839.22
CHR7	91290146	91290146	3605.44
CHR7	91323461	91323461	1418.11
CHR7	91496852	91496852	618.22
CHR7	91507110	91507110	905.78
CHR7	91271572	91271572	525.44
CHR7	91430112	91430112	707.11
CHR7	91242449	91242449	1026.00
CHR7	91508310	91508310	752.22
CHR7	91448116	91448116	6959.67
CHR7	91458478	91458478	1126.89
CHR7	91227681	91227681	807.67
CHR7	91384147	91384147	577.11
CHR7	91539180	91539180	695.22
CHR7	91356628	91356628	349.00
CHR7	91264194	91264194	347.11
CHR7	91436131	91436131	1144.22
CHR7	91392213	91392213	1407.89
CHR7	91412617	91412617	333.67
CHR7	91256558	91256558	370.11
CHR7	91400412	91400412	4251.56
CHR7	91273095	91273095	881.22
CHR7	91204428	91204428	1191.56
CHR7	91265243	91265243	509.22
CHR7	91204628	91204628	972.56
CHR7	91394320	91394320	388.67
CHR7	91437701	91437701	1026.44
CHR7	91290046	91290046	2973.44
CHR7	91290646	91290646	5573.67
CHR7	91244320	91244320	552.89
CHR7	91510010	91510010	1187.11
CHR7	91545691	91545691	875.89
CHR7	91274689	91274689	504.22
CHR7	91465719	91465719	3732.22
CHR7	91350828	91350828	313.89
CHR7	91229233	91229233	3187.22
CHR7	91333148	91333148	5586.22
CHR7	91423445	91423445	2401.33
CHR7	91422143	91422143	568.44
CHR7	91230033	91230033	2099.11
CHR7	91368386	91368386	2563.67
CHR7	91348771	91348771	5383.44
CHR7	91269507	91269507	1355.33
CHR7	91306435	91306435	381.67
CHR7	91437274	91437274	635.89
CHR7	91471116	91471116	670.00
CHR7	91267535	91267535	633.67
CHR7	91300035	91300035	1373.22
CHR7	91254241	91254241	1077.44
CHR7	91343439	91343439	1107.56
CHR7	91542714	91542714	1570.67
CHR7	91360702	91360702	512.89
CHR7	91273989	91273989	3203.00
CHR7	91432093	91432093	555.22
CHR7	91388930	91388930	1097.22
CHR7	91474894	91474894	751.56
CHR7	91270307	91270307	528.89
CHR7	91297451	91297451	620.78
CHR7	91394720	91394720	2315.22
CHR7	91326946	91326946	1146.78
CHR7	91421643	91421643	475.44
CHR7	91526539	91526539	1768.78
CHR7	91513662	91513662	2512.89
CHR7	91364907	91364907	444.11
CHR7	91412917	91412917	944.11
CHR7	91432893	91432893	536.44
CHR7	91393006	91393006	851.67
CHR7	91369086	91369086	327.44
CHR7	91537899	91537899	922.44
CHR7	91326146	91326146	2518.33
CHR7	91278974	91278974	642.22
CHR7	91361702	91361702	835.22
CHR7	91228933	91228933	1634.33
CHR7	91258043	91258043	456.00
CHR7	91390513	91390513	374.11
CHR7	91291046	91291046	737.56
CHR7	91237856	91237856	542.67
CHR7	91400612	91400612	1472.89
CHR7	91377378	91377378	879.56
CHR7	91352054	91352054	715.33
CHR7	91300735	91300735	1498.22
CHR7	91470316	91470316	926.00
CHR7	91248161	91248161	1221.56
CHR7	91531595	91531595	1639.22
CHR7	91244420	91244420	1124.22
CHR7	91347395	91347395	837.78
CHR7	91256099	91256099	1522.89
CHR7	91543791	91543791	635.44
CHR7	91448216	91448216	1927.33
CHR7	91423545	91423545	1862.56
CHR7	91495169	91495169	514.56
CHR7	91360902	91360902	414.00
CHR7	91427783	91427783	941.78
CHR7	91496952	91496952	1004.11
CHR7	91412079	91412079	1316.44
CHR7	91468285	91468285	37826.67
CHR7	91343739	91343739	749.89
CHR7	91455242	91455242	723.78
CHR7	91525939	91525939	482.33
CHR7	91242149	91242149	1445.89
CHR7	91516172	91516172	809.44
CHR7	91474394	91474394	641.44
CHR7	91389250	91389250	910.56
CHR7	91343239	91343239	1129.67
CHR7	91255199	91255199	320.33
CHR7	91371631	91371631	1453.33
CHR7	91364263	91364263	370.67
CHR7	91402874	91402874	777.56
CHR7	91320111	91320111	1654.00
CHR7	91282347	91282347	828.67
CHR7	91332948	91332948	3171.67
CHR7	91422843	91422843	526.56
CHR7	91404866	91404866	880.78
CHR7	91458178	91458178	1284.56
CHR7	91327046	91327046	657.22
CHR7	91272995	91272995	922.11
CHR7	91281747	91281747	730.67
CHR7	91435831	91435831	626.00
CHR7	91351133	91351133	1905.22
CHR7	91267635	91267635	1459.44
CHR7	91425645	91425645	2782.89
CHR7	91209071	91209071	386.56
CHR7	91253533	91253533	1312.11
CHR7	91435931	91435931	576.11
CHR7	91521325	91521325	918.00
CHR7	91373731	91373731	324.33
CHR7	91457825	91457825	4964.11
CHR7	91304739	91304739	597.11
CHR7	91243349	91243349	1008.33
CHR7	91297841	91297841	654.56
CHR7	91264094	91264094	382.89
CHR7	91282847	91282847	772.22
CHR7	91379957	91379957	1004.00
CHR7	91520143	91520143	384.00
CHR7	91379327	91379327	1235.44
CHR7	91286847	91286847	658.89
CHR7	91399320	91399320	826.78
CHR7	91244720	91244720	1112.67
CHR7	91520643	91520643	851.89
CHR7	91421443	91421443	516.78
CHR7	91510993	91510993	449.22
CHR7	91384247	91384247	875.78
CHR7	91463819	91463819	5945.00
CHR7	91288496	91288496	488.89
CHR7	91372431	91372431	524.00
CHR7	91395271	91395271	2529.22
CHR7	91274489	91274489	665.78
CHR7	91540968	91540968	1276.11
CHR7	91270607	91270607	1406.56
CHR7	91522025	91522025	10311.78
CHR7	91473046	91473046	1699.11
CHR7	91436331	91436331	382.78
CHR7	91381840	91381840	2241.89
CHR7	91541168	91541168	875.11
CHR7	91413717	91413717	582.33
CHR7	91249855	91249855	451.89
CHR7	91401930	91401930	492.33
CHR7	91415531	91415531	565.56
CHR7	91251124	91251124	533.78
CHR7	91390213	91390213	623.89
CHR7	91433193	91433193	1239.44
CHR7	91452932	91452932	3150.44
CHR7	91545491	91545491	1504.33
CHR7	91429612	91429612	283.67
CHR7	91397082	91397082	1443.78
CHR7	91300135	91300135	2383.56
CHR7	91350078	91350078	614.11
CHR7	91385844	91385844	640.00
CHR7	91291844	91291844	409.33
CHR7	91454027	91454027	2836.22
CHR7	91428283	91428283	1006.78
CHR7	91346415	91346415	930.56
CHR7	91305620	91305620	795.67
CHR7	91275189	91275189	648.56
CHR7	91471946	91471946	1071.22
CHR7	91257600	91257600	822.44
CHR7	91233362	91233362	456.44
CHR7	91257100	91257100	366.78
CHR7	91411679	91411679	2459.67
CHR7	91328069	91328069	964.78
CHR7	91464419	91464419	776.56
CHR7	91387098	91387098	640.89
CHR7	91226680	91226680	614.44
CHR7	91300635	91300635	1038.33
CHR7	91305920	91305920	361.56
CHR7	91497752	91497752	6481.78
CHR7	91330175	91330175	1069.89
CHR7	91246793	91246793	1285.89
CHR7	91370231	91370231	595.56
CHR7	91454927	91454927	466.67
CHR7	91248735	91248735	520.89
CHR7	91244020	91244020	459.56
CHR7	91303616	91303616	383.78
CHR7	91391513	91391513	1047.89
CHR7	91378785	91378785	839.22
CHR7	91421143	91421143	2115.78
CHR7	91516889	91516889	606.33
CHR7	91251922	91251922	337.22
CHR7	91469816	91469816	701.22
CHR7	91449216	91449216	854.11
CHR7	91290746	91290746	2614.22
CHR7	91412817	91412817	875.67
CHR7	91514128	91514128	991.67
CHR7	91436231	91436231	855.11
CHR7	91204828	91204828	319.78
CHR7	91289846	91289846	582.44
CHR7	91275789	91275789	460.67
CHR7	91304639	91304639	563.89
CHR7	91355928	91355928	771.44
CHR7	91519533	91519533	620.33
CHR7	91526339	91526339	678.56
CHR7	91268335	91268335	932.67
CHR7	91356228	91356228	399.00
CHR7	91434820	91434820	639.33
CHR7	91469916	91469916	558.78
CHR7	91537639	91537639	1317.89
CHR7	91301135	91301135	832.22
CHR7	91438001	91438001	355.67
CHR7	91356128	91356128	565.67
CHR7	91356328	91356328	448.00
CHR7	91328169	91328169	2220.78
CHR7	91491725	91491725	441.89
CHR7	91279574	91279574	537.89
CHR7	91372531	91372531	1079.78
CHR7	91371231	91371231	663.78
CHR7	91470416	91470416	1152.56
CHR7	91379857	91379857	1189.67
CHR7	91545291	91545291	544.33
CHR7	91401312	91401312	443.22
CHR7	91535041	91535041	694.89
CHR7	91506310	91506310	438.33
CHR7	91249655	91249655	607.56
CHR7	91465519	91465519	4936.00
CHR7	91391713	91391713	468.89
CHR7	91378885	91378885	400.56
CHR7	91539380	91539380	1357.00
CHR7	91457143	91457143	498.22
CHR7	91360102	91360102	1328.78
CHR7	91532419	91532419	800.89
CHR7	91229733	91229733	4983.00
CHR7	91543891	91543891	967.11
CHR7	91321769	91321769	1054.89
CHR7	91431993	91431993	1132.67
CHR7	91345315	91345315	2732.56
CHR7	91212209	91212209	2851.78
CHR7	91231170	91231170	371.67
CHR7	91233062	91233062	450.89
CHR7	91344639	91344639	976.11
CHR7	91210394	91210394	1512.00
CHR7	91252022	91252022	397.89
CHR7	91213309	91213309	315.89
CHR7	91372731	91372731	1163.44
CHR7	91428083	91428083	756.11
CHR7	91254041	91254041	669.89
CHR7	91536585	91536585	1396.78
CHR7	91325049	91325049	646.67
CHR7	91243449	91243449	506.33
CHR7	91281174	91281174	575.33
CHR7	91393306	91393306	1994.56
CHR7	91249755	91249755	847.44
CHR7	91399220	91399220	834.44
CHR7	91545091	91545091	1612.44
CHR7	91359432	91359432	967.00
CHR7	91267335	91267335	2022.22
CHR7	91251808	91251808	517.00
CHR7	91360302	91360302	1133.56
CHR7	91450208	91450208	545.78
CHR7	91451726	91451726	518.56
CHR7	91258643	91258643	1216.78
CHR7	91427883	91427883	750.89
CHR7	91406851	91406851	846.00
CHR7	91303816	91303816	374.22
CHR7	91225680	91225680	977.22
CHR7	91370331	91370331	884.56
CHR7	91381740	91381740	1632.89
CHR7	91381088	91381088	490.56
CHR7	91214247	91214247	372.00
CHR7	91233934	91233934	1493.33
CHR7	91377578	91377578	1114.44
CHR7	91458578	91458578	738.00
CHR7	91437374	91437374	732.78
CHR7	91448816	91448816	3184.78
CHR7	91266035	91266035	511.33
CHR7	91255499	91255499	501.11
CHR7	91375108	91375108	702.89
CHR7	91431075	91431075	1530.11
CHR7	91267935	91267935	3464.89
CHR7	91216586	91216586	385.00
CHR7	91270707	91270707	541.67
CHR7	91519133	91519133	1255.33
CHR7	91382916	91382916	1208.11
CHR7	91264943	91264943	390.33
CHR7	91431875	91431875	1246.22
CHR7	91538099	91538099	1584.56
CHR7	91303516	91303516	1705.78
CHR7	91340338	91340338	836.78
CHR7	91425845	91425845	3346.44
CHR7	91365607	91365607	517.78
CHR7	91470816	91470816	919.22
CHR7	91344039	91344039	661.00
CHR7	91393206	91393206	1880.22
CHR7	91214018	91214018	1623.22
CHR7	91331988	91331988	3498.44
CHR7	91524439	91524439	674.33
CHR7	91342639	91342639	863.44
CHR7	91373873	91373873	559.22
CHR7	91430752	91430752	2255.89
CHR7	91300235	91300235	1158.78
CHR7	91248935	91248935	1500.56
CHR7	91515672	91515672	1421.89
CHR7	91506710	91506710	746.89
CHR7	91215186	91215186	532.00
CHR7	91249955	91249955	679.56
CHR7	91427257	91427257	1057.56
CHR7	91380057	91380057	1167.56
CHR7	91268435	91268435	664.44
CHR7	91282947	91282947	2022.56
CHR7	91358232	91358232	765.89
CHR7	91361502	91361502	1732.33
CHR7	91465319	91465319	1837.11
CHR7	91532619	91532619	1691.56
CHR7	91541468	91541468	757.00
CHR7	91403705	91403705	768.44
CHR7	91298901	91298901	402.67
CHR7	91274189	91274189	365.89
CHR7	91506610	91506610	448.11
CHR7	91543214	91543214	1055.00
CHR7	91422043	91422043	1493.56
CHR7	91345715	91345715	973.67
CHR7	91415131	91415131	430.00
CHR7	91340438	91340438	787.11
CHR7	91536485	91536485	581.22
CHR7	91460417	91460417	647.89
CHR7	91385252	91385252	769.00
CHR7	91204728	91204728	335.00
CHR7	91508910	91508910	880.00
CHR7	91517089	91517089	803.56
CHR7	91215086	91215086	781.00
CHR7	91462240	91462240	562.33
CHR7	91204328	91204328	428.22
CHR7	91525571	91525571	1018.67
CHR7	91396382	91396382	794.78
CHR7	91462819	91462819	1001.89
CHR7	91394620	91394620	708.44
CHR7	91524739	91524739	710.44
CHR7	91532219	91532219	819.67
CHR7	91462463	91462463	544.67
CHR7	91259476	91259476	397.11
CHR7	91450428	91450428	793.22
CHR7	91540868	91540868	1828.44
CHR7	91358432	91358432	1238.67
CHR7	91431775	91431775	545.00
CHR7	91347095	91347095	1020.78
CHR7	91322305	91322305	986.44
CHR7	91291351	91291351	931.56
CHR7	91520743	91520743	663.78
CHR7	91355007	91355007	699.56
CHR7	91533219	91533219	478.44
CHR7	91499452	91499452	433.00
CHR7	91410264	91410264	405.22
CHR7	91305720	91305720	1176.22
CHR7	91348671	91348671	391.78
CHR7	91302516	91302516	314.67
CHR7	91324220	91324220	608.22
CHR7	91287647	91287647	1067.11
CHR7	91212709	91212709	465.89
CHR7	91422643	91422643	1732.89
CHR7	91362002	91362002	696.33
CHR7	91274389	91274389	365.44
CHR7	91470016	91470016	1021.56
CHR7	91514428	91514428	828.22
CHR7	91283547	91283547	1789.56
CHR7	91458678	91458678	1104.89
CHR7	91358832	91358832	2175.67
CHR7	91211709	91211709	231.11
CHR7	91379657	91379657	635.00
CHR7	91464019	91464019	627.00
CHR7	91429512	91429512	703.44
CHR7	91360602	91360602	2063.00
CHR7	91476647	91476647	1193.11
CHR7	91269238	91269238	1946.78
CHR7	91374908	91374908	407.00
CHR7	91254341	91254341	601.67
CHR7	91466319	91466319	529.22
CHR7	91465019	91465019	2981.67
CHR7	91420657	91420657	1111.67
CHR7	91342280	91342280	757.78
CHR7	91457625	91457625	2412.33
CHR7	91404966	91404966	1315.89
CHR7	91452832	91452832	608.22
CHR7	91355607	91355607	781.22
CHR7	91513462	91513462	1966.44
CHR7	91266935	91266935	687.44
CHR7	91286528	91286528	1170.89
CHR7	91518189	91518189	1520.11
CHR7	91384447	91384447	474.11
CHR7	91241449	91241449	764.22
CHR7	91296842	91296842	567.67
CHR7	91391913	91391913	566.44
CHR7	91498552	91498552	5459.44
CHR7	91290546	91290546	2830.33
CHR7	91353376	91353376	629.22
CHR7	91267835	91267835	704.00
CHR7	91452632	91452632	4369.89
CHR7	91534507	91534507	961.89
CHR7	91542514	91542514	714.44
CHR7	91280274	91280274	3640.67
CHR7	91435220	91435220	290.33
CHR7	91396482	91396482	1282.56
CHR7	91365307	91365307	713.44
CHR7	91433293	91433293	835.44
CHR7	91327146	91327146	369.33
CHR7	91517489	91517489	809.33
CHR7	91259376	91259376	322.33
CHR7	91265043	91265043	525.78
CHR7	91387403	91387403	1442.78
CHR7	91530495	91530495	3082.89
CHR7	91267035	91267035	613.11
CHR7	91395882	91395882	585.44
CHR7	91509510	91509510	855.78
CHR7	91508610	91508610	1584.00
CHR7	91495669	91495669	19536.22
CHR7	91540368	91540368	2441.56
CHR7	91331788	91331788	1716.00
CHR7	91510893	91510893	588.22
CHR7	91411179	91411179	358.56
CHR7	91530295	91530295	2439.56
CHR7	91454327	91454327	1860.67
CHR7	91495769	91495769	751.56
CHR7	91400812	91400812	415.78
CHR7	91270807	91270807	898.33
CHR7	91343039	91343039	1107.00
CHR7	91362739	91362739	420.22
CHR7	91225980	91225980	636.33
CHR7	91473994	91473994	1280.44
CHR7	91448716	91448716	1217.89
CHR7	91425545	91425545	3612.11
CHR7	91294699	91294699	1228.33
CHR7	91358132	91358132	743.78
CHR7	91286728	91286728	1093.00
CHR7	91534107	91534107	429.44
CHR7	91449016	91449016	1125.78
CHR7	91495569	91495569	1266.33
CHR7	91253433	91253433	3495.00
CHR7	91371731	91371731	924.78
CHR7	91405156	91405156	774.33
CHR7	91292244	91292244	627.78
CHR7	91534941	91534941	1837.56
CHR7	91491525	91491525	1726.11
CHR7	91456843	91456843	1801.44
CHR7	91412379	91412379	537.78
CHR7	91383847	91383847	874.67
CHR7	91401612	91401612	1939.56
CHR7	91436431	91436431	996.89
CHR7	91342080	91342080	640.33
CHR7	91425345	91425345	3025.67
CHR7	91267435	91267435	885.44
CHR7	91454727	91454727	742.78
CHR7	91257300	91257300	442.44
CHR7	91453332	91453332	1384.11
CHR7	91463419	91463419	797.78
CHR7	91301535	91301535	348.44
CHR7	91531495	91531495	1187.67
CHR7	91464119	91464119	1053.22
CHR7	91299335	91299335	473.56
CHR7	91226580	91226580	700.44
CHR7	91241249	91241249	731.56
CHR7	91508010	91508010	2208.78
CHR7	91425945	91425945	3119.89
CHR7	91290346	91290346	2812.44
CHR7	91303716	91303716	399.22
CHR7	91381940	91381940	561.22
CHR7	91428483	91428483	2147.11
CHR7	91497252	91497252	822.67
CHR7	91266235	91266235	661.67
CHR7	91537085	91537085	806.67
CHR7	91408766	91408766	437.00
CHR7	91323221	91323221	2598.00
CHR7	91414506	91414506	1192.56
CHR7	91279974	91279974	1098.56
CHR7	91413617	91413617	465.78
CHR7	91306235	91306235	338.89
CHR7	91255399	91255399	464.56
CHR7	91518733	91518733	435.22
CHR7	91422943	91422943	1547.56
CHR7	91434920	91434920	1016.67
CHR7	91429712	91429712	991.22
CHR7	91346615	91346615	862.67
CHR7	91497452	91497452	850.67
CHR7	91499152	91499152	518.44
CHR7	91385352	91385352	1836.44
CHR7	91506410	91506410	343.11
CHR7	91427683	91427683	703.33
CHR7	91506810	91506810	1060.56
CHR7	91535985	91535985	835.78
CHR7	91491425	91491425	595.33
CHR7	91225880	91225880	643.22
CHR7	91542614	91542614	622.89
CHR7	91215286	91215286	318.33
CHR7	91448616	91448616	2340.89
CHR7	91404509	91404509	459.56
CHR7	91350728	91350728	331.00
CHR7	91326746	91326746	2871.00
CHR7	91377785	91377785	1992.56
CHR7	91373531	91373531	538.78
CHR7	91272495	91272495	539.56
CHR7	91321869	91321869	1850.00
CHR7	91347971	91347971	8321.56
CHR7	91516072	91516072	1450.22
CHR7	91286228	91286228	4187.56
CHR7	91516589	91516589	1066.78
CHR7	91386395	91386395	870.33
CHR7	91250155	91250155	799.00
CHR7	91283247	91283247	2233.33
CHR7	91258143	91258143	386.67
CHR7	91301435	91301435	364.78
CHR7	91230770	91230770	533.22
CHR7	91514828	91514828	6530.33
CHR7	91232626	91232626	435.44
CHR7	91302616	91302616	661.89
CHR7	91230870	91230870	440.22
CHR7	91514228	91514228	929.44
CHR7	91408666	91408666	675.89
CHR7	91449908	91449908	2589.78
CHR7	91365907	91365907	632.22
CHR7	91245916	91245916	717.56
CHR7	91544691	91544691	2038.33
CHR7	91511093	91511093	581.78
CHR7	91259713	91259713	486.33
CHR7	91305820	91305820	781.11
CHR7	91272395	91272395	2567.22
CHR7	91209171	91209171	3867.89
CHR7	91544191	91544191	2112.67
CHR7	91531695	91531695	4187.67
CHR7	91326446	91326446	1267.56
CHR7	91401012	91401012	366.00
CHR7	91477666	91477666	402.33
CHR7	91414931	91414931	390.22
CHR7	91212009	91212009	363.89
CHR7	91453727	91453727	1620.78
CHR7	91521925	91521925	4675.11
CHR7	91344439	91344439	581.44
CHR7	91506210	91506210	452.56
CHR7	91326546	91326546	1839.89
CHR7	91449808	91449808	1602.44
CHR7	91541914	91541914	988.56
CHR7	91477442	91477442	1384.67
CHR7	91350933	91350933	9212.78
CHR7	91447316	91447316	625.44
CHR7	91462663	91462663	287.44
CHR7	91360002	91360002	1830.89
CHR7	91295059	91295059	359.89
CHR7	91332388	91332388	255.56
CHR7	91463919	91463919	2228.00
CHR7	91491083	91491083	1679.78
CHR7	91348571	91348571	1514.44
CHR7	91227180	91227180	364.56
CHR7	91245320	91245320	3491.89
CHR7	91511593	91511593	377.44
CHR7	91544591	91544591	2763.67
CHR7	91287147	91287147	417.00
CHR7	91405411	91405411	3132.11
CHR7	91456243	91456243	3269.33
CHR7	91533019	91533019	1948.56
CHR7	91430452	91430452	434.89
CHR7	91522725	91522725	2771.00
CHR7	91384747	91384747	722.89
CHR7	91378085	91378085	816.44
CHR7	91477998	91477998	770.33
CHR7	91538980	91538980	691.11
CHR7	91530395	91530395	1153.22
CHR7	91534207	91534207	543.00
CHR7	91300435	91300435	2408.89
CHR7	91378485	91378485	620.22
CHR7	91402274	91402274	884.67
CHR7	91535241	91535241	1209.56
CHR7	91402074	91402074	444.78
CHR7	91272795	91272795	780.78
CHR7	91227881	91227881	392.44
CHR7	91270507	91270507	441.44
CHR7	91354807	91354807	548.56
CHR7	91371431	91371431	1075.78
CHR7	91275389	91275389	503.67
CHR7	91349978	91349978	601.78
CHR7	91389909	91389909	857.11
CHR7	91241849	91241849	373.56
CHR7	91463519	91463519	1681.33
CHR7	91489483	91489483	1559.44
CHR7	91243724	91243724	489.33
CHR7	91511393	91511393	541.00
CHR7	91267135	91267135	711.56
CHR7	91307057	91307057	1268.44
CHR7	91542314	91542314	1031.33
CHR7	91468485	91468485	1861.44
CHR7	91389150	91389150	1017.67
CHR7	91345615	91345615	1527.11
CHR7	91348371	91348371	7176.00
CHR7	91455142	91455142	797.44
CHR7	91421943	91421943	1394.11
CHR7	91422743	91422743	423.56
CHR7	91435320	91435320	295.33
CHR7	91246993	91246993	432.33
CHR7	91490683	91490683	5443.22
CHR7	91207532	91207532	351.67
CHR7	91362539	91362539	398.11
CHR7	91492625	91492625	5510.89
CHR7	91429812	91429812	351.78
CHR7	91472546	91472546	776.22
CHR7	91345915	91345915	2538.67
CHR7	91540468	91540468	7709.44
CHR7	91350178	91350178	932.00
CHR7	91226980	91226980	582.89
CHR7	91478298	91478298	1117.44
CHR7	91392013	91392013	774.67
CHR7	91281474	91281474	826.00
CHR7	91230586	91230586	2047.67
CHR7	91369475	91369475	706.00
CHR7	91348171	91348171	373.67
CHR7	91496752	91496752	1182.22
CHR7	91205128	91205128	538.11
CHR7	91399912	91399912	1544.33
CHR7	91522125	91522125	1779.33
CHR7	91404309	91404309	754.11
CHR7	91207923	91207923	359.56
CHR7	91471216	91471216	1035.67
CHR7	91227481	91227481	419.67
CHR7	91473694	91473694	664.56
CHR7	91204928	91204928	366.56
CHR7	91424445	91424445	1115.67
CHR7	91461540	91461540	1314.00
CHR7	91332088	91332088	4108.22
CHR7	91426045	91426045	933.00
CHR7	91388430	91388430	709.56
CHR7	91215886	91215886	303.89
CHR7	91303316	91303316	611.78
CHR7	91410667	91410667	1224.56
CHR7	91473894	91473894	1652.67
CHR7	91390313	91390313	490.56
CHR7	91423645	91423645	1190.00
CHR7	91516689	91516689	519.67
CHR7	91490983	91490983	2072.89
CHR7	91327246	91327246	302.56
CHR7	91475694	91475694	3970.11
CHR7	91496652	91496652	652.78
CHR7	91377985	91377985	544.67
CHR7	91300835	91300835	520.22
CHR7	91340888	91340888	880.33
CHR7	91531195	91531195	1951.44
CHR7	91370831	91370831	710.22
CHR7	91522425	91522425	6829.67
CHR7	91271164	91271164	52879.89
CHR7	91478098	91478098	1034.89
CHR7	91463219	91463219	855.56
CHR7	91511793	91511793	856.22
CHR7	91384647	91384647	1366.67
CHR7	91370531	91370531	1054.78
CHR7	91439756	91439756	762.22
CHR7	91256658	91256658	633.89
CHR7	91450528	91450528	513.67
CHR7	91422443	91422443	1332.11
CHR7	91522825	91522825	1929.00
CHR7	91396282	91396282	670.89
CHR7	91245220	91245220	4913.44
CHR7	91216186	91216186	512.11
CHR7	91509810	91509810	561.67
CHR7	91245420	91245420	1050.78
CHR7	91534407	91534407	896.22
CHR7	91228281	91228281	346.11
CHR7	91351854	91351854	928.33
CHR7	91254541	91254541	707.67
CHR7	91472146	91472146	887.56
CHR7	91505670	91505670	1366.56
CHR7	91346315	91346315	850.78
CHR7	91289402	91289402	730.22
CHR7	91489883	91489883	1237.56
CHR7	91226080	91226080	461.00
CHR7	91229633	91229633	2858.67
CHR7	91433093	91433093	1440.00
CHR7	91456343	91456343	3306.44
CHR7	91509210	91509210	659.56
CHR7	91540260	91540260	5651.22
CHR7	91281374	91281374	1052.22
CHR7	91382140	91382140	420.89
CHR7	91255999	91255999	603.89
CHR7	91510693	91510693	531.33
CHR7	91377685	91377685	1438.78
CHR7	91508810	91508810	390.33
CHR7	91438101	91438101	1937.22
CHR7	91468685	91468685	957.22
CHR7	91244920	91244920	2097.22
CHR7	91496452	91496452	494.56
CHR7	91400212	91400212	1706.67
CHR7	91250055	91250055	2611.11
CHR7	91210094	91210094	312.22
CHR7	91297741	91297741	1577.78
CHR7	91457043	91457043	1322.56
CHR7	91373631	91373631	420.78
CHR7	91267735	91267735	1665.44
CHR7	91402674	91402674	872.33
CHR7	91513562	91513562	1863.78
CHR7	91413317	91413317	2142.33
CHR7	91333248	91333248	2158.11
CHR7	91302916	91302916	1220.56
CHR7	91396582	91396582	996.11
CHR7	91458378	91458378	995.67
CHR7	91276089	91276089	426.56
CHR7	91490483	91490483	1728.00
CHR7	91372231	91372231	819.00
CHR7	91351754	91351754	885.22
CHR7	91540768	91540768	1251.67
CHR7	91393706	91393706	1274.44
CHR7	91438597	91438597	1306.22
CHR7	91274789	91274789	280.11
CHR7	91464519	91464519	554.11
CHR7	91420857	91420857	508.67
CHR7	91406659	91406659	776.00
CHR7	91348271	91348271	1754.78
CHR7	91424645	91424645	2185.44
CHR7	91431475	91431475	771.67
CHR7	91539280	91539280	667.78
CHR7	91231311	91231311	423.00
CHR7	91373431	91373431	542.11
CHR7	91430012	91430012	899.11
CHR7	91498152	91498152	5977.00
CHR7	91346515	91346515	2613.22
CHR7	91359032	91359032	1095.00
CHR7	91474794	91474794	859.00
CHR7	91374373	91374373	599.67
CHR7	91403905	91403905	612.56
CHR7	91545591	91545591	2520.78
CHR7	91428583	91428583	982.22
CHR7	91341543	91341543	331.78
CHR7	91383647	91383647	665.67
CHR7	91344939	91344939	1772.78
CHR7	91265641	91265641	459.11
CHR7	91473146	91473146	3570.56
CHR7	91399420	91399420	407.11
CHR7	91474294	91474294	1225.56
CHR7	91268535	91268535	871.11
CHR7	91266735	91266735	544.22
CHR7	91234234	91234234	544.89
CHR7	91226880	91226880	927.67
CHR7	91447816	91447816	2566.22
CHR7	91278140	91278140	481.00
CHR7	91280674	91280674	6678.89
CHR7	91470216	91470216	1574.78
CHR7	91359132	91359132	1595.78
CHR7	91399120	91399120	676.00
CHR7	91343139	91343139	1083.11
CHR7	91472246	91472246	524.22
CHR7	91355407	91355407	1269.78
CHR7	91451526	91451526	748.11
CHR7	91359532	91359532	1088.33
CHR7	91275589	91275589	577.22
CHR7	91292844	91292844	951.22
CHR7	91428783	91428783	1401.44
CHR7	91268035	91268035	1735.22
CHR7	91324520	91324520	678.78
CHR7	91298601	91298601	539.22
CHR7	91470616	91470616	852.33
CHR7	91326346	91326346	1032.22
CHR7	91246016	91246016	356.00
CHR7	91252733	91252733	486.11
CHR7	91530795	91530795	1709.00
CHR7	91332288	91332288	459.56
CHR7	91542014	91542014	1253.78
CHR7	91358932	91358932	3023.33
CHR7	91421343	91421343	811.44
CHR7	91388530	91388530	684.56
CHR7	91432993	91432993	1434.44
CHR7	91284047	91284047	2815.89
CHR7	91321969	91321969	636.89
CHR7	91264394	91264394	441.56
CHR7	91276589	91276589	622.33
CHR7	91302816	91302816	373.78
CHR7	91385452	91385452	1736.44
CHR7	91365707	91365707	250.56
CHR7	91325849	91325849	1092.44
CHR7	91287447	91287447	993.22
CHR7	91453432	91453432	913.44
CHR7	91509110	91509110	2462.67
CHR7	91225580	91225580	300.67
CHR7	91357845	91357845	1860.00
CHR7	91340688	91340688	983.67
CHR7	91537185	91537185	436.33
CHR7	91412717	91412717	1013.22
CHR7	91499352	91499352	512.56
CHR7	91370631	91370631	674.78
CHR7	91232294	91232294	234.11
CHR7	91241049	91241049	1259.78
CHR7	91396682	91396682	766.11
CHR7	91539760	91539760	1352.33
CHR7	91327646	91327646	974.78
CHR7	91320311	91320311	348.44
CHR7	91292144	91292144	917.33
CHR7	91282647	91282647	446.00
CHR7	91393106	91393106	465.33
CHR7	91343639	91343639	741.00
CHR7	91436831	91436831	524.67
CHR7	91427583	91427583	515.44
CHR7	91401512	91401512	14343.44
CHR7	91518633	91518633	1789.56
CHR7	91214586	91214586	472.56
CHR7	91368686	91368686	1852.44
CHR7	91323361	91323361	1770.22
CHR7	91231411	91231411	551.78
CHR7	91266435	91266435	389.44
CHR7	91231511	91231511	476.89
CHR7	91365807	91365807	698.44
CHR7	91388630	91388630	353.67
CHR7	91431675	91431675	718.56
CHR7	91515128	91515128	3285.11
CHR7	91511693	91511693	418.78
CHR7	91208481	91208481	422.00
CHR7	91328269	91328269	1017.67
CHR7	91430852	91430852	1823.33
CHR7	91325749	91325749	2076.11
CHR7	91252422	91252422	478.22
CHR7	91389350	91389350	424.78
CHR7	91364807	91364807	985.22
CHR7	91365507	91365507	5659.78
CHR7	91405886	91405886	789.44
CHR7	91361002	91361002	855.78
CHR7	91322505	91322505	2647.78
CHR7	91269807	91269807	12986.67
CHR7	91234761	91234761	6041.67
CHR7	91520343	91520343	356.11
CHR7	91295259	91295259	531.11
CHR7	91492225	91492225	2374.11
CHR7	91325549	91325549	621.00
CHR7	91538499	91538499	1868.33
CHR7	91492525	91492525	9523.00
CHR7	91465119	91465119	2055.78
CHR7	91319911	91319911	539.44
CHR7	91323121	91323121	1633.44
CHR7	91209471	91209471	375.89
CHR7	91520043	91520043	603.44
CHR7	91424145	91424145	767.44
CHR7	91458278	91458278	708.11
CHR7	91289002	91289002	803.56
CHR7	91437601	91437601	1048.44
CHR7	91387303	91387303	945.00
CHR7	91379185	91379185	3338.22
CHR7	91475294	91475294	710.44
CHR7	91386795	91386795	643.44
CHR7	91268235	91268235	2412.89
CHR7	91533119	91533119	1375.78
CHR7	91400012	91400012	2051.56
CHR7	91292444	91292444	536.44
CHR7	91245120	91245120	2509.22
CHR7	91344839	91344839	2113.00
CHR7	91391213	91391213	1992.22
CHR7	91388008	91388008	771.56
CHR7	91344539	91344539	1686.22
CHR7	91266135	91266135	462.89
CHR7	91410164	91410164	1040.33
CHR7	91514528	91514528	976.00
CHR7	91453132	91453132	1568.11
CHR7	91462140	91462140	575.89
CHR7	91477898	91477898	1242.11
CHR7	91540568	91540568	3982.22
CHR7	91372831	91372831	624.56
CHR7	91363988	91363988	528.44
CHR7	91498652	91498652	1305.44
CHR7	91455042	91455042	1058.22
CHR7	91476209	91476209	1168.11
CHR7	91226380	91226380	849.33
CHR7	91519943	91519943	811.22
CHR7	91279774	91279774	618.11
CHR7	91253033	91253033	497.89
CHR7	91242849	91242849	715.78
CHR7	91512843	91512843	961.33
CHR7	91447116	91447116	1347.00
CHR7	91461840	91461840	1345.44
CHR7	91390913	91390913	1992.67
CHR7	91340988	91340988	839.56
CHR7	91395371	91395371	1205.22
CHR7	91531295	91531295	896.00
CHR7	91424345	91424345	790.78
CHR7	91304116	91304116	413.78
CHR7	91535485	91535485	440.67
CHR7	91474694	91474694	9358.22
CHR7	91283647	91283647	858.89
CHR7	91492125	91492125	1641.56
CHR7	91289302	91289302	481.78
CHR7	91279874	91279874	530.67
CHR7	91353276	91353276	433.56
CHR7	91461640	91461640	2460.33
CHR7	91397182	91397182	662.00
CHR7	91306804	91306804	1597.00
CHR7	91506910	91506910	2980.11
CHR7	91266535	91266535	386.00
CHR7	91287247	91287247	1371.78
CHR7	91509910	91509910	794.22
CHR7	91351954	91351954	586.33
CHR7	91215586	91215586	266.22
CHR7	91490083	91490083	877.33
CHR7	91400312	91400312	2392.67
CHR7	91466219	91466219	666.78
CHR7	91420757	91420757	856.78
CHR7	91378585	91378585	608.67
CHR7	91507210	91507210	1054.67
CHR7	91391113	91391113	855.89
CHR7	91282447	91282447	422.78
CHR7	91252933	91252933	1338.78
CHR7	91378185	91378185	2321.44
CHR7	91522325	91522325	3705.89
CHR7	91412279	91412279	866.11
CHR7	91372331	91372331	1319.22
CHR7	91371331	91371331	1176.89
CHR7	91518833	91518833	522.33
CHR7	91472746	91472746	577.67
CHR7	91266835	91266835	549.56
CHR7	91485762	91485762	973.56
CHR7	91322605	91322605	1049.89
CHR7	91433593	91433593	702.33
CHR7	91400512	91400512	964.00
CHR7	91371131	91371131	429.11
CHR7	91423043	91423043	1329.33
CHR7	91253233	91253233	2444.78
CHR7	91535785	91535785	1983.89
CHR7	91393506	91393506	1111.44
CHR7	91373331	91373331	1184.11
CHR7	91508410	91508410	1282.33
CHR7	91301335	91301335	333.11
CHR7	91342539	91342539	1304.44
CHR7	91258543	91258543	856.22
CHR7	91345039	91345039	845.89
CHR7	91526039	91526039	457.56
CHR7	91471016	91471016	745.89
CHR7	91539519	91539519	889.22
CHR7	91253733	91253733	1177.78
CHR7	91477766	91477766	1010.22
CHR7	91400912	91400912	1221.22
CHR7	91379527	91379527	2283.00
CHR7	91385052	91385052	686.11
CHR7	91472646	91472646	725.00
CHR7	91429912	91429912	306.11
CHR7	91421543	91421543	3518.44
CHR7	91332648	91332648	2989.89
CHR7	91253333	91253333	1190.89
CHR7	91283347	91283347	2015.56
CHR7	91292744	91292744	950.78
CHR7	91205428	91205428	456.78
CHR7	91225780	91225780	815.22
CHR7	91321364	91321364	745.78
CHR7	91359232	91359232	3222.22
CHR7	91489983	91489983	1559.33
CHR7	91377278	91377278	620.89
CHR7	91330742	91330742	383.00
CHR7	91497852	91497852	7974.00
CHR7	91454827	91454827	819.78
CHR7	91451826	91451826	763.67
CHR7	91408866	91408866	547.67
CHR7	91299935	91299935	858.22
CHR7	91276489	91276489	828.89
CHR7	91306335	91306335	571.22
CHR7	91325649	91325649	1424.67
CHR7	91379427	91379427	743.56
CHR7	91516789	91516789	844.11
CHR7	91341732	91341732	2355.22
CHR7	91244820	91244820	1421.33
CHR7	91410064	91410064	671.56
CHR7	91241349	91241349	973.78
CHR7	91214786	91214786	1069.89
CHR7	91289202	91289202	577.89
CHR7	91406559	91406559	753.44
CHR7	91507810	91507810	2068.44
CHR7	91410767	91410767	1026.67
CHR7	91425445	91425445	9325.78
CHR7	91378385	91378385	714.22
CHR7	91384047	91384047	528.11
CHR7	91373973	91373973	616.89
CHR7	91473794	91473794	705.11
CHR7	91301035	91301035	474.33
CHR7	91365407	91365407	705.00
CHR7	91333448	91333448	2478.78
CHR7	91463319	91463319	922.44
CHR7	91273295	91273295	694.89
CHR7	91448516	91448516	2985.22
CHR7	91511493	91511493	564.00
CHR7	91395682	91395682	4398.89
CHR7	91362639	91362639	803.22
CHR7	91383947	91383947	1107.33
CHR7	91361402	91361402	1353.33
CHR7	91383747	91383747	809.89
CHR7	91358632	91358632	1190.00
CHR7	91290946	91290946	761.33
CHR7	91299535	91299535	296.78
CHR7	91533707	91533707	314.22
CHR7	91491925	91491925	1185.11
CHR7	91406951	91406951	638.00
CHR7	91436731	91436731	900.78
CHR7	91360502	91360502	734.11
CHR7	91411979	91411979	881.22
CHR7	91374708	91374708	642.89
CHR7	91358032	91358032	832.78
CHR7	91544991	91544991	1534.00
CHR7	91370431	91370431	1914.33
CHR7	91321464	91321464	883.22
CHR7	91214118	91214118	284.33
CHR7	91344339	91344339	609.33
CHR7	91242749	91242749	1059.78
CHR7	91380850	91380850	1077.33
CHR7	91403074	91403074	964.11
CHR7	91321264	91321264	746.22
CHR7	91450008	91450008	1062.67
CHR7	91492325	91492325	4014.11
CHR7	91396182	91396182	1320.78
CHR7	91392601	91392601	567.56
CHR7	91380988	91380988	578.67
CHR7	91248635	91248635	1173.33
CHR7	91459205	91459205	889.78
CHR7	91229933	91229933	2619.00
CHR7	91402474	91402474	1158.33
CHR7	91331488	91331488	409.11
CHR7	91258843	91258843	701.44
CHR7	91540668	91540668	3053.00
CHR7	91340788	91340788	405.00
CHR7	91468585	91468585	869.00
CHR7	91406233	91406233	57067.89
CHR7	91527015	91527015	454.33
CHR7	91521725	91521725	2560.56
CHR7	91331888	91331888	433.56
CHR7	91472946	91472946	2129.33
CHR7	91531395	91531395	1066.11
CHR7	91322069	91322069	888.00
CHR7	91303916	91303916	981.44
CHR7	91244120	91244120	291.33
CHR7	91333348	91333348	455.11
CHR7	91327969	91327969	792.44
CHR7	91258343	91258343	478.67
CHR7	91208781	91208781	372.33
CHR7	91411879	91411879	2627.11
CHR7	91544791	91544791	1993.33
CHR7	91345515	91345515	999.44
CHR7	91303116	91303116	435.22
CHR7	91535685	91535685	942.56
CHR7	91229133	91229133	2258.00
CHR7	91535585	91535585	602.56
CHR7	91403274	91403274	1853.78
CHR7	91212309	91212309	306.78
CHR7	91269907	91269907	1536.00
CHR7	91461440	91461440	2075.44
CHR7	91354907	91354907	516.33
CHR7	91462919	91462919	540.22
CHR7	91365207	91365207	624.78
CHR7	91272895	91272895	585.00
CHR7	91400712	91400712	2678.89
CHR7	91356528	91356528	362.67
CHR7	91409566	91409566	535.56
CHR7	91403474	91403474	552.89
CHR7	91368986	91368986	456.11
CHR7	91436531	91436531	368.67
CHR7	91349778	91349778	1962.00
CHR7	91439856	91439856	791.67
CHR7	91296975	91296975	842.67
CHR7	91268135	91268135	1707.00
CHR7	91322705	91322705	1043.67
CHR7	91242249	91242249	1008.22
CHR7	91415331	91415331	585.11
CHR7	91232194	91232194	869.56
CHR7	91473346	91473346	596.44
CHR7	91451926	91451926	1053.89
CHR7	91432693	91432693	544.89
CHR7	91456143	91456143	3341.56
CHR7	91544291	91544291	2719.56
CHR7	91404205	91404205	881.11
CHR7	91407933	91407933	842.78
CHR7	91351554	91351554	849.11
CHR7	91352154	91352154	3933.78
CHR7	91478398	91478398	1120.56
CHR7	91461740	91461740	2676.67
CHR7	91255599	91255599	726.11
CHR7	91378285	91378285	815.89
CHR7	91475094	91475094	1254.56
CHR7	91284247	91284247	1282.44
CHR7	91396082	91396082	1180.33
CHR7	91492425	91492425	9857.67
CHR7	91543314	91543314	658.22
CHR7	91278240	91278240	426.56
CHR7	91409964	91409964	644.67
CHR7	91386595	91386595	443.89
CHR7	91536985	91536985	702.67
CHR7	91436631	91436631	704.00
CHR7	91326646	91326646	1583.11
CHR7	91327546	91327546	408.89
CHR7	91324320	91324320	1603.67
CHR7	91411379	91411379	842.67
CHR7	91460609	91460609	364.89
CHR7	91390613	91390613	677.00
CHR7	91214486	91214486	1867.56
CHR7	91321564	91321564	808.44
CHR7	91227280	91227280	397.22
CHR7	91357645	91357645	824.22
CHR7	91539960	91539960	1583.56
CHR7	91268722	91268722	1343.78
CHR7	91227981	91227981	345.89
CHR7	91282247	91282247	1897.56
CHR7	91413817	91413817	635.11
CHR7	91447616	91447616	1059.33
CHR7	91209729	91209729	417.33
CHR7	91507010	91507010	1252.22
CHR7	91289746	91289746	707.89
CHR7	91394820	91394820	902.11
CHR7	91472346	91472346	723.56
CHR7	91344139	91344139	969.33
CHR7	91521625	91521625	517.22
CHR7	91536285	91536285	1187.33
CHR7	91291944	91291944	455.22
CHR7	91229533	91229533	3406.11
CHR7	91394520	91394520	855.56
CHR7	91384952	91384952	755.22
CHR7	91474594	91474594	1302.22
CHR7	91425745	91425745	2781.56
CHR7	91300335	91300335	1303.67
CHR7	91279674	91279674	484.22
CHR7	91422243	91422243	1128.11
CHR7	91410567	91410567	498.00
CHR7	91244620	91244620	2551.33
CHR7	91345415	91345415	1854.44
CHR7	91366777	91366777	467.11
CHR7	91455542	91455542	697.00
CHR7	91472846	91472846	2000.22
CHR7	91543514	91543514	1225.44
CHR7	91475194	91475194	1762.11
CHR7	91228381	91228381	498.22
CHR7	91342380	91342380	1595.22
CHR7	91264494	91264494	339.56
CHR7	91321669	91321669	610.56
CHR7	91291146	91291146	425.00
CHR7	91426645	91426645	1028.22
CHR7	91280174	91280174	2963.33
CHR7	91233834	91233834	687.33
CHR7	91375008	91375008	540.56
CHR7	91364707	91364707	419.33
CHR7	91520243	91520243	611.11
CHR7	91258443	91258443	1377.89
CHR7	91412179	91412179	977.22
CHR7	91252222	91252222	779.33
CHR7	91287047	91287047	1034.00
CHR7	91292044	91292044	406.11
CHR7	91453927	91453927	4832.44
CHR7	91532719	91532719	711.78
CHR7	91259813	91259813	420.67
CHR7	91499052	91499052	614.56
CHR7	91537539	91537539	882.22
CHR7	91435520	91435520	452.22
CHR7	91386895	91386895	555.78
CHR7	91497352	91497352	635.56
CHR7	91209371	91209371	852.33
CHR7	91432393	91432393	531.00
CHR7	91462040	91462040	513.44
CHR7	91498352	91498352	7030.44
CHR7	91388830	91388830	843.33
CHR7	91387603	91387603	507.67
CHR7	91450628	91450628	1249.67
CHR7	91345815	91345815	1450.78
CHR7	91377178	91377178	513.78
CHR7	91298501	91298501	479.11
CHR7	91525839	91525839	423.78
CHR7	91429083	91429083	2433.89
CHR7	91257700	91257700	488.44
CHR7	91465819	91465819	2229.89
CHR7	91229433	91229433	1150.00
CHR7	91470916	91470916	883.11
CHR7	91269138	91269138	680.67
CHR7	91459053	91459053	1065.78
CHR7	91317218	91317218	454.00
CHR7	91433393	91433393	1066.56
CHR7	91520843	91520843	733.11
CHR7	91291246	91291246	377.22
CHR7	91353176	91353176	672.00
CHR7	91457525	91457525	2256.89
CHR7	91380650	91380650	1073.89
CHR7	91464719	91464719	782.67
CHR7	91252322	91252322	842.00
CHR7	91344739	91344739	683.78
CHR7	91507910	91507910	4341.78
CHR7	91303416	91303416	572.56
CHR7	91347771	91347771	6608.33
CHR7	91454127	91454127	3342.33
CHR7	91361202	91361202	781.11
CHR7	91466119	91466119	658.78
CHR7	91541268	91541268	1331.67
CHR7	91389709	91389709	1713.00
CHR7	91422543	91422543	2927.67
CHR7	91533419	91533419	554.11
CHR7	91386695	91386695	2279.78
CHR7	91380357	91380357	645.22
CHR7	91372631	91372631	617.33
CHR7	91399812	91399812	665.78
CHR7	91283747	91283747	521.44
CHR7	91455642	91455642	1858.33
CHR7	91350528	91350528	643.22
CHR7	91449116	91449116	5863.89
CHR7	91519743	91519743	928.89
CHR7	91245020	91245020	3393.33
CHR7	91507610	91507610	1934.11
CHR7	91463719	91463719	1442.33
CHR7	91409366	91409366	353.33
CHR7	91395482	91395482	587.22
CHR7	91514928	91514928	2680.33
CHR7	91390813	91390813	772.89
CHR7	91428983	91428983	1543.89
CHR7	91513928	91513928	790.33
CHR7	91359632	91359632	462.56
CHR7	91518489	91518489	1738.22
CHR7	91489783	91489783	2632.89
CHR7	91366477	91366477	422.78
CHR7	91287547	91287547	722.33
CHR7	91280374	91280374	2449.67
CHR7	91536085	91536085	1159.33
CHR7	91327869	91327869	1466.56
CHR7	91274989	91274989	422.22
CHR7	91475394	91475394	1942.78
CHR7	91368786	91368786	612.78
CHR7	91267235	91267235	1030.89
CHR7	91212509	91212509	447.44
CHR7	91301927	91301927	10411.11
CHR7	91211809	91211809	357.67
CHR7	91353476	91353476	713.78
CHR7	91428383	91428383	783.67
CHR7	91298701	91298701	662.00
CHR7	91233162	91233162	379.56
CHR7	91448416	91448416	1642.11
CHR7	91430552	91430552	2042.56
CHR7	91434320	91434320	965.44
CHR7	91454627	91454627	905.67
CHR7	91497552	91497552	743.78
CHR7	91543691	91543691	1641.67
CHR7	91491325	91491325	1950.11
CHR7	91264294	91264294	381.67
CHR7	91537999	91537999	661.11
CHR7	91526239	91526239	627.44
CHR7	91275289	91275289	574.67
CHR7	91324420	91324420	1609.33
CHR7	91474994	91474994	763.67
CHR7	91468785	91468785	1026.56
CHR7	91292544	91292544	593.67
CHR7	91490183	91490183	824.22
CHR7	91253133	91253133	1978.44
CHR7	91296542	91296542	357.67
CHR7	91341088	91341088	615.67
CHR7	91356728	91356728	449.11
CHR7	91265935	91265935	490.00
CHR7	91456043	91456043	4914.78
CHR7	91518089	91518089	956.33
CHR7	91474494	91474494	1956.44
CHR7	91283047	91283047	1306.22
CHR7	91521425	91521425	446.44
CHR7	91400112	91400112	856.22
CHR7	91515357	91515357	812.00
CHR7	91537799	91537799	1516.00
CHR7	91234034	91234034	286.89
CHR7	91438497	91438497	590.11
CHR7	91534307	91534307	466.89
CHR7	91518933	91518933	519.56
CHR7	91515772	91515772	859.56
CHR7	91509310	91509310	603.56
CHR7	91404105	91404105	442.33
CHR7	91255899	91255899	2079.67
CHR7	91249555	91249555	501.33
CHR7	91414017	91414017	1284.89
CHR7	91456943	91456943	1489.89
CHR7	91352976	91352976	683.56
CHR7	91301635	91301635	375.78
CHR7	91255099	91255099	291.00
CHR7	91355307	91355307	806.78
CHR7	91254999	91254999	723.89
CHR7	91207632	91207632	427.22
CHR7	91318865	91318865	1226.56
CHR7	91286428	91286428	3687.56
CHR7	91524639	91524639	636.33
CHR7	91371031	91371031	642.11
CHR7	91289502	91289502	1619.78
CHR7	91265343	91265343	370.56
CHR7	91530095	91530095	949.00
CHR7	91431575	91431575	1546.89
CHR7	91211609	91211609	361.00
CHR7	91207732	91207732	531.11
CHR7	91348071	91348071	3026.33
CHR7	91492725	91492725	2495.78
CHR7	91252633	91252633	625.00
CHR7	91449708	91449708	471.11
CHR7	91362339	91362339	324.33
CHR7	91498252	91498252	4676.33
CHR7	91301235	91301235	739.22
CHR7	91214986	91214986	414.78
CHR7	91215986	91215986	566.00
CHR7	91327346	91327346	451.44
CHR7	91226180	91226180	584.33
CHR7	91474194	91474194	1141.56
CHR7	91256199	91256199	3742.11
CHR7	91427983	91427983	1411.89
CHR7	91330075	91330075	979.89
CHR7	91297232	91297232	563.89
CHR7	91437801	91437801	656.00
CHR7	91399020	91399020	478.78
CHR7	91517889	91517889	1128.89
CHR7	91517189	91517189	2542.22
CHR7	91325249	91325249	799.00
CHR7	91413517	91413517	635.67
CHR7	91519333	91519333	1967.78
CHR7	91208581	91208581	768.00
CHR7	91394420	91394420	1469.44
CHR7	91303016	91303016	847.89
CHR7	91448916	91448916	2757.56
CHR7	91246217	91246217	529.33
CHR7	91533319	91533319	390.33
CHR7	91351654	91351654	1486.00
CHR7	91292644	91292644	734.11
CHR7	91464219	91464219	1001.44
CHR7	91476347	91476347	1335.11
CHR7	91304839	91304839	411.33
CHR7	91288702	91288702	308.44
CHR7	91264694	91264694	446.67
CHR7	91511293	91511293	399.44
CHR7	91438697	91438697	658.56
CHR7	91520443	91520443	389.78
CHR7	91434120	91434120	1505.11
CHR7	91509610	91509610	662.33
CHR7	91257000	91257000	658.67
CHR7	91432493	91432493	507.89
CHR7	91490383	91490383	1212.56
CHR7	91242049	91242049	733.56
CHR7	91244220	91244220	986.67
CHR7	91233262	91233262	578.89
CHR7	91291744	91291744	637.44
CHR7	91396982	91396982	627.22
CHR7	91252833	91252833	392.56
CHR7	91476447	91476447	730.11
CHR7	91348471	91348471	1462.89
CHR7	91386495	91386495	575.22
CHR7	91526839	91526839	569.33
CHR7	91381640	91381640	425.89
CHR7	91204128	91204128	479.00
CHR7	91359332	91359332	1470.89
CHR7	91299001	91299001	631.67
CHR7	91516289	91516289	568.78
CHR7	91228481	91228481	1727.44
CHR7	91424945	91424945	853.56
CHR7	91473246	91473246	548.11
CHR7	91270007	91270007	996.56
CHR7	91243049	91243049	665.78
CHR7	91248535	91248535	976.78
CHR7	91373031	91373031	1431.89
CHR7	91283447	91283447	425.11
CHR7	91433493	91433493	1351.11
CHR7	91355707	91355707	391.11
CHR7	91253633	91253633	1157.67
CHR7	91498852	91498852	516.11
CHR7	91426545	91426545	561.11
CHR7	91276289	91276289	380.89
CHR7	91243883	91243883	424.33
CHR7	91399520	91399520	404.44
CHR7	91402574	91402574	925.67
CHR7	91343939	91343939	451.33
CHR7	91378985	91378985	636.67
CHR7	91215386	91215386	393.67
CHR7	91227381	91227381	672.00
CHR7	91423845	91423845	1403.67
CHR7	91234986	91234986	15845.67
CHR7	91366577	91366577	735.11
CHR7	91374808	91374808	453.44
CHR7	91303216	91303216	304.00
CHR7	91296642	91296642	590.22
CHR7	91543114	91543114	832.44
CHR7	91456543	91456543	2700.44
CHR7	91404766	91404766	901.00
CHR7	91264594	91264594	591.33
CHR7	91258943	91258943	468.22
CHR7	91272595	91272595	994.00
CHR7	91452732	91452732	1676.00
CHR7	91299835	91299835	493.44
CHR7	91395782	91395782	507.33
CHR7	91384547	91384547	671.11
CHR7	91320011	91320011	483.56
CHR7	91375308	91375308	531.78
CHR7	91229833	91229833	2027.78
CHR7	91498952	91498952	457.44
CHR7	91343839	91343839	378.44
CHR7	91366107	91366107	408.67
CHR7	91545791	91545791	1774.67
CHR7	91455743	91455743	2643.89
CHR7	91343539	91343539	1689.11
CHR7	91254141	91254141	662.33
CHR7	91403374	91403374	435.67
CHR7	91324120	91324120	546.56
CHR7	91455943	91455943	2595.78
CHR7	91434620	91434620	612.22
CHR7	91411579	91411579	367.11
CHR7	91361602	91361602	1457.78
CHR7	91256433	91256433	2108.33
CHR7	91300935	91300935	712.89
CHR7	91227581	91227581	421.44
CHR7	91463119	91463119	1304.89
CHR7	91498752	91498752	695.67
CHR7	91522625	91522625	1478.00
CHR7	91294959	91294959	506.78
CHR7	91496252	91496252	494.67
CHR7	91401112	91401112	257.11
CHR7	91536685	91536685	1087.33
CHR7	91351033	91351033	543.33
CHR7	91411779	91411779	2950.11
CHR7	91375208	91375208	399.22
CHR7	91304516	91304516	1334.67
CHR7	91459305	91459305	2518.22
CHR7	91361802	91361802	1482.00
CHR7	91283147	91283147	1156.89
CHR7	91297332	91297332	538.44
CHR7	91216086	91216086	479.78
CHR7	91402774	91402774	581.22
CHR7	91447416	91447416	981.11
CHR7	91423745	91423745	999.11
CHR7	91317318	91317318	1964.44
CHR7	91332848	91332848	12679.67
CHR7	91284147	91284147	1339.11
CHR7	91533907	91533907	475.56
CHR7	91351354	91351354	725.78
CHR7	91533519	91533519	773.89
CHR7	91430652	91430652	410.33
CHR7	91378685	91378685	490.33
CHR7	91257500	91257500	923.33
CHR7	91327446	91327446	326.44
CHR7	91478498	91478498	2037.67
CHR7	91434720	91434720	563.67
CHR7	91465619	91465619	6114.89
CHR7	91402374	91402374	563.78
CHR7	91347871	91347871	18762.78
CHR7	91395582	91395582	421.00
CHR7	91331062	91331062	3050.44
CHR7	91344239	91344239	289.78
CHR7	91518289	91518289	1711.11
CHR7	91453232	91453232	1683.44
CHR7	91241549	91241549	503.33
CHR7	91390713	91390713	836.11
CHR7	91302416	91302416	278.00
CHR7	91384347	91384347	1031.11
CHR7	91392113	91392113	829.44
CHR7	91360202	91360202	557.00
CHR7	91389450	91389450	1547.44
CHR7	91531095	91531095	902.67
CHR7	91545191	91545191	953.00
CHR7	91232826	91232826	508.56
CHR7	91372031	91372031	1003.78
CHR7	91467809	91467809	1529.22
CHR7	91476547	91476547	1212.22
CHR7	91362102	91362102	1565.11
CHR7	91304977	91304977	1050.56
CHR7	91208681	91208681	334.89
CHR7	91301735	91301735	438.67
CHR7	91538599	91538599	1273.89
CHR7	91401212	91401212	1210.11
CHR7	91353576	91353576	2569.22
CHR7	91497652	91497652	1368.67
CHR7	91287347	91287347	19435.00
CHR7	91545891	91545891	1387.00
CHR7	91213918	91213918	273.78
CHR7	91434420	91434420	1395.00
CHR7	91425245	91425245	1710.56
CHR7	91358732	91358732	1309.22
CHR7	91282047	91282047	1084.33
CHR7	91424545	91424545	586.67
CHR7	91454527	91454527	690.56
CHR7	91346215	91346215	2482.67
CHR7	91319711	91319711	436.44
CHR7	91434520	91434520	679.67
CHR7	91216786	91216786	2590.33
CHR7	91209271	91209271	270.00
CHR7	91286947	91286947	8658.89
CHR7	91546091	91546091	618.89
CHR7	91402174	91402174	534.67
CHR7	91399712	91399712	561.22
CHR7	91223228	91223228	273.78
CHR7	91428183	91428183	2077.22
CHR7	91370931	91370931	326.00
CHR7	91427057	91427057	706.22
CHR7	91296742	91296742	544.11
CHR7	91495269	91495269	616.33
CHR7	91542914	91542914	381.33
CHR7	91460317	91460317	608.56
CHR7	91431175	91431175	1158.56
CHR7	91515572	91515572	2109.11
CHR7	91455342	91455342	689.67
CHR7	91216486	91216486	327.67
CHR7	91532819	91532819	485.67
CHR7	91492025	91492025	1200.00
CHR7	91466806	91466806	463.56
CHR7	91470716	91470716	899.00
CHR7	91286628	91286628	1069.00
CHR7	91356428	91356428	463.33
CHR7	91423345	91423345	1044.56
CHR7	91360802	91360802	417.44
CHR7	91460217	91460217	701.22
CHR7	91211509	91211509	410.33
CHR7	91388730	91388730	676.33
CHR7	91345139	91345139	1710.00
CHR7	91474094	91474094	2136.67
CHR7	91234134	91234134	301.00
CHR7	91323021	91323021	2553.67
CHR7	91325949	91325949	1048.78
CHR7	91499252	91499252	1355.44
CHR7	91402974	91402974	1404.00
CHR7	91283947	91283947	619.22
CHR7	91413217	91413217	3555.78
CHR7	91272695	91272695	946.78
CHR7	91241149	91241149	1068.11
CHR7	91215486	91215486	453.00
CHR7	91374573	91374573	613.89
CHR7	91208381	91208381	514.67
CHR7	91512484	91512484	1520.33
CHR7	91246117	91246117	433.44
CHR7	91469236	91469236	734.67
CHR7	91299101	91299101	328.22
CHR7	91534841	91534841	1295.89
CHR7	91536185	91536185	1250.67
CHR7	91409466	91409466	972.33
CHR7	91268822	91268822	627.67
CHR7	91436031	91436031	608.67
CHR7	91342739	91342739	413.33
CHR7	91411279	91411279	573.44
CHR7	91325449	91325449	384.89
CHR7	91286328	91286328	1049.11
CHR7	91280574	91280574	3730.00
CHR7	91408966	91408966	967.11
CHR7	91215686	91215686	771.22
CHR7	91517989	91517989	10636.33
CHR7	91266635	91266635	1147.89
CHR7	91509010	91509010	2226.00
CHR7	91210194	91210194	359.33
CHR7	91204528	91204528	643.56
CHR7	91324020	91324020	664.22
CHR7	91355107	91355107	417.89
CHR7	91459405	91459405	808.67
CHR7	91282747	91282747	507.33
CHR7	91361302	91361302	979.44
CHR7	91489683	91489683	2047.33
CHR7	91460117	91460117	1343.67
CHR7	91475894	91475894	1820.78
CHR7	91530995	91530995	1819.22
CHR7	91539860	91539860	1376.67
CHR7	91300535	91300535	3717.22
CHR7	91265741	91265741	433.44
CHR7	91370131	91370131	506.33
CHR7	91463619	91463619	1513.11
CHR7	91279374	91279374	351.44
CHR7	91273195	91273195	703.89
CHR7	91448016	91448016	1724.89
CHR7	91506510	91506510	338.11
CHR7	91467609	91467609	707.44
CHR7	91517289	91517289	944.56
CHR7	91435665	91435665	458.67
CHR7	91249455	91249455	380.78
CHR7	91453032	91453032	1747.56
CHR7	91514628	91514628	2243.00
CHR7	91426745	91426745	1173.78
CHR7	91333048	91333048	4523.89
CHR7	91524133	91524133	723.89
CHR7	91425145	91425145	4505.78
CHR7	91275989	91275989	332.89
CHR7	91255699	91255699	1254.22
CHR7	91213818	91213818	527.78
CHR7	91319811	91319811	483.56
CHR7	91545991	91545991	860.89
CHR7	91490283	91490283	761.44
CHR7	91511893	91511893	2702.56
CHR7	91434220	91434220	1179.11
CHR7	91438377	91438377	641.78
CHR7	91413017	91413017	987.67
CHR7	91534007	91534007	356.78
CHR7	91226480	91226480	656.11
CHR7	91530595	91530595	2910.44
CHR7	91498452	91498452	6483.11
CHR7	91366377	91366377	564.56
CHR7	91424745	91424745	2985.67
CHR7	91341980	91341980	775.44
CHR7	91370731	91370731	2944.44
CHR7	91299435	91299435	388.33
CHR7	91362202	91362202	426.89
CHR7	91383116	91383116	322.56
CHR7	91432193	91432193	960.00
CHR7	91326246	91326246	1304.44
CHR7	91446843	91446843	918.33
CHR7	91521225	91521225	1210.33
CHR7	91332748	91332748	295.78
CHR7	91299635	91299635	300.89
CHR7	91525671	91525671	458.22
CHR7	91283847	91283847	703.78
CHR7	91374473	91374473	582.56
CHR7	91227080	91227080	1854.11
CHR7	91491625	91491625	758.56
CHR7	91281274	91281274	694.22
CHR7	91428883	91428883	1441.67
CHR7	91357745	91357745	913.56
CHR7	91214686	91214686	476.78
CHR7	91539619	91539619	797.67
CHR7	91393406	91393406	471.00
CHR7	91540160	91540160	2822.11
CHR7	91296442	91296442	865.33
CHR7	91512943	91512943	1312.33
CHR7	91426345	91426345	1267.44
CHR7	91368586	91368586	2879.22
CHR7	91476847	91476847	1614.11
CHR7	91391313	91391313	435.11
CHR7	91541814	91541814	555.89
CHR7	91391813	91391813	1069.11
CHR7	91475494	91475494	1035.33
CHR7	91331688	91331688	775.78
CHR7	91526439	91526439	1899.11
CHR7	91526639	91526639	998.22
CHR7	91371831	91371831	1004.22
CHR7	91242349	91242349	725.78
CHR7	91536885	91536885	712.11
CHR7	91427157	91427157	542.44
CHR7	91424245	91424245	388.11
CHR7	91515028	91515028	2149.67
CHR7	91470116	91470116	2397.33
CHR7	91426957	91426957	461.44
CHR7	91478198	91478198	1211.67
CHR7	91212109	91212109	487.78
CHR7	91215786	91215786	1133.22
CHR7	91409066	91409066	580.44
CHR7	91275889	91275889	352.78
CHR7	91473594	91473594	712.33
CHR7	91292344	91292344	616.22
CHR7	91349878	91349878	914.67
CHR7	91362439	91362439	503.67
CHR7	91228181	91228181	604.56
CHR7	91241949	91241949	722.56
CHR7	91380257	91380257	3293.78
CHR7	91426145	91426145	1109.00
CHR7	91530695	91530695	935.22
CHR7	91244520	91244520	1138.00
CHR7	91385152	91385152	510.11
CHR7	91514028	91514028	725.67
CHR7	91522225	91522225	4812.78
CHR7	91544091	91544091	2593.33
CHR7	91234861	91234861	1193.67
CHR7	91279074	91279074	431.78
CHR7	91392313	91392313	500.78
CHR7	91426845	91426845	689.00
CHR7	91497052	91497052	1102.78
CHR7	91497152	91497152	1121.44
CHR7	91373231	91373231	1094.56
CHR7	91216686	91216686	1935.89
CHR7	91279174	91279174	321.67
CHR7	91280474	91280474	1240.11
CHR7	91208281	91208281	585.44
CHR7	91270207	91270207	630.44
CHR7	91265143	91265143	520.22
CHR7	91364607	91364607	447.56
CHR7	91270407	91270407	312.78
CHR7	91379757	91379757	1097.11
CHR7	91431275	91431275	604.00
CHR7	91268922	91268922	583.44
CHR7	91475794	91475794	1114.89
CHR7	91535141	91535141	2056.67
CHR7	91332188	91332188	2057.11
CHR7	91395982	91395982	640.00
CHR7	91231070	91231070	383.78
CHR7	91342839	91342839	856.78
CHR7	91380750	91380750	651.22
CHR7	91358532	91358532	529.44
CHR7	91471746	91471746	745.33
CHR7	91538699	91538699	1471.33
CHR7	91280774	91280774	4932.00
CHR7	91346115	91346115	1077.89
CHR7	91229333	91229333	1324.00
CHR7	91450108	91450108	760.33
CHR7	91281074	91281074	908.89
CHR7	91392906	91392906	654.89
CHR7	91508110	91508110	1024.33
CHR7	91437031	91437031	813.67
[truncated: 10,461 more rows]
