# Supplementary material for: The impact of chromatin modifiers on the timing of locus replication in mouse embryonic stem cells
Source: Genome Biol. 2007 Aug 17;8(8):R169. doi: 10.1186/gb-2007-8-8-r169 (PMC2374999; doi:10.1186/gb-2007-8-8-r169)
Supplement: Additional data file 3 — Microarray data for the histone acetylation analysis. [file gb-2007-8-8-r169-S3.zip › H3r1_raw_input.txt]

CHR	START_LOCATION	END_LOCATION	PM
CHR7	91522525	91522525	6671.44
CHR7	91434020	91434020	2157.00
CHR7	91470516	91470516	2182.00
CHR7	91507710	91507710	2950.11
CHR7	91521825	91521825	6712.22
CHR7	91495369	91495369	2022.89
CHR7	91465219	91465219	2439.78
CHR7	91373131	91373131	2373.44
CHR7	91357445	91357445	1281.22
CHR7	91507310	91507310	1227.00
CHR7	91511193	91511193	1156.00
CHR7	91347514	91347514	1503.11
CHR7	91276689	91276689	2020.11
CHR7	91531795	91531795	3699.56
CHR7	91210294	91210294	1082.33
CHR7	91509710	91509710	1572.11
CHR7	91270107	91270107	2974.67
CHR7	91366677	91366677	1266.11
CHR7	91465419	91465419	4891.44
CHR7	91490783	91490783	3448.00
CHR7	91281847	91281847	1394.89
CHR7	91212409	91212409	1327.56
CHR7	91216886	91216886	1842.33
CHR7	91259188	91259188	1010.33
CHR7	91216386	91216386	1199.89
CHR7	91413417	91413417	1341.78
CHR7	91254899	91254899	1581.33
CHR7	91227781	91227781	1131.89
CHR7	91535885	91535885	2137.44
CHR7	91374273	91374273	2349.22
CHR7	91544391	91544391	1944.78
CHR7	91393606	91393606	2605.00
CHR7	91498052	91498052	9350.67
CHR7	91536785	91536785	1968.89
CHR7	91325349	91325349	1303.33
CHR7	91258243	91258243	1151.00
CHR7	91359902	91359902	2834.00
CHR7	91233462	91233462	1813.22
CHR7	91353076	91353076	1422.33
CHR7	91228081	91228081	1040.56
CHR7	91543414	91543414	1574.78
CHR7	91403805	91403805	2375.11
CHR7	91279274	91279274	1457.22
CHR7	91347195	91347195	2082.00
CHR7	91280074	91280074	2613.00
CHR7	91269338	91269338	5459.78
CHR7	91396782	91396782	1446.78
CHR7	91289946	91289946	1236.22
CHR7	91536385	91536385	2735.78
CHR7	91456443	91456443	2256.67
CHR7	91352876	91352876	1860.22
CHR7	91229033	91229033	1859.44
CHR7	91211909	91211909	1010.89
CHR7	91510110	91510110	4645.89
CHR7	91295159	91295159	1660.89
CHR7	91538299	91538299	2256.22
CHR7	91372931	91372931	1581.56
CHR7	91456743	91456743	2649.44
CHR7	91260174	91260174	1431.44
CHR7	91331588	91331588	1917.44
CHR7	91242949	91242949	1197.44
CHR7	91392701	91392701	1168.89
CHR7	91471646	91471646	1105.44
CHR7	91447516	91447516	1856.89
CHR7	91233734	91233734	2392.67
CHR7	91342180	91342180	1196.11
CHR7	91449317	91449317	1543.67
CHR7	91324620	91324620	1514.44
CHR7	91372131	91372131	1848.56
CHR7	91476747	91476747	1981.33
CHR7	91243549	91243549	976.11
CHR7	91304016	91304016	1036.78
CHR7	91541714	91541714	1707.00
CHR7	91243249	91243249	984.78
CHR7	91512743	91512743	2279.78
CHR7	91304316	91304316	1577.67
CHR7	91391013	91391013	2313.78
CHR7	91453827	91453827	3829.22
CHR7	91515972	91515972	1396.89
CHR7	91449508	91449508	1728.67
CHR7	91366007	91366007	1048.00
CHR7	91361102	91361102	1189.44
CHR7	91304416	91304416	1614.11
CHR7	91497952	91497952	13413.44
CHR7	91364163	91364163	1330.22
CHR7	91205228	91205228	1021.44
CHR7	91204228	91204228	1115.56
CHR7	91275489	91275489	1010.33
CHR7	91331388	91331388	2536.89
CHR7	91368486	91368486	1337.11
CHR7	91508510	91508510	1985.00
CHR7	91386044	91386044	1447.78
CHR7	91271264	91271264	901.22
CHR7	91382816	91382816	1760.00
CHR7	91368886	91368886	2147.78
CHR7	91374173	91374173	1225.22
CHR7	91275689	91275689	1106.11
CHR7	91274889	91274889	1161.22
CHR7	91466019	91466019	3503.11
CHR7	91241749	91241749	1126.89
CHR7	91532319	91532319	1946.33
CHR7	91517789	91517789	4487.11
CHR7	91491825	91491825	1829.89
CHR7	91409266	91409266	1160.78
CHR7	91288902	91288902	1563.67
CHR7	91343339	91343339	2063.11
CHR7	91415031	91415031	1125.11
CHR7	91421843	91421843	1759.89
CHR7	91379085	91379085	1163.67
CHR7	91514328	91514328	2469.78
CHR7	91368286	91368286	4382.89
CHR7	91274589	91274589	1146.89
CHR7	91448316	91448316	2929.11
CHR7	91517589	91517589	2092.00
CHR7	91509410	91509410	1384.56
CHR7	91435120	91435120	1010.22
CHR7	91252122	91252122	1014.67
CHR7	91383016	91383016	1207.33
CHR7	91447716	91447716	3021.78
CHR7	91213209	91213209	3780.11
CHR7	91433699	91433699	1560.11
CHR7	91530195	91530195	1695.11
CHR7	91436931	91436931	1148.00
CHR7	91276189	91276189	930.33
CHR7	91257200	91257200	1147.56
CHR7	91526139	91526139	1504.56
CHR7	91411479	91411479	1556.89
CHR7	91490883	91490883	2702.78
CHR7	91255299	91255299	2106.00
CHR7	91232726	91232726	1012.33
CHR7	91413917	91413917	1895.67
CHR7	91382040	91382040	1155.33
CHR7	91542214	91542214	2114.22
CHR7	91426445	91426445	1762.00
CHR7	91472046	91472046	1855.67
CHR7	91279474	91279474	1495.67
CHR7	91540060	91540060	2929.56
CHR7	91245642	91245642	1240.11
CHR7	91226280	91226280	1178.22
CHR7	91289102	91289102	950.44
CHR7	91421743	91421743	1079.78
CHR7	91374073	91374073	1309.78
CHR7	91346015	91346015	2078.11
CHR7	91368086	91368086	1413.56
CHR7	91369286	91369286	2702.33
CHR7	91377885	91377885	1806.67
CHR7	91391413	91391413	1633.56
CHR7	91375408	91375408	1066.22
CHR7	91467709	91467709	1699.33
CHR7	91341188	91341188	1375.78
CHR7	91391613	91391613	3963.00
CHR7	91545391	91545391	1874.89
CHR7	91322405	91322405	1210.33
CHR7	91329496	91329496	1728.67
CHR7	91320211	91320211	1617.67
CHR7	91258743	91258743	1894.56
CHR7	91281647	91281647	1244.33
CHR7	91519033	91519033	1568.56
CHR7	91516489	91516489	1968.33
CHR7	91398482	91398482	1156.89
CHR7	91508710	91508710	1803.11
CHR7	91357545	91357545	2052.56
CHR7	91543014	91543014	1498.22
CHR7	91274289	91274289	1315.78
CHR7	91454427	91454427	2336.56
CHR7	91496352	91496352	1017.33
CHR7	91292944	91292944	1421.33
CHR7	91350628	91350628	1380.56
CHR7	91401412	91401412	1474.11
CHR7	91347671	91347671	1936.00
CHR7	91353676	91353676	3538.11
CHR7	91519433	91519433	1883.78
CHR7	91422343	91422343	1885.56
CHR7	91415431	91415431	1152.00
CHR7	91322805	91322805	3333.11
CHR7	91369931	91369931	1036.33
CHR7	91455843	91455843	2681.22
CHR7	91526739	91526739	4511.89
CHR7	91456643	91456643	1855.33
CHR7	91415231	91415231	1359.22
CHR7	91387503	91387503	1291.44
CHR7	91253841	91253841	9688.89
CHR7	91464619	91464619	1169.67
CHR7	91465919	91465919	5783.11
CHR7	91356028	91356028	1161.00
CHR7	91519233	91519233	1269.22
CHR7	91544491	91544491	3343.67
CHR7	91280974	91280974	2744.56
CHR7	91413117	91413117	3008.67
CHR7	91254441	91254441	1331.67
CHR7	91519843	91519843	1293.00
CHR7	91544891	91544891	1980.89
CHR7	91524539	91524539	1600.11
CHR7	91216286	91216286	983.11
CHR7	91381440	91381440	1855.44
CHR7	91447216	91447216	1399.33
CHR7	91424045	91424045	2204.67
CHR7	91396882	91396882	2171.11
CHR7	91455442	91455442	2385.22
CHR7	91275089	91275089	1145.67
CHR7	91538199	91538199	1742.11
CHR7	91280874	91280874	1685.67
CHR7	91371531	91371531	3541.33
CHR7	91516989	91516989	1548.56
CHR7	91425045	91425045	4518.89
CHR7	91355207	91355207	1236.78
CHR7	91409166	91409166	1196.89
CHR7	91518389	91518389	2484.33
CHR7	91437174	91437174	2578.44
CHR7	91507410	91507410	959.22
CHR7	91404609	91404609	1331.33
CHR7	91439478	91439478	1110.56
CHR7	91457725	91457725	5228.22
CHR7	91412479	91412479	1653.67
CHR7	91253941	91253941	1304.89
CHR7	91326846	91326846	1124.56
CHR7	91364507	91364507	1124.78
CHR7	91304216	91304216	1190.44
CHR7	91355507	91355507	1740.89
CHR7	91385944	91385944	1194.00
CHR7	91447916	91447916	1995.00
CHR7	91431375	91431375	1307.44
CHR7	91524233	91524233	1627.56
CHR7	91508210	91508210	5095.22
CHR7	91437901	91437901	1124.89
CHR7	91404409	91404409	1015.78
CHR7	91242549	91242549	1365.89
CHR7	91410367	91410367	1748.11
CHR7	91242649	91242649	1330.89
CHR7	91514728	91514728	4801.44
CHR7	91341355	91341355	1178.22
CHR7	91276389	91276389	1875.33
CHR7	91535341	91535341	1347.44
CHR7	91271364	91271364	1191.22
CHR7	91534607	91534607	1382.78
CHR7	91424845	91424845	1407.00
CHR7	91439377	91439377	1365.44
CHR7	91208881	91208881	1120.78
CHR7	91254641	91254641	1316.33
CHR7	91281947	91281947	2031.00
CHR7	91230970	91230970	1001.22
CHR7	91428683	91428683	3189.56
CHR7	91532919	91532919	2088.56
CHR7	91302716	91302716	2165.56
CHR7	91370031	91370031	3667.89
CHR7	91435420	91435420	1068.22
CHR7	91539080	91539080	1312.00
CHR7	91516389	91516389	1512.44
CHR7	91475594	91475594	2728.44
CHR7	91472446	91472446	1151.22
CHR7	91410867	91410867	1811.89
CHR7	91306135	91306135	1075.44
CHR7	91255799	91255799	1103.33
CHR7	91451626	91451626	1189.22
CHR7	91496552	91496552	1359.44
CHR7	91461940	91461940	2136.33
CHR7	91432293	91432293	1106.89
CHR7	91243149	91243149	1288.22
CHR7	91351454	91351454	1112.44
CHR7	91404005	91404005	2827.11
CHR7	91392806	91392806	4254.78
CHR7	91541368	91541368	2239.22
CHR7	91489307	91489307	1528.67
CHR7	91278007	91278007	1256.22
CHR7	91410467	91410467	3769.22
CHR7	91246893	91246893	1258.89
CHR7	91517389	91517389	5226.78
CHR7	91205028	91205028	1085.56
CHR7	91542414	91542414	2078.44
CHR7	91454227	91454227	5549.78
CHR7	91389809	91389809	1663.33
CHR7	91371931	91371931	1076.67
CHR7	91533807	91533807	1062.89
CHR7	91423945	91423945	2103.11
CHR7	91290446	91290446	4236.89
CHR7	91205328	91205328	1154.78
CHR7	91432593	91432593	2872.44
CHR7	91290246	91290246	5222.33
CHR7	91277276	91277276	1693.44
CHR7	91541068	91541068	1928.56
CHR7	91507510	91507510	1034.33
CHR7	91432793	91432793	1097.44
CHR7	91282147	91282147	1380.56
CHR7	91490583	91490583	5259.78
CHR7	91453532	91453532	1155.78
CHR7	91435020	91435020	1186.78
CHR7	91520543	91520543	2169.89
CHR7	91426245	91426245	1485.89
CHR7	91274089	91274089	1657.00
CHR7	91298801	91298801	1339.22
CHR7	91468385	91468385	2703.78
CHR7	91471846	91471846	1816.78
CHR7	91368186	91368186	3405.11
CHR7	91208181	91208181	1109.67
CHR7	91510793	91510793	1386.11
CHR7	91266335	91266335	1201.78
CHR7	91491183	91491183	2747.22
CHR7	91542814	91542814	1369.89
CHR7	91230456	91230456	20673.45
CHR7	91511993	91511993	1383.89
CHR7	91462340	91462340	1767.11
CHR7	91538399	91538399	3353.22
CHR7	91489583	91489583	2074.44
CHR7	91462563	91462563	1186.67
CHR7	91390413	91390413	1200.67
CHR7	91517689	91517689	2969.00
CHR7	91342939	91342939	1437.22
CHR7	91226780	91226780	1414.89
CHR7	91269022	91269022	2956.44
CHR7	91380157	91380157	1977.56
CHR7	91449608	91449608	1716.89
CHR7	91403174	91403174	1379.22
CHR7	91290846	91290846	2806.78
CHR7	91377478	91377478	2497.56
CHR7	91299735	91299735	1173.00
CHR7	91214886	91214886	2525.67
CHR7	91495469	91495469	2069.33
CHR7	91257400	91257400	1176.78
CHR7	91381540	91381540	1332.56
CHR7	91463019	91463019	1193.33
CHR7	91358332	91358332	3203.00
CHR7	91288802	91288802	1252.22
CHR7	91269707	91269707	1973.78
CHR7	91542114	91542114	2811.44
CHR7	91541568	91541568	1844.44
CHR7	91464319	91464319	1735.56
CHR7	91290146	91290146	3916.11
CHR7	91323461	91323461	2414.22
CHR7	91496852	91496852	1385.56
CHR7	91507110	91507110	1942.67
CHR7	91271572	91271572	1084.00
CHR7	91430112	91430112	1157.89
CHR7	91242449	91242449	1356.56
CHR7	91508310	91508310	1993.33
CHR7	91448116	91448116	15567.78
CHR7	91458478	91458478	2473.22
CHR7	91227681	91227681	1677.56
CHR7	91384147	91384147	1206.33
CHR7	91539180	91539180	1255.44
CHR7	91356628	91356628	957.89
CHR7	91264194	91264194	1184.78
CHR7	91436131	91436131	1735.78
CHR7	91392213	91392213	2436.78
CHR7	91412617	91412617	1252.56
CHR7	91256558	91256558	1056.56
CHR7	91400412	91400412	7758.11
CHR7	91273095	91273095	1730.67
CHR7	91204428	91204428	1664.44
CHR7	91265243	91265243	1163.67
CHR7	91204628	91204628	1725.44
CHR7	91394320	91394320	1141.44
CHR7	91437701	91437701	1353.11
CHR7	91290046	91290046	3749.22
CHR7	91290646	91290646	5785.67
CHR7	91244320	91244320	1754.67
CHR7	91510010	91510010	3616.11
CHR7	91545691	91545691	1698.11
CHR7	91274689	91274689	1324.67
CHR7	91465719	91465719	8295.11
CHR7	91350828	91350828	1144.11
CHR7	91229233	91229233	5976.33
CHR7	91333148	91333148	3204.44
CHR7	91423445	91423445	1626.67
CHR7	91422143	91422143	1257.11
CHR7	91230033	91230033	3610.67
CHR7	91368386	91368386	2487.56
CHR7	91348771	91348771	3750.67
CHR7	91269507	91269507	3416.56
CHR7	91306435	91306435	1094.44
CHR7	91437274	91437274	1498.33
CHR7	91471116	91471116	1236.44
CHR7	91267535	91267535	2099.00
CHR7	91300035	91300035	2598.56
CHR7	91254241	91254241	3499.44
CHR7	91343439	91343439	1822.22
CHR7	91542714	91542714	2771.00
CHR7	91360702	91360702	1072.33
CHR7	91273989	91273989	3666.11
CHR7	91432093	91432093	1372.44
CHR7	91388930	91388930	1828.78
CHR7	91474894	91474894	1616.33
CHR7	91270307	91270307	1023.33
CHR7	91297451	91297451	1177.44
CHR7	91394720	91394720	3245.67
CHR7	91326946	91326946	2285.89
CHR7	91421643	91421643	1410.78
CHR7	91526539	91526539	2417.11
CHR7	91513662	91513662	3519.33
CHR7	91364907	91364907	1084.11
CHR7	91412917	91412917	1458.00
CHR7	91432893	91432893	1109.33
CHR7	91393006	91393006	1400.78
CHR7	91369086	91369086	1256.67
CHR7	91537899	91537899	1886.89
CHR7	91326146	91326146	2899.11
CHR7	91278974	91278974	2165.67
CHR7	91361702	91361702	1188.67
CHR7	91228933	91228933	1498.89
CHR7	91258043	91258043	1219.56
CHR7	91390513	91390513	1074.33
CHR7	91291046	91291046	1449.67
CHR7	91237856	91237856	1103.78
CHR7	91400612	91400612	1945.89
CHR7	91377378	91377378	1411.44
CHR7	91352054	91352054	1308.22
CHR7	91300735	91300735	1819.44
CHR7	91470316	91470316	3104.56
CHR7	91248161	91248161	2305.67
CHR7	91531595	91531595	2178.11
CHR7	91244420	91244420	2871.67
CHR7	91347395	91347395	1616.56
CHR7	91256099	91256099	1934.67
CHR7	91543791	91543791	2434.56
CHR7	91448216	91448216	3377.67
CHR7	91423545	91423545	2279.33
CHR7	91495169	91495169	1340.89
CHR7	91360902	91360902	1266.78
CHR7	91427783	91427783	2756.33
CHR7	91496952	91496952	2402.67
CHR7	91412079	91412079	2688.56
CHR7	91468285	91468285	16453.45
CHR7	91343739	91343739	1563.22
CHR7	91455242	91455242	1443.67
CHR7	91525939	91525939	1297.33
CHR7	91242149	91242149	2478.78
CHR7	91516172	91516172	1568.00
CHR7	91474394	91474394	1757.44
CHR7	91389250	91389250	1583.67
CHR7	91343239	91343239	2014.67
CHR7	91255199	91255199	1367.22
CHR7	91371631	91371631	2202.44
CHR7	91364263	91364263	1091.44
CHR7	91402874	91402874	1120.00
CHR7	91320111	91320111	4066.22
CHR7	91282347	91282347	1521.44
CHR7	91332948	91332948	1942.33
CHR7	91422843	91422843	1057.00
CHR7	91404866	91404866	1811.33
CHR7	91458178	91458178	3081.22
CHR7	91327046	91327046	1424.11
CHR7	91272995	91272995	1511.67
CHR7	91281747	91281747	1708.78
CHR7	91435831	91435831	1794.56
CHR7	91351133	91351133	2380.56
CHR7	91267635	91267635	3483.78
CHR7	91425645	91425645	4172.33
CHR7	91209071	91209071	1248.56
CHR7	91253533	91253533	1839.11
CHR7	91435931	91435931	1897.44
CHR7	91521325	91521325	1752.33
CHR7	91373731	91373731	1074.89
CHR7	91457825	91457825	8688.78
CHR7	91304739	91304739	1169.33
CHR7	91243349	91243349	1604.22
CHR7	91297841	91297841	1661.89
CHR7	91264094	91264094	1101.89
CHR7	91282847	91282847	2454.78
CHR7	91379957	91379957	1503.78
CHR7	91520143	91520143	1266.56
CHR7	91379327	91379327	2441.44
CHR7	91286847	91286847	1431.89
CHR7	91399320	91399320	1365.00
CHR7	91244720	91244720	1600.67
CHR7	91520643	91520643	2126.56
CHR7	91421443	91421443	1500.33
CHR7	91510993	91510993	1861.11
CHR7	91384247	91384247	1443.78
CHR7	91463819	91463819	4872.22
CHR7	91288496	91288496	1270.89
CHR7	91372431	91372431	1228.56
CHR7	91395271	91395271	2894.56
CHR7	91274489	91274489	1706.33
CHR7	91540968	91540968	3138.89
CHR7	91270607	91270607	2277.78
CHR7	91522025	91522025	13235.67
CHR7	91473046	91473046	2837.78
CHR7	91436331	91436331	1085.44
CHR7	91381840	91381840	2828.67
CHR7	91541168	91541168	2073.44
CHR7	91413717	91413717	2345.89
CHR7	91249855	91249855	1101.33
CHR7	91401930	91401930	1210.11
CHR7	91415531	91415531	1238.78
CHR7	91251124	91251124	882.11
CHR7	91390213	91390213	1130.89
CHR7	91433193	91433193	1760.89
CHR7	91452932	91452932	3787.11
CHR7	91545491	91545491	1987.89
CHR7	91429612	91429612	1060.11
CHR7	91397082	91397082	2703.33
CHR7	91300135	91300135	3397.33
CHR7	91350078	91350078	1339.78
CHR7	91385844	91385844	1368.00
CHR7	91291844	91291844	996.89
CHR7	91454027	91454027	7515.67
CHR7	91428283	91428283	1464.22
CHR7	91346415	91346415	1667.78
CHR7	91305620	91305620	2319.67
CHR7	91275189	91275189	1164.11
CHR7	91471946	91471946	1880.11
CHR7	91257600	91257600	1143.44
CHR7	91233362	91233362	1059.00
CHR7	91257100	91257100	1187.00
CHR7	91411679	91411679	3517.22
CHR7	91328069	91328069	1861.67
CHR7	91464419	91464419	1399.00
CHR7	91387098	91387098	1491.89
CHR7	91226680	91226680	1530.33
CHR7	91300635	91300635	3228.78
CHR7	91305920	91305920	1047.78
CHR7	91497752	91497752	7119.78
CHR7	91330175	91330175	1782.44
CHR7	91246793	91246793	1436.00
CHR7	91370231	91370231	1246.33
CHR7	91454927	91454927	1305.22
CHR7	91248735	91248735	1298.22
CHR7	91244020	91244020	1216.78
CHR7	91303616	91303616	1116.67
CHR7	91391513	91391513	1732.78
CHR7	91378785	91378785	1337.22
CHR7	91421143	91421143	2645.11
CHR7	91516889	91516889	1470.67
CHR7	91251922	91251922	1125.56
CHR7	91469816	91469816	1460.89
CHR7	91449216	91449216	1706.89
CHR7	91290746	91290746	4528.33
CHR7	91412817	91412817	1343.56
CHR7	91514128	91514128	1633.00
CHR7	91436231	91436231	1586.00
CHR7	91204828	91204828	1052.67
CHR7	91289846	91289846	1044.22
CHR7	91275789	91275789	1240.22
CHR7	91304639	91304639	1395.00
CHR7	91355928	91355928	1266.56
CHR7	91519533	91519533	1675.33
CHR7	91526339	91526339	1524.56
CHR7	91268335	91268335	2510.89
CHR7	91356228	91356228	1262.44
CHR7	91434820	91434820	1664.44
CHR7	91469916	91469916	1427.22
CHR7	91537639	91537639	1772.44
CHR7	91301135	91301135	1841.78
CHR7	91438001	91438001	1217.56
CHR7	91356128	91356128	1638.00
CHR7	91356328	91356328	1161.11
CHR7	91328169	91328169	2150.78
CHR7	91491725	91491725	1332.22
CHR7	91279574	91279574	1298.56
CHR7	91372531	91372531	2653.56
CHR7	91371231	91371231	1278.56
CHR7	91470416	91470416	2837.22
CHR7	91379857	91379857	1450.44
CHR7	91545291	91545291	1479.78
CHR7	91401312	91401312	1189.78
CHR7	91535041	91535041	1495.00
CHR7	91506310	91506310	1279.11
CHR7	91249655	91249655	1166.44
CHR7	91465519	91465519	6240.44
CHR7	91391713	91391713	1176.78
CHR7	91378885	91378885	1192.67
CHR7	91539380	91539380	2471.44
CHR7	91457143	91457143	1215.78
CHR7	91360102	91360102	2964.11
CHR7	91532419	91532419	2665.33
CHR7	91229733	91229733	6855.11
CHR7	91543891	91543891	2106.44
CHR7	91321769	91321769	1424.67
CHR7	91431993	91431993	1832.56
CHR7	91345315	91345315	2572.89
CHR7	91212209	91212209	1621.56
CHR7	91231170	91231170	1285.44
CHR7	91233062	91233062	1299.78
CHR7	91344639	91344639	1829.22
CHR7	91210394	91210394	1539.56
CHR7	91252022	91252022	1029.78
CHR7	91213309	91213309	1175.56
CHR7	91372731	91372731	1909.67
CHR7	91428083	91428083	2324.00
CHR7	91254041	91254041	1300.67
CHR7	91536585	91536585	2828.78
CHR7	91325049	91325049	1341.89
CHR7	91243449	91243449	1341.44
CHR7	91281174	91281174	1799.89
CHR7	91393306	91393306	2871.56
CHR7	91249755	91249755	1321.89
CHR7	91399220	91399220	1496.44
CHR7	91545091	91545091	2698.56
CHR7	91359432	91359432	1140.89
CHR7	91267335	91267335	3531.67
CHR7	91251808	91251808	1220.78
CHR7	91360302	91360302	2160.33
CHR7	91450208	91450208	1548.00
CHR7	91451726	91451726	1839.67
CHR7	91258643	91258643	1968.78
CHR7	91427883	91427883	2472.56
CHR7	91406851	91406851	1257.67
CHR7	91303816	91303816	1130.33
CHR7	91225680	91225680	1834.22
CHR7	91370331	91370331	1628.11
CHR7	91381740	91381740	2487.11
CHR7	91381088	91381088	1128.33
CHR7	91214247	91214247	1062.56
CHR7	91233934	91233934	2121.78
CHR7	91377578	91377578	2041.67
CHR7	91458578	91458578	1877.22
CHR7	91437374	91437374	1315.11
CHR7	91448816	91448816	3314.89
CHR7	91266035	91266035	1259.56
CHR7	91255499	91255499	1234.67
CHR7	91375108	91375108	1150.00
CHR7	91431075	91431075	2934.00
CHR7	91267935	91267935	4583.67
CHR7	91216586	91216586	1395.56
CHR7	91270707	91270707	1378.78
CHR7	91519133	91519133	1822.56
CHR7	91382916	91382916	1686.00
CHR7	91264943	91264943	1123.89
CHR7	91431875	91431875	1604.11
CHR7	91538099	91538099	2620.67
CHR7	91303516	91303516	1492.22
CHR7	91340338	91340338	1411.00
CHR7	91425845	91425845	3585.11
CHR7	91365607	91365607	1566.56
CHR7	91470816	91470816	1476.56
CHR7	91344039	91344039	1189.33
CHR7	91393206	91393206	2695.44
CHR7	91214018	91214018	2231.11
CHR7	91331988	91331988	1204.56
CHR7	91524439	91524439	1700.67
CHR7	91342639	91342639	1772.44
CHR7	91373873	91373873	2041.78
CHR7	91430752	91430752	3048.67
CHR7	91300235	91300235	2375.33
CHR7	91248935	91248935	1926.56
CHR7	91515672	91515672	1955.89
CHR7	91506710	91506710	1562.00
CHR7	91215186	91215186	1650.00
CHR7	91249955	91249955	1375.33
CHR7	91427257	91427257	1726.78
CHR7	91380057	91380057	1497.56
CHR7	91268435	91268435	1337.67
CHR7	91282947	91282947	2622.11
CHR7	91358232	91358232	1722.56
CHR7	91361502	91361502	2224.44
CHR7	91465319	91465319	4203.33
CHR7	91532619	91532619	2908.11
CHR7	91541468	91541468	2113.78
CHR7	91403705	91403705	1485.44
CHR7	91298901	91298901	1110.11
CHR7	91274189	91274189	1331.56
CHR7	91506610	91506610	1412.33
CHR7	91543214	91543214	2258.11
CHR7	91422043	91422043	2873.11
CHR7	91345715	91345715	1714.67
CHR7	91415131	91415131	1485.11
CHR7	91340438	91340438	1454.44
CHR7	91536485	91536485	1379.44
CHR7	91460417	91460417	1399.33
CHR7	91385252	91385252	1469.67
CHR7	91204728	91204728	980.44
CHR7	91508910	91508910	1497.78
CHR7	91517089	91517089	1849.33
CHR7	91215086	91215086	2637.56
CHR7	91462240	91462240	1408.67
CHR7	91204328	91204328	1156.67
CHR7	91525571	91525571	1553.56
CHR7	91396382	91396382	2450.33
CHR7	91462819	91462819	2375.00
CHR7	91394620	91394620	1846.67
CHR7	91524739	91524739	1557.22
CHR7	91532219	91532219	1639.44
CHR7	91462463	91462463	1169.00
CHR7	91259476	91259476	1207.22
CHR7	91450428	91450428	1917.00
CHR7	91540868	91540868	2231.33
CHR7	91358432	91358432	1865.78
CHR7	91431775	91431775	1548.33
CHR7	91347095	91347095	2189.22
CHR7	91322305	91322305	2798.00
CHR7	91291351	91291351	2303.00
CHR7	91520743	91520743	2114.78
CHR7	91355007	91355007	1137.78
CHR7	91533219	91533219	1526.11
CHR7	91499452	91499452	1450.56
CHR7	91410264	91410264	1273.78
CHR7	91305720	91305720	3518.11
CHR7	91348671	91348671	1071.78
CHR7	91302516	91302516	1084.33
CHR7	91324220	91324220	1489.33
CHR7	91287647	91287647	2040.89
CHR7	91212709	91212709	1101.11
CHR7	91422643	91422643	2020.67
CHR7	91362002	91362002	1443.56
CHR7	91274389	91274389	1219.89
CHR7	91470016	91470016	2744.89
CHR7	91514428	91514428	2008.00
CHR7	91283547	91283547	2331.00
CHR7	91458678	91458678	2203.44
CHR7	91358832	91358832	1877.89
CHR7	91211709	91211709	1123.22
CHR7	91379657	91379657	1862.33
CHR7	91464019	91464019	1238.22
CHR7	91429512	91429512	995.00
CHR7	91360602	91360602	5662.78
CHR7	91476647	91476647	2034.22
CHR7	91269238	91269238	5418.33
CHR7	91374908	91374908	1186.00
CHR7	91254341	91254341	1380.33
CHR7	91466319	91466319	1404.00
CHR7	91465019	91465019	5961.22
CHR7	91420657	91420657	2238.33
CHR7	91342280	91342280	1247.22
CHR7	91457625	91457625	4297.78
CHR7	91404966	91404966	1371.67
CHR7	91452832	91452832	1366.00
CHR7	91355607	91355607	1493.78
CHR7	91513462	91513462	2581.11
CHR7	91266935	91266935	2171.33
CHR7	91286528	91286528	2221.00
CHR7	91518189	91518189	3626.33
CHR7	91384447	91384447	1944.33
CHR7	91241449	91241449	1472.56
CHR7	91296842	91296842	1416.22
CHR7	91391913	91391913	1147.78
CHR7	91498552	91498552	9609.89
CHR7	91290546	91290546	3012.78
CHR7	91353376	91353376	1633.44
CHR7	91267835	91267835	1108.56
CHR7	91452632	91452632	2891.89
CHR7	91534507	91534507	1281.78
CHR7	91542514	91542514	1556.67
CHR7	91280274	91280274	5343.00
CHR7	91435220	91435220	1166.22
CHR7	91396482	91396482	3335.78
CHR7	91365307	91365307	1500.89
CHR7	91433293	91433293	1693.56
CHR7	91327146	91327146	1621.56
CHR7	91517489	91517489	3259.89
CHR7	91259376	91259376	1165.78
CHR7	91265043	91265043	1164.33
CHR7	91387403	91387403	2114.67
CHR7	91530495	91530495	2616.22
CHR7	91267035	91267035	1299.67
CHR7	91395882	91395882	2015.00
CHR7	91509510	91509510	2035.22
CHR7	91508610	91508610	2310.22
CHR7	91495669	91495669	20972.78
CHR7	91540368	91540368	2076.78
CHR7	91331788	91331788	2383.78
CHR7	91510893	91510893	1505.44
CHR7	91411179	91411179	1617.11
CHR7	91530295	91530295	2896.56
CHR7	91454327	91454327	4119.67
CHR7	91495769	91495769	1603.78
CHR7	91400812	91400812	1220.44
CHR7	91270807	91270807	1810.22
CHR7	91343039	91343039	1962.78
CHR7	91362739	91362739	1054.67
CHR7	91225980	91225980	1442.22
CHR7	91473994	91473994	2489.22
CHR7	91448716	91448716	2448.11
CHR7	91425545	91425545	6165.78
CHR7	91294699	91294699	2116.22
CHR7	91358132	91358132	1906.67
CHR7	91286728	91286728	2126.67
CHR7	91534107	91534107	1168.11
CHR7	91449016	91449016	2437.56
CHR7	91495569	91495569	3040.78
CHR7	91253433	91253433	3783.00
CHR7	91371731	91371731	1503.89
CHR7	91405156	91405156	1941.33
CHR7	91292244	91292244	1695.33
CHR7	91534941	91534941	2215.11
CHR7	91491525	91491525	3252.78
CHR7	91456843	91456843	2116.67
CHR7	91412379	91412379	1217.00
CHR7	91383847	91383847	1833.44
CHR7	91401612	91401612	1233.89
CHR7	91436431	91436431	2498.22
CHR7	91342080	91342080	1387.67
CHR7	91425345	91425345	4370.11
CHR7	91267435	91267435	2365.89
CHR7	91454727	91454727	1468.22
CHR7	91257300	91257300	1205.00
CHR7	91453332	91453332	2095.22
CHR7	91463419	91463419	1798.89
CHR7	91301535	91301535	1279.33
CHR7	91531495	91531495	2001.22
CHR7	91464119	91464119	1983.22
CHR7	91299335	91299335	1102.00
CHR7	91226580	91226580	1323.78
CHR7	91241249	91241249	1469.89
CHR7	91508010	91508010	3975.56
CHR7	91425945	91425945	3053.33
CHR7	91290346	91290346	3649.33
CHR7	91303716	91303716	1109.22
CHR7	91381940	91381940	1235.00
CHR7	91428483	91428483	2389.44
CHR7	91497252	91497252	1464.22
CHR7	91266235	91266235	1660.78
CHR7	91537085	91537085	1739.67
CHR7	91408766	91408766	976.67
CHR7	91323221	91323221	4399.67
CHR7	91414506	91414506	2916.22
CHR7	91279974	91279974	1549.33
CHR7	91413617	91413617	1619.11
CHR7	91306235	91306235	1188.22
CHR7	91255399	91255399	1046.33
CHR7	91518733	91518733	1260.78
CHR7	91422943	91422943	3061.67
CHR7	91434920	91434920	1389.11
CHR7	91429712	91429712	1393.11
CHR7	91346615	91346615	1614.67
CHR7	91497452	91497452	1594.00
CHR7	91499152	91499152	1471.11
CHR7	91385352	91385352	2352.22
CHR7	91506410	91506410	1201.67
CHR7	91427683	91427683	1761.44
CHR7	91506810	91506810	2841.22
CHR7	91535985	91535985	1800.00
CHR7	91491425	91491425	1731.33
CHR7	91225880	91225880	1015.44
CHR7	91542614	91542614	1880.78
CHR7	91215286	91215286	1105.33
CHR7	91448616	91448616	4375.00
CHR7	91404509	91404509	1229.00
CHR7	91350728	91350728	1099.56
CHR7	91326746	91326746	2786.11
CHR7	91377785	91377785	2313.67
CHR7	91373531	91373531	1289.11
CHR7	91272495	91272495	1626.00
CHR7	91321869	91321869	2475.33
CHR7	91347971	91347971	4697.44
CHR7	91516072	91516072	2613.56
CHR7	91286228	91286228	3022.56
CHR7	91516589	91516589	2204.67
CHR7	91386395	91386395	1518.78
CHR7	91250155	91250155	1344.78
CHR7	91283247	91283247	2145.44
CHR7	91258143	91258143	1027.44
CHR7	91301435	91301435	1232.33
CHR7	91230770	91230770	1580.89
CHR7	91514828	91514828	14552.33
CHR7	91232626	91232626	983.11
CHR7	91302616	91302616	3358.11
CHR7	91230870	91230870	1007.00
CHR7	91514228	91514228	1560.56
CHR7	91408666	91408666	1578.11
CHR7	91449908	91449908	2945.00
CHR7	91365907	91365907	1282.11
CHR7	91245916	91245916	1557.78
CHR7	91544691	91544691	2970.00
CHR7	91511093	91511093	1434.78
CHR7	91259713	91259713	1581.11
CHR7	91305820	91305820	1563.44
CHR7	91272395	91272395	2736.11
CHR7	91209171	91209171	2777.56
CHR7	91544191	91544191	2895.67
CHR7	91531695	91531695	4969.11
CHR7	91326446	91326446	1996.78
CHR7	91401012	91401012	1089.78
CHR7	91477666	91477666	1533.11
CHR7	91414931	91414931	1296.78
CHR7	91212009	91212009	1009.44
CHR7	91453727	91453727	1980.67
CHR7	91521925	91521925	7736.33
CHR7	91344439	91344439	1405.11
CHR7	91506210	91506210	1123.89
CHR7	91326546	91326546	3215.33
CHR7	91449808	91449808	2598.89
CHR7	91541914	91541914	1808.11
CHR7	91477442	91477442	2391.67
CHR7	91350933	91350933	5574.67
CHR7	91447316	91447316	1180.33
CHR7	91462663	91462663	1058.22
CHR7	91360002	91360002	4021.11
CHR7	91295059	91295059	1057.78
CHR7	91332388	91332388	1079.11
CHR7	91463919	91463919	3631.89
CHR7	91491083	91491083	2262.44
CHR7	91348571	91348571	3053.00
CHR7	91227180	91227180	1365.11
CHR7	91245320	91245320	4528.56
CHR7	91511593	91511593	973.44
CHR7	91544591	91544591	3134.33
CHR7	91287147	91287147	1818.78
CHR7	91405411	91405411	3129.33
CHR7	91456243	91456243	4749.44
CHR7	91533019	91533019	3573.78
CHR7	91430452	91430452	1084.78
CHR7	91522725	91522725	3946.67
CHR7	91384747	91384747	1336.33
CHR7	91378085	91378085	1838.89
CHR7	91477998	91477998	1326.44
CHR7	91538980	91538980	1402.33
CHR7	91530395	91530395	2657.22
CHR7	91534207	91534207	1643.78
CHR7	91300435	91300435	4673.56
CHR7	91378485	91378485	1322.33
CHR7	91402274	91402274	2075.89
CHR7	91535241	91535241	2206.44
CHR7	91402074	91402074	1212.22
CHR7	91272795	91272795	1806.89
CHR7	91227881	91227881	973.44
CHR7	91270507	91270507	1377.67
CHR7	91354807	91354807	1366.89
CHR7	91371431	91371431	1423.89
CHR7	91275389	91275389	1047.44
CHR7	91349978	91349978	1213.89
CHR7	91389909	91389909	1168.89
CHR7	91241849	91241849	1217.56
CHR7	91463519	91463519	2205.00
CHR7	91489483	91489483	1700.56
CHR7	91243724	91243724	980.89
CHR7	91511393	91511393	1198.33
CHR7	91267135	91267135	1540.00
CHR7	91307057	91307057	3070.33
CHR7	91542314	91542314	2052.56
CHR7	91468485	91468485	2921.00
CHR7	91389150	91389150	1891.11
CHR7	91345615	91345615	2385.56
CHR7	91348371	91348371	5510.00
CHR7	91455142	91455142	1417.44
CHR7	91421943	91421943	3105.89
CHR7	91422743	91422743	1197.22
CHR7	91435320	91435320	1154.44
CHR7	91246993	91246993	928.89
CHR7	91490683	91490683	6603.00
CHR7	91207532	91207532	1137.56
CHR7	91362539	91362539	1617.11
CHR7	91492625	91492625	8732.44
CHR7	91429812	91429812	944.33
CHR7	91472546	91472546	1449.67
CHR7	91345915	91345915	2735.78
CHR7	91540468	91540468	5607.89
CHR7	91350178	91350178	1675.67
CHR7	91226980	91226980	1322.00
CHR7	91478298	91478298	2169.11
CHR7	91392013	91392013	1357.67
CHR7	91281474	91281474	2698.56
CHR7	91230586	91230586	2248.89
CHR7	91369475	91369475	1738.11
CHR7	91348171	91348171	1009.78
CHR7	91496752	91496752	2494.89
CHR7	91205128	91205128	1657.56
CHR7	91399912	91399912	2341.33
CHR7	91522125	91522125	4320.89
CHR7	91404309	91404309	1176.56
CHR7	91207923	91207923	1258.22
CHR7	91471216	91471216	1452.00
CHR7	91227481	91227481	977.33
CHR7	91473694	91473694	1337.22
CHR7	91204928	91204928	1036.67
CHR7	91424445	91424445	1815.44
CHR7	91461540	91461540	1935.11
CHR7	91332088	91332088	2150.56
CHR7	91426045	91426045	1728.22
CHR7	91388430	91388430	1226.56
CHR7	91215886	91215886	995.00
CHR7	91303316	91303316	1137.67
CHR7	91410667	91410667	1415.22
CHR7	91473894	91473894	2372.78
CHR7	91390313	91390313	1317.56
CHR7	91423645	91423645	2512.67
CHR7	91516689	91516689	1458.78
CHR7	91490983	91490983	2539.78
CHR7	91327246	91327246	1082.56
CHR7	91475694	91475694	2659.89
CHR7	91496652	91496652	1435.44
CHR7	91377985	91377985	1848.22
CHR7	91300835	91300835	1367.11
CHR7	91340888	91340888	1217.22
CHR7	91531195	91531195	2882.44
CHR7	91370831	91370831	1136.22
CHR7	91522425	91522425	12140.89
CHR7	91271164	91271164	56922.22
CHR7	91478098	91478098	2102.22
CHR7	91463219	91463219	1959.56
CHR7	91511793	91511793	1573.56
CHR7	91384647	91384647	2394.89
CHR7	91370531	91370531	2944.33
CHR7	91439756	91439756	1390.11
CHR7	91256658	91256658	1592.00
CHR7	91450528	91450528	1819.78
CHR7	91422443	91422443	2460.56
CHR7	91522825	91522825	4048.67
CHR7	91396282	91396282	1783.11
CHR7	91245220	91245220	8254.22
CHR7	91216186	91216186	1365.00
CHR7	91509810	91509810	1985.56
CHR7	91245420	91245420	2965.44
CHR7	91534407	91534407	2555.11
CHR7	91228281	91228281	1111.44
CHR7	91351854	91351854	1568.11
CHR7	91254541	91254541	1683.67
CHR7	91472146	91472146	1568.00
CHR7	91505670	91505670	1798.00
CHR7	91346315	91346315	1293.89
CHR7	91289402	91289402	1419.67
CHR7	91489883	91489883	2191.56
CHR7	91226080	91226080	1042.33
CHR7	91229633	91229633	4100.78
CHR7	91433093	91433093	1731.00
CHR7	91456343	91456343	3525.33
CHR7	91509210	91509210	1853.56
CHR7	91540260	91540260	3859.33
CHR7	91281374	91281374	3370.33
CHR7	91382140	91382140	1106.11
CHR7	91255999	91255999	1365.33
CHR7	91510693	91510693	1260.44
CHR7	91377685	91377685	1544.00
CHR7	91508810	91508810	1364.78
CHR7	91438101	91438101	3778.89
CHR7	91468685	91468685	2456.56
CHR7	91244920	91244920	2335.11
CHR7	91496452	91496452	1218.78
CHR7	91400212	91400212	3027.11
CHR7	91250055	91250055	4573.11
CHR7	91210094	91210094	1117.33
CHR7	91297741	91297741	1485.11
CHR7	91457043	91457043	3182.78
CHR7	91373631	91373631	1152.22
CHR7	91267735	91267735	4577.33
CHR7	91402674	91402674	1479.33
CHR7	91513562	91513562	3237.78
CHR7	91413317	91413317	3610.56
CHR7	91333248	91333248	1634.67
CHR7	91302916	91302916	2725.78
CHR7	91396582	91396582	1545.22
CHR7	91458378	91458378	1965.67
CHR7	91276089	91276089	1126.89
CHR7	91490483	91490483	3878.78
CHR7	91372231	91372231	1854.89
CHR7	91351754	91351754	1436.67
CHR7	91540768	91540768	2395.44
CHR7	91393706	91393706	2221.11
CHR7	91438597	91438597	2085.22
CHR7	91274789	91274789	1011.00
CHR7	91464519	91464519	1394.67
CHR7	91420857	91420857	1041.67
CHR7	91406659	91406659	1705.67
CHR7	91348271	91348271	2059.22
CHR7	91424645	91424645	4281.22
CHR7	91431475	91431475	1653.22
CHR7	91539280	91539280	1347.67
CHR7	91231311	91231311	1125.78
CHR7	91373431	91373431	1494.22
CHR7	91430012	91430012	1515.67
CHR7	91498152	91498152	12970.67
CHR7	91346515	91346515	3173.33
CHR7	91359032	91359032	1364.56
CHR7	91474794	91474794	1463.78
CHR7	91374373	91374373	1793.56
CHR7	91403905	91403905	1268.11
CHR7	91545591	91545591	3361.22
CHR7	91428583	91428583	1404.78
CHR7	91341543	91341543	978.89
CHR7	91383647	91383647	1351.78
CHR7	91344939	91344939	1738.44
CHR7	91265641	91265641	936.56
CHR7	91473146	91473146	2432.11
CHR7	91399420	91399420	1254.67
CHR7	91474294	91474294	2361.22
CHR7	91268535	91268535	1514.67
CHR7	91266735	91266735	1142.33
CHR7	91234234	91234234	1589.11
CHR7	91226880	91226880	2547.44
CHR7	91447816	91447816	2676.22
CHR7	91278140	91278140	1082.22
CHR7	91280674	91280674	6013.33
CHR7	91470216	91470216	3637.33
CHR7	91359132	91359132	2042.89
CHR7	91399120	91399120	1097.56
CHR7	91343139	91343139	1436.33
CHR7	91472246	91472246	1271.44
CHR7	91355407	91355407	1264.33
CHR7	91451526	91451526	1711.67
CHR7	91359532	91359532	2074.67
CHR7	91275589	91275589	1110.44
CHR7	91292844	91292844	1371.22
CHR7	91428783	91428783	2274.11
CHR7	91268035	91268035	3403.22
CHR7	91324520	91324520	1076.56
CHR7	91298601	91298601	1198.56
CHR7	91470616	91470616	1548.67
CHR7	91326346	91326346	1649.00
CHR7	91246016	91246016	970.44
CHR7	91252733	91252733	1088.44
CHR7	91530795	91530795	1984.22
CHR7	91332288	91332288	1164.11
CHR7	91542014	91542014	2605.67
CHR7	91358932	91358932	2492.78
CHR7	91421343	91421343	1931.44
CHR7	91388530	91388530	1389.22
CHR7	91432993	91432993	2469.89
CHR7	91284047	91284047	3196.89
CHR7	91321969	91321969	1206.78
CHR7	91264394	91264394	1228.67
CHR7	91276589	91276589	1730.78
CHR7	91302816	91302816	1084.00
CHR7	91385452	91385452	3992.44
CHR7	91365707	91365707	1055.44
CHR7	91325849	91325849	1353.89
CHR7	91287447	91287447	1721.22
CHR7	91453432	91453432	1671.22
CHR7	91509110	91509110	4358.44
CHR7	91225580	91225580	1067.78
CHR7	91357845	91357845	2241.44
CHR7	91340688	91340688	1356.33
CHR7	91537185	91537185	1393.44
CHR7	91412717	91412717	1644.56
CHR7	91499352	91499352	1386.89
CHR7	91370631	91370631	1598.00
CHR7	91232294	91232294	1103.67
CHR7	91241049	91241049	2310.22
CHR7	91396682	91396682	1814.67
CHR7	91539760	91539760	2768.78
CHR7	91327646	91327646	1600.33
CHR7	91320311	91320311	1147.67
CHR7	91292144	91292144	1840.44
CHR7	91282647	91282647	1303.78
CHR7	91393106	91393106	1117.33
CHR7	91343639	91343639	1628.33
CHR7	91436831	91436831	1091.22
CHR7	91427583	91427583	1037.67
CHR7	91401512	91401512	3467.78
CHR7	91518633	91518633	3097.44
CHR7	91214586	91214586	1201.00
CHR7	91368686	91368686	2634.11
CHR7	91323361	91323361	2031.67
CHR7	91231411	91231411	1326.67
CHR7	91266435	91266435	1181.33
CHR7	91231511	91231511	1038.22
CHR7	91365807	91365807	2076.00
CHR7	91388630	91388630	1147.22
CHR7	91431675	91431675	1832.33
CHR7	91515128	91515128	5284.22
CHR7	91511693	91511693	2073.56
CHR7	91208481	91208481	1149.78
CHR7	91328269	91328269	1638.11
CHR7	91430852	91430852	2583.89
CHR7	91325749	91325749	2004.22
CHR7	91252422	91252422	1133.11
CHR7	91389350	91389350	2104.67
CHR7	91364807	91364807	1099.11
CHR7	91365507	91365507	5346.67
CHR7	91405886	91405886	1671.56
CHR7	91361002	91361002	2097.33
CHR7	91322505	91322505	4705.44
CHR7	91269807	91269807	14965.22
CHR7	91234761	91234761	2952.33
CHR7	91520343	91520343	1709.00
CHR7	91295259	91295259	1143.89
CHR7	91492225	91492225	3856.67
CHR7	91325549	91325549	1232.78
CHR7	91538499	91538499	2993.22
CHR7	91492525	91492525	10221.78
CHR7	91465119	91465119	4038.67
CHR7	91319911	91319911	1206.22
CHR7	91323121	91323121	3269.22
CHR7	91209471	91209471	1048.33
CHR7	91520043	91520043	1258.11
CHR7	91424145	91424145	1427.89
CHR7	91458278	91458278	2271.00
CHR7	91289002	91289002	1275.67
CHR7	91437601	91437601	2183.78
CHR7	91387303	91387303	1278.67
CHR7	91379185	91379185	2851.33
CHR7	91475294	91475294	2014.00
CHR7	91386795	91386795	1010.22
CHR7	91268235	91268235	4534.22
CHR7	91533119	91533119	3267.56
CHR7	91400012	91400012	2767.89
CHR7	91292444	91292444	2057.67
CHR7	91245120	91245120	6271.67
CHR7	91344839	91344839	3097.89
CHR7	91391213	91391213	2228.22
CHR7	91388008	91388008	1117.67
CHR7	91344539	91344539	2285.00
CHR7	91266135	91266135	1092.00
CHR7	91410164	91410164	1777.44
CHR7	91514528	91514528	1917.44
CHR7	91453132	91453132	2584.67
CHR7	91462140	91462140	1477.44
CHR7	91477898	91477898	2096.00
CHR7	91540568	91540568	4915.44
CHR7	91372831	91372831	1335.44
CHR7	91363988	91363988	1358.33
CHR7	91498652	91498652	2900.56
CHR7	91455042	91455042	1732.89
CHR7	91476209	91476209	2079.11
CHR7	91226380	91226380	1817.00
CHR7	91519943	91519943	1399.00
CHR7	91279774	91279774	1574.00
CHR7	91253033	91253033	1318.67
CHR7	91242849	91242849	1852.89
CHR7	91512843	91512843	2120.44
CHR7	91447116	91447116	1730.11
CHR7	91461840	91461840	2191.67
CHR7	91390913	91390913	2207.22
CHR7	91340988	91340988	1673.56
CHR7	91395371	91395371	2272.67
CHR7	91531295	91531295	1723.00
CHR7	91424345	91424345	1625.89
CHR7	91304116	91304116	1181.22
CHR7	91535485	91535485	1601.44
CHR7	91474694	91474694	8368.67
CHR7	91283647	91283647	2057.56
CHR7	91492125	91492125	2585.56
CHR7	91289302	91289302	1099.78
CHR7	91279874	91279874	1312.22
CHR7	91353276	91353276	1323.67
CHR7	91461640	91461640	3927.11
CHR7	91397182	91397182	1227.44
CHR7	91306804	91306804	2328.78
CHR7	91506910	91506910	3283.11
CHR7	91266535	91266535	980.44
CHR7	91287247	91287247	3519.00
CHR7	91509910	91509910	1852.22
CHR7	91351954	91351954	1928.67
CHR7	91215586	91215586	1245.78
CHR7	91490083	91490083	3257.56
CHR7	91400312	91400312	2933.78
CHR7	91466219	91466219	1938.11
CHR7	91420757	91420757	1846.78
CHR7	91378585	91378585	1489.11
CHR7	91507210	91507210	1546.22
CHR7	91391113	91391113	1386.44
CHR7	91282447	91282447	1340.67
CHR7	91252933	91252933	2146.44
CHR7	91378185	91378185	2730.89
CHR7	91522325	91522325	4687.89
CHR7	91412279	91412279	2654.89
CHR7	91372331	91372331	2840.00
CHR7	91371331	91371331	1881.78
CHR7	91518833	91518833	1281.78
CHR7	91472746	91472746	1400.00
CHR7	91266835	91266835	2001.56
CHR7	91485762	91485762	1419.67
CHR7	91322605	91322605	2086.89
CHR7	91433593	91433593	1343.56
CHR7	91400512	91400512	1613.67
CHR7	91371131	91371131	1138.89
CHR7	91423043	91423043	2216.78
CHR7	91253233	91253233	3593.78
CHR7	91535785	91535785	2399.22
CHR7	91393506	91393506	2325.56
CHR7	91373331	91373331	2758.56
CHR7	91508410	91508410	2142.67
CHR7	91301335	91301335	1030.44
CHR7	91342539	91342539	1830.33
CHR7	91258543	91258543	2089.56
CHR7	91345039	91345039	1425.56
CHR7	91526039	91526039	1383.11
CHR7	91471016	91471016	1300.00
CHR7	91539519	91539519	1869.33
CHR7	91253733	91253733	2541.33
CHR7	91477766	91477766	1762.56
CHR7	91400912	91400912	3068.11
CHR7	91379527	91379527	3222.44
CHR7	91385052	91385052	1421.78
CHR7	91472646	91472646	1480.56
CHR7	91429912	91429912	964.89
CHR7	91421543	91421543	1799.11
CHR7	91332648	91332648	1669.56
CHR7	91253333	91253333	1754.00
CHR7	91283347	91283347	2632.44
CHR7	91292744	91292744	1962.22
CHR7	91205428	91205428	1420.22
CHR7	91225780	91225780	1500.11
CHR7	91321364	91321364	1388.89
CHR7	91359232	91359232	3872.11
CHR7	91489983	91489983	3340.44
CHR7	91377278	91377278	1225.33
CHR7	91330742	91330742	1268.11
CHR7	91497852	91497852	11463.78
CHR7	91454827	91454827	1743.44
CHR7	91451826	91451826	3175.89
CHR7	91408866	91408866	1303.89
CHR7	91299935	91299935	1950.11
CHR7	91276489	91276489	1981.78
CHR7	91306335	91306335	1126.00
CHR7	91325649	91325649	1478.22
CHR7	91379427	91379427	1547.33
CHR7	91516789	91516789	1493.67
CHR7	91341732	91341732	3470.78
CHR7	91244820	91244820	2036.44
CHR7	91410064	91410064	1490.33
CHR7	91241349	91241349	2067.44
CHR7	91214786	91214786	2375.11
CHR7	91289202	91289202	1073.78
CHR7	91406559	91406559	2808.00
CHR7	91507810	91507810	3221.56
CHR7	91410767	91410767	2093.22
CHR7	91425445	91425445	9373.67
CHR7	91378385	91378385	1412.67
CHR7	91384047	91384047	1386.67
CHR7	91373973	91373973	1630.67
CHR7	91473794	91473794	1723.00
CHR7	91301035	91301035	1319.78
CHR7	91365407	91365407	1300.33
CHR7	91333448	91333448	1621.67
CHR7	91463319	91463319	1622.22
CHR7	91273295	91273295	1436.67
CHR7	91448516	91448516	7389.33
CHR7	91511493	91511493	1097.78
CHR7	91395682	91395682	3357.67
CHR7	91362639	91362639	1169.89
CHR7	91383947	91383947	1774.33
CHR7	91361402	91361402	2430.78
CHR7	91383747	91383747	1618.33
CHR7	91358632	91358632	1042.78
CHR7	91290946	91290946	1535.78
CHR7	91299535	91299535	1034.67
CHR7	91533707	91533707	1362.44
CHR7	91491925	91491925	2629.33
CHR7	91406951	91406951	1673.44
CHR7	91436731	91436731	1331.89
CHR7	91360502	91360502	1338.11
CHR7	91411979	91411979	3104.56
CHR7	91374708	91374708	1211.44
CHR7	91358032	91358032	1998.00
CHR7	91544991	91544991	2313.11
CHR7	91370431	91370431	2389.89
CHR7	91321464	91321464	1520.00
CHR7	91214118	91214118	1100.22
CHR7	91344339	91344339	1275.89
CHR7	91242749	91242749	1408.11
CHR7	91380850	91380850	1715.11
CHR7	91403074	91403074	1409.56
CHR7	91321264	91321264	1398.56
CHR7	91450008	91450008	2602.33
CHR7	91492325	91492325	5332.44
CHR7	91396182	91396182	2710.67
CHR7	91392601	91392601	1109.00
CHR7	91380988	91380988	1619.00
CHR7	91248635	91248635	1947.00
CHR7	91459205	91459205	2948.44
CHR7	91229933	91229933	3379.78
CHR7	91402474	91402474	2124.67
CHR7	91331488	91331488	1152.56
CHR7	91258843	91258843	1549.33
CHR7	91540668	91540668	4755.22
CHR7	91340788	91340788	1099.11
CHR7	91468585	91468585	1842.11
CHR7	91406233	91406233	18218.11
CHR7	91527015	91527015	1170.44
CHR7	91521725	91521725	3909.22
CHR7	91331888	91331888	978.67
CHR7	91472946	91472946	2689.00
CHR7	91531395	91531395	2597.44
CHR7	91322069	91322069	1957.44
CHR7	91303916	91303916	2082.00
CHR7	91244120	91244120	1189.56
CHR7	91333348	91333348	1217.56
CHR7	91327969	91327969	1456.89
CHR7	91258343	91258343	1132.11
CHR7	91208781	91208781	1093.78
CHR7	91411879	91411879	4442.67
CHR7	91544791	91544791	2695.22
CHR7	91345515	91345515	1635.33
CHR7	91303116	91303116	1230.67
CHR7	91535685	91535685	1733.67
CHR7	91229133	91229133	2361.56
CHR7	91535585	91535585	1729.33
CHR7	91403274	91403274	2003.44
CHR7	91212309	91212309	980.11
CHR7	91269907	91269907	3033.11
CHR7	91461440	91461440	3391.67
CHR7	91354907	91354907	1270.00
CHR7	91462919	91462919	1212.89
CHR7	91365207	91365207	1651.33
CHR7	91272895	91272895	2024.11
CHR7	91400712	91400712	3874.22
CHR7	91356528	91356528	1149.00
CHR7	91409566	91409566	1241.33
CHR7	91403474	91403474	1312.00
CHR7	91368986	91368986	1206.11
CHR7	91436531	91436531	1260.56
CHR7	91349778	91349778	2340.11
CHR7	91439856	91439856	1479.78
CHR7	91296975	91296975	1480.22
CHR7	91268135	91268135	3530.67
CHR7	91322705	91322705	1236.44
CHR7	91242249	91242249	1870.00
CHR7	91415331	91415331	1221.56
CHR7	91232194	91232194	1497.78
CHR7	91473346	91473346	1167.78
CHR7	91451926	91451926	2409.56
CHR7	91432693	91432693	1612.33
CHR7	91456143	91456143	3631.00
CHR7	91544291	91544291	4847.22
CHR7	91404205	91404205	1716.67
CHR7	91407933	91407933	1885.78
CHR7	91351554	91351554	1679.44
CHR7	91352154	91352154	3366.78
CHR7	91478398	91478398	2386.22
CHR7	91461740	91461740	6145.56
CHR7	91255599	91255599	1293.44
CHR7	91378285	91378285	1772.89
CHR7	91475094	91475094	2542.11
CHR7	91284247	91284247	2147.00
CHR7	91396082	91396082	2384.78
CHR7	91492425	91492425	15748.44
CHR7	91543314	91543314	1557.00
CHR7	91278240	91278240	1072.67
CHR7	91409964	91409964	1272.00
CHR7	91386595	91386595	885.33
CHR7	91536985	91536985	1493.56
CHR7	91436631	91436631	1410.22
CHR7	91326646	91326646	1799.33
CHR7	91327546	91327546	1132.67
CHR7	91324320	91324320	2226.33
CHR7	91411379	91411379	1843.89
CHR7	91460609	91460609	1162.22
CHR7	91390613	91390613	1484.33
CHR7	91214486	91214486	3167.33
CHR7	91321564	91321564	1072.33
CHR7	91227280	91227280	1301.33
CHR7	91357645	91357645	1246.56
CHR7	91539960	91539960	1876.56
CHR7	91268722	91268722	2415.33
CHR7	91227981	91227981	1264.56
CHR7	91282247	91282247	2753.22
CHR7	91413817	91413817	1644.11
CHR7	91447616	91447616	2114.33
CHR7	91209729	91209729	1110.89
CHR7	91507010	91507010	2473.11
CHR7	91289746	91289746	17194.89
CHR7	91394820	91394820	1650.89
CHR7	91472346	91472346	1602.67
CHR7	91344139	91344139	1334.00
CHR7	91521625	91521625	1710.67
CHR7	91536285	91536285	2207.33
CHR7	91291944	91291944	999.33
CHR7	91229533	91229533	6265.56
CHR7	91394520	91394520	1573.56
CHR7	91384952	91384952	1213.00
CHR7	91474594	91474594	2886.00
CHR7	91425745	91425745	4280.11
CHR7	91300335	91300335	3220.56
CHR7	91279674	91279674	1188.89
CHR7	91422243	91422243	2101.89
CHR7	91410567	91410567	1300.67
CHR7	91244620	91244620	5239.33
CHR7	91345415	91345415	2238.22
CHR7	91366777	91366777	1153.00
CHR7	91455542	91455542	1955.67
CHR7	91472846	91472846	3259.33
CHR7	91543514	91543514	3385.56
CHR7	91475194	91475194	2886.78
CHR7	91228381	91228381	1078.67
CHR7	91342380	91342380	2022.78
CHR7	91264494	91264494	893.67
CHR7	91321669	91321669	1345.22
CHR7	91291146	91291146	1121.78
CHR7	91426645	91426645	1503.11
CHR7	91280174	91280174	2561.33
CHR7	91233834	91233834	1645.11
CHR7	91375008	91375008	1499.44
CHR7	91364707	91364707	1357.33
CHR7	91520243	91520243	1391.67
CHR7	91258443	91258443	2549.56
CHR7	91412179	91412179	3004.89
CHR7	91252222	91252222	1385.00
CHR7	91287047	91287047	2768.44
CHR7	91292044	91292044	1229.56
CHR7	91453927	91453927	9779.67
CHR7	91532719	91532719	1420.33
CHR7	91259813	91259813	1810.78
CHR7	91499052	91499052	1313.78
CHR7	91537539	91537539	1458.22
CHR7	91435520	91435520	885.44
CHR7	91386895	91386895	1113.89
CHR7	91497352	91497352	966.89
CHR7	91209371	91209371	1254.11
CHR7	91432393	91432393	1405.78
CHR7	91462040	91462040	1102.11
CHR7	91498352	91498352	14643.00
CHR7	91388830	91388830	1343.78
CHR7	91387603	91387603	1613.78
CHR7	91450628	91450628	2208.33
CHR7	91345815	91345815	1444.56
CHR7	91377178	91377178	1388.67
CHR7	91298501	91298501	1379.11
CHR7	91525839	91525839	1093.11
CHR7	91429083	91429083	3071.89
CHR7	91257700	91257700	1083.11
CHR7	91465819	91465819	6656.44
CHR7	91229433	91229433	2217.00
CHR7	91470916	91470916	1523.22
CHR7	91269138	91269138	3195.11
CHR7	91459053	91459053	1786.33
CHR7	91317218	91317218	1097.78
CHR7	91433393	91433393	1774.33
CHR7	91520843	91520843	1684.11
CHR7	91291246	91291246	1038.89
CHR7	91353176	91353176	1344.00
CHR7	91457525	91457525	2707.89
CHR7	91380650	91380650	1798.00
CHR7	91464719	91464719	1743.78
CHR7	91252322	91252322	1018.33
CHR7	91344739	91344739	1525.33
CHR7	91507910	91507910	6335.89
CHR7	91303416	91303416	1697.11
CHR7	91347771	91347771	5317.11
CHR7	91454127	91454127	10139.33
CHR7	91361202	91361202	1786.89
CHR7	91466119	91466119	2071.89
CHR7	91541268	91541268	3057.00
CHR7	91389709	91389709	1961.44
CHR7	91422543	91422543	3486.22
CHR7	91533419	91533419	2116.89
CHR7	91386695	91386695	4542.33
CHR7	91380357	91380357	1179.00
CHR7	91372631	91372631	1464.33
CHR7	91399812	91399812	1489.44
CHR7	91283747	91283747	1475.11
CHR7	91455642	91455642	3713.00
CHR7	91350528	91350528	1496.89
CHR7	91449116	91449116	8424.78
CHR7	91519743	91519743	1968.00
CHR7	91245020	91245020	5680.11
CHR7	91507610	91507610	2705.00
CHR7	91463719	91463719	2533.89
CHR7	91409366	91409366	1150.89
CHR7	91395482	91395482	1294.11
CHR7	91514928	91514928	5014.11
CHR7	91390813	91390813	1415.22
CHR7	91428983	91428983	2010.89
CHR7	91513928	91513928	1449.78
CHR7	91359632	91359632	1913.00
CHR7	91518489	91518489	2806.89
CHR7	91489783	91489783	2807.33
CHR7	91366477	91366477	1213.78
CHR7	91287547	91287547	2251.22
CHR7	91280374	91280374	3291.67
CHR7	91536085	91536085	2308.11
CHR7	91327869	91327869	2187.56
CHR7	91274989	91274989	1116.89
CHR7	91475394	91475394	3408.22
CHR7	91368786	91368786	1325.78
CHR7	91267235	91267235	2320.89
CHR7	91212509	91212509	1124.44
CHR7	91301927	91301927	8178.44
CHR7	91211809	91211809	1057.11
CHR7	91353476	91353476	1263.44
CHR7	91428383	91428383	1846.22
CHR7	91298701	91298701	1181.89
CHR7	91233162	91233162	1269.67
CHR7	91448416	91448416	5574.11
CHR7	91430552	91430552	2367.33
CHR7	91434320	91434320	1433.78
CHR7	91454627	91454627	1939.67
CHR7	91497552	91497552	1482.44
CHR7	91543691	91543691	4344.56
CHR7	91491325	91491325	4030.22
CHR7	91264294	91264294	1119.56
CHR7	91537999	91537999	1497.89
CHR7	91526239	91526239	1426.33
CHR7	91275289	91275289	1048.67
CHR7	91324420	91324420	1911.89
CHR7	91474994	91474994	2223.11
CHR7	91468785	91468785	2180.33
CHR7	91292544	91292544	1574.67
CHR7	91490183	91490183	3142.33
CHR7	91253133	91253133	3243.56
CHR7	91296542	91296542	1167.00
CHR7	91341088	91341088	1456.78
CHR7	91356728	91356728	1802.22
CHR7	91265935	91265935	1593.56
CHR7	91456043	91456043	8406.44
CHR7	91518089	91518089	2386.67
CHR7	91474494	91474494	4488.22
CHR7	91283047	91283047	2209.22
CHR7	91521425	91521425	1141.56
CHR7	91400112	91400112	1989.11
CHR7	91515357	91515357	2106.56
CHR7	91537799	91537799	2150.89
CHR7	91234034	91234034	1136.22
CHR7	91438497	91438497	1867.56
CHR7	91534307	91534307	1392.00
CHR7	91518933	91518933	1427.33
CHR7	91515772	91515772	1470.00
CHR7	91509310	91509310	1403.44
CHR7	91404105	91404105	1211.22
CHR7	91255899	91255899	1154.89
CHR7	91249555	91249555	1119.33
CHR7	91414017	91414017	2684.78
CHR7	91456943	91456943	2687.44
CHR7	91352976	91352976	1201.22
CHR7	91301635	91301635	1231.33
CHR7	91255099	91255099	1044.78
CHR7	91355307	91355307	1845.67
CHR7	91254999	91254999	1583.00
CHR7	91207632	91207632	1187.33
CHR7	91318865	91318865	3575.11
CHR7	91286428	91286428	3454.67
CHR7	91524639	91524639	1874.56
CHR7	91371031	91371031	1379.67
CHR7	91289502	91289502	1629.67
CHR7	91265343	91265343	984.11
CHR7	91530095	91530095	1514.33
CHR7	91431575	91431575	2001.33
CHR7	91211609	91211609	1015.11
CHR7	91207732	91207732	1748.89
CHR7	91348071	91348071	2117.11
CHR7	91492725	91492725	4438.00
CHR7	91252633	91252633	1406.33
CHR7	91449708	91449708	1246.22
CHR7	91362339	91362339	1085.44
CHR7	91498252	91498252	8376.11
CHR7	91301235	91301235	1567.22
CHR7	91214986	91214986	952.11
CHR7	91215986	91215986	1104.44
CHR7	91327346	91327346	1282.22
CHR7	91226180	91226180	1240.00
CHR7	91474194	91474194	2602.22
CHR7	91256199	91256199	2581.56
CHR7	91427983	91427983	2486.22
CHR7	91330075	91330075	1691.78
CHR7	91297232	91297232	1421.78
CHR7	91437801	91437801	1191.33
CHR7	91399020	91399020	1260.67
CHR7	91517889	91517889	2856.67
CHR7	91517189	91517189	2915.89
CHR7	91325249	91325249	1627.78
CHR7	91413517	91413517	1438.67
CHR7	91519333	91519333	3986.89
CHR7	91208581	91208581	1313.78
CHR7	91394420	91394420	2048.89
CHR7	91303016	91303016	2192.00
CHR7	91448916	91448916	3657.67
CHR7	91246217	91246217	1195.78
CHR7	91533319	91533319	1324.89
CHR7	91351654	91351654	2483.33
CHR7	91292644	91292644	1227.44
CHR7	91464219	91464219	1367.44
CHR7	91476347	91476347	3163.89
CHR7	91304839	91304839	1219.22
CHR7	91288702	91288702	968.78
CHR7	91264694	91264694	1022.33
CHR7	91511293	91511293	1089.22
CHR7	91438697	91438697	1861.89
CHR7	91520443	91520443	1164.78
CHR7	91434120	91434120	2218.89
CHR7	91509610	91509610	1182.67
CHR7	91257000	91257000	1638.22
CHR7	91432493	91432493	1084.89
CHR7	91490383	91490383	2491.56
CHR7	91242049	91242049	1586.89
CHR7	91244220	91244220	1626.44
CHR7	91233262	91233262	1895.00
CHR7	91291744	91291744	1534.11
CHR7	91396982	91396982	1407.11
CHR7	91252833	91252833	1055.33
CHR7	91476447	91476447	1615.22
CHR7	91348471	91348471	2491.56
CHR7	91386495	91386495	1199.00
CHR7	91526839	91526839	1509.22
CHR7	91381640	91381640	1352.44
CHR7	91204128	91204128	1147.00
CHR7	91359332	91359332	2196.89
CHR7	91299001	91299001	1070.11
CHR7	91516289	91516289	1268.33
CHR7	91228481	91228481	5757.44
CHR7	91424945	91424945	1423.67
CHR7	91473246	91473246	1444.78
CHR7	91270007	91270007	1886.67
CHR7	91243049	91243049	1332.11
CHR7	91248535	91248535	1672.56
CHR7	91373031	91373031	3427.44
CHR7	91283447	91283447	1045.33
CHR7	91433493	91433493	1387.89
CHR7	91355707	91355707	1107.11
CHR7	91253633	91253633	2245.67
CHR7	91498852	91498852	1436.33
CHR7	91426545	91426545	1245.44
CHR7	91276289	91276289	1186.00
CHR7	91243883	91243883	1127.11
CHR7	91399520	91399520	1258.00
CHR7	91402574	91402574	1348.89
CHR7	91343939	91343939	1107.89
CHR7	91378985	91378985	1126.78
CHR7	91215386	91215386	1584.78
CHR7	91227381	91227381	1324.11
CHR7	91423845	91423845	2039.44
CHR7	91234986	91234986	5379.33
CHR7	91366577	91366577	1150.22
CHR7	91374808	91374808	1288.67
CHR7	91303216	91303216	1147.00
CHR7	91296642	91296642	1360.67
CHR7	91543114	91543114	1790.33
CHR7	91456543	91456543	3894.33
CHR7	91404766	91404766	1451.00
CHR7	91264594	91264594	1289.44
CHR7	91258943	91258943	1337.44
CHR7	91272595	91272595	1786.22
CHR7	91452732	91452732	1997.44
CHR7	91299835	91299835	1422.22
CHR7	91395782	91395782	2153.89
CHR7	91384547	91384547	1220.89
CHR7	91320011	91320011	1275.78
CHR7	91375308	91375308	1109.89
CHR7	91229833	91229833	2738.67
CHR7	91498952	91498952	1350.44
CHR7	91343839	91343839	1087.56
CHR7	91366107	91366107	1001.67
CHR7	91545791	91545791	2956.44
CHR7	91455743	91455743	4181.89
CHR7	91343539	91343539	2162.00
CHR7	91254141	91254141	1540.56
CHR7	91403374	91403374	1299.67
CHR7	91324120	91324120	1432.89
CHR7	91455943	91455943	4977.00
CHR7	91434620	91434620	1219.44
CHR7	91411579	91411579	1062.11
CHR7	91361602	91361602	3717.56
CHR7	91256433	91256433	2069.00
CHR7	91300935	91300935	1581.44
CHR7	91227581	91227581	1365.00
CHR7	91463119	91463119	1941.56
CHR7	91498752	91498752	1480.11
CHR7	91522625	91522625	2100.22
CHR7	91294959	91294959	1180.00
CHR7	91496252	91496252	2011.22
CHR7	91401112	91401112	3187.11
CHR7	91536685	91536685	2340.67
CHR7	91351033	91351033	1083.00
CHR7	91411779	91411779	5357.78
CHR7	91375208	91375208	1108.22
CHR7	91304516	91304516	1599.56
CHR7	91459305	91459305	2834.44
CHR7	91361802	91361802	1927.89
CHR7	91283147	91283147	1902.00
CHR7	91297332	91297332	1316.33
CHR7	91216086	91216086	1579.33
CHR7	91402774	91402774	1179.00
CHR7	91447416	91447416	2081.44
CHR7	91423745	91423745	2246.89
CHR7	91317318	91317318	2511.67
CHR7	91332848	91332848	18428.55
CHR7	91284147	91284147	1776.56
CHR7	91533907	91533907	1221.11
CHR7	91351354	91351354	1290.89
CHR7	91533519	91533519	1742.44
CHR7	91430652	91430652	979.78
CHR7	91378685	91378685	1062.00
CHR7	91257500	91257500	1945.22
CHR7	91327446	91327446	1274.22
CHR7	91478498	91478498	2483.78
CHR7	91434720	91434720	1269.56
CHR7	91465619	91465619	13632.44
CHR7	91402374	91402374	1337.00
CHR7	91347871	91347871	9349.33
CHR7	91395582	91395582	1085.22
CHR7	91331062	91331062	2202.67
CHR7	91344239	91344239	1143.33
CHR7	91518289	91518289	4049.11
CHR7	91453232	91453232	2934.11
CHR7	91241549	91241549	1381.33
CHR7	91390713	91390713	1723.56
CHR7	91302416	91302416	1175.56
CHR7	91384347	91384347	2559.89
CHR7	91392113	91392113	1259.78
CHR7	91360202	91360202	1210.00
CHR7	91389450	91389450	2972.67
CHR7	91531095	91531095	2051.00
CHR7	91545191	91545191	1547.00
CHR7	91232826	91232826	1243.00
CHR7	91372031	91372031	2279.56
CHR7	91467809	91467809	2055.33
CHR7	91476547	91476547	3128.22
CHR7	91362102	91362102	2028.44
CHR7	91304977	91304977	1950.67
CHR7	91208681	91208681	1085.11
CHR7	91301735	91301735	1082.44
CHR7	91538599	91538599	2714.67
CHR7	91401212	91401212	2253.44
CHR7	91353576	91353576	3187.89
CHR7	91497652	91497652	3114.11
CHR7	91287347	91287347	11645.44
CHR7	91545891	91545891	2551.11
CHR7	91213918	91213918	1177.67
CHR7	91434420	91434420	1714.44
CHR7	91425245	91425245	3237.89
CHR7	91358732	91358732	2109.67
CHR7	91282047	91282047	1843.33
CHR7	91424545	91424545	1190.33
CHR7	91454527	91454527	1593.56
CHR7	91346215	91346215	3172.67
CHR7	91319711	91319711	1132.33
CHR7	91434520	91434520	1393.11
CHR7	91216786	91216786	5093.11
CHR7	91209271	91209271	903.33
CHR7	91286947	91286947	8168.11
CHR7	91546091	91546091	1448.33
CHR7	91402174	91402174	2393.89
CHR7	91399712	91399712	1033.56
CHR7	91223228	91223228	1143.11
CHR7	91428183	91428183	2590.22
CHR7	91370931	91370931	1748.67
CHR7	91427057	91427057	1230.33
CHR7	91296742	91296742	1302.00
CHR7	91495269	91495269	1339.44
CHR7	91542914	91542914	1198.44
CHR7	91460317	91460317	1436.89
CHR7	91431175	91431175	2313.44
CHR7	91515572	91515572	2459.44
CHR7	91455342	91455342	1541.89
CHR7	91216486	91216486	1410.00
CHR7	91532819	91532819	1853.78
CHR7	91492025	91492025	2020.00
CHR7	91466806	91466806	1291.11
CHR7	91470716	91470716	1455.56
CHR7	91286628	91286628	1978.89
CHR7	91356428	91356428	1373.89
CHR7	91423345	91423345	1508.89
CHR7	91360802	91360802	1107.33
CHR7	91460217	91460217	1388.33
CHR7	91211509	91211509	976.22
CHR7	91388730	91388730	1226.78
CHR7	91345139	91345139	2192.22
CHR7	91474094	91474094	3901.89
CHR7	91234134	91234134	942.44
CHR7	91323021	91323021	3964.56
CHR7	91325949	91325949	1999.89
CHR7	91499252	91499252	1626.89
CHR7	91402974	91402974	1891.11
CHR7	91283947	91283947	1424.33
CHR7	91413217	91413217	3739.56
CHR7	91272695	91272695	2338.33
CHR7	91241149	91241149	2008.56
CHR7	91215486	91215486	1176.33
CHR7	91374573	91374573	1170.44
CHR7	91208381	91208381	1004.89
CHR7	91512484	91512484	2549.00
CHR7	91246117	91246117	1054.56
CHR7	91469236	91469236	1502.67
CHR7	91299101	91299101	1134.33
CHR7	91534841	91534841	2343.33
CHR7	91536185	91536185	1831.22
CHR7	91409466	91409466	1612.78
CHR7	91268822	91268822	1600.11
CHR7	91436031	91436031	1546.44
CHR7	91342739	91342739	987.44
CHR7	91411279	91411279	1342.33
CHR7	91325449	91325449	1395.00
CHR7	91286328	91286328	1360.33
CHR7	91280574	91280574	3187.22
CHR7	91408966	91408966	1241.00
CHR7	91215686	91215686	1661.67
CHR7	91517989	91517989	13868.44
CHR7	91266635	91266635	2366.67
CHR7	91509010	91509010	2846.44
CHR7	91210194	91210194	1241.33
CHR7	91204528	91204528	1229.11
CHR7	91324020	91324020	1724.44
CHR7	91355107	91355107	1254.33
CHR7	91459405	91459405	1799.78
CHR7	91282747	91282747	1252.67
CHR7	91361302	91361302	1625.67
CHR7	91489683	91489683	2712.67
CHR7	91460117	91460117	2341.22
CHR7	91475894	91475894	4140.67
CHR7	91530995	91530995	1911.11
CHR7	91539860	91539860	1714.33
CHR7	91300535	91300535	6790.11
CHR7	91265741	91265741	1138.78
CHR7	91370131	91370131	1124.44
CHR7	91463619	91463619	2225.78
CHR7	91279374	91279374	1106.89
CHR7	91273195	91273195	2122.56
CHR7	91448016	91448016	3228.44
CHR7	91506510	91506510	1176.22
CHR7	91467609	91467609	1327.56
CHR7	91517289	91517289	1981.56
CHR7	91435665	91435665	1229.11
CHR7	91249455	91249455	1086.44
CHR7	91453032	91453032	2601.78
CHR7	91514628	91514628	4263.33
CHR7	91426745	91426745	2176.00
CHR7	91333048	91333048	2082.56
CHR7	91524133	91524133	1509.44
CHR7	91425145	91425145	4885.11
CHR7	91275989	91275989	961.33
CHR7	91255699	91255699	1468.44
CHR7	91213818	91213818	1359.89
CHR7	91319811	91319811	1158.33
CHR7	91545991	91545991	1572.78
CHR7	91490283	91490283	1727.89
CHR7	91511893	91511893	4388.00
CHR7	91434220	91434220	1567.11
CHR7	91438377	91438377	1007.78
CHR7	91413017	91413017	2066.44
CHR7	91534007	91534007	1284.11
CHR7	91226480	91226480	1352.00
CHR7	91530595	91530595	3036.56
CHR7	91498452	91498452	9929.89
CHR7	91366377	91366377	1374.78
CHR7	91424745	91424745	3975.44
CHR7	91341980	91341980	1545.78
CHR7	91370731	91370731	3256.33
CHR7	91299435	91299435	1161.44
CHR7	91362202	91362202	1113.67
CHR7	91383116	91383116	1005.33
CHR7	91432193	91432193	2210.89
CHR7	91326246	91326246	2018.67
CHR7	91446843	91446843	1463.56
CHR7	91521225	91521225	1909.56
CHR7	91332748	91332748	1163.67
CHR7	91299635	91299635	968.22
CHR7	91525671	91525671	1261.44
CHR7	91283847	91283847	1472.67
CHR7	91374473	91374473	1482.44
CHR7	91227080	91227080	2219.67
CHR7	91491625	91491625	1820.78
CHR7	91281274	91281274	1841.78
CHR7	91428883	91428883	2414.56
CHR7	91357745	91357745	1456.78
CHR7	91214686	91214686	1082.00
CHR7	91539619	91539619	1532.00
CHR7	91393406	91393406	1101.67
CHR7	91540160	91540160	2967.89
CHR7	91296442	91296442	1309.11
CHR7	91512943	91512943	1777.22
CHR7	91426345	91426345	1728.22
CHR7	91368586	91368586	2947.11
CHR7	91476847	91476847	2983.56
CHR7	91391313	91391313	1123.89
CHR7	91541814	91541814	1370.67
CHR7	91391813	91391813	2444.44
CHR7	91475494	91475494	3058.11
CHR7	91331688	91331688	1363.67
CHR7	91526439	91526439	2630.56
CHR7	91526639	91526639	1387.44
CHR7	91371831	91371831	1171.67
CHR7	91242349	91242349	1361.44
CHR7	91536885	91536885	1575.89
CHR7	91427157	91427157	1161.11
CHR7	91424245	91424245	1223.89
CHR7	91515028	91515028	5555.33
CHR7	91470116	91470116	5857.89
CHR7	91426957	91426957	1070.33
CHR7	91478198	91478198	2470.56
CHR7	91212109	91212109	1205.78
CHR7	91215786	91215786	1866.78
CHR7	91409066	91409066	1165.89
CHR7	91275889	91275889	992.78
CHR7	91473594	91473594	1897.56
CHR7	91292344	91292344	1217.33
CHR7	91349878	91349878	1467.56
CHR7	91362439	91362439	1170.44
CHR7	91228181	91228181	1062.44
CHR7	91241949	91241949	1648.00
CHR7	91380257	91380257	2680.78
CHR7	91426145	91426145	1534.11
CHR7	91530695	91530695	2567.22
CHR7	91244520	91244520	2318.11
CHR7	91385152	91385152	1361.67
CHR7	91514028	91514028	1407.44
CHR7	91522225	91522225	13516.00
CHR7	91544091	91544091	2864.67
CHR7	91234861	91234861	1263.78
CHR7	91279074	91279074	1368.56
CHR7	91392313	91392313	1023.00
CHR7	91426845	91426845	1316.11
CHR7	91497052	91497052	1952.11
CHR7	91497152	91497152	1551.00
CHR7	91373231	91373231	2359.67
CHR7	91216686	91216686	3093.78
CHR7	91279174	91279174	1109.00
CHR7	91280474	91280474	2658.56
CHR7	91208281	91208281	1349.89
CHR7	91270207	91270207	1138.56
CHR7	91265143	91265143	1115.89
CHR7	91364607	91364607	1496.00
CHR7	91270407	91270407	1179.44
CHR7	91379757	91379757	1556.44
CHR7	91431275	91431275	1240.00
CHR7	91268922	91268922	993.11
CHR7	91475794	91475794	3273.22
CHR7	91535141	91535141	3186.44
CHR7	91332188	91332188	1804.56
CHR7	91395982	91395982	1810.22
CHR7	91231070	91231070	1220.89
CHR7	91342839	91342839	1595.00
CHR7	91380750	91380750	1646.89
CHR7	91358532	91358532	1100.11
CHR7	91471746	91471746	1846.33
CHR7	91538699	91538699	2752.89
CHR7	91280774	91280774	5917.89
CHR7	91346115	91346115	1609.56
CHR7	91229333	91229333	2140.00
CHR7	91450108	91450108	2104.33
CHR7	91281074	91281074	3401.33
CHR7	91392906	91392906	1188.11
CHR7	91508110	91508110	1876.67
CHR7	91437031	91437031	1299.33
[truncated: 10,461 more rows]
