# Supplementary material for: The impact of chromatin modifiers on the timing of locus replication in mouse embryonic stem cells
Source: Genome Biol. 2007 Aug 17;8(8):R169. doi: 10.1186/gb-2007-8-8-r169 (PMC2374999; doi:10.1186/gb-2007-8-8-r169)
Supplement: Additional data file 3 — Microarray data for the histone acetylation analysis. [file gb-2007-8-8-r169-S3.zip › H3r1_raw_IP.txt]

CHR	START_LOCATION	END_LOCATION	PM
CHR7	91522525	91522525	5513.44
CHR7	91434020	91434020	1306.11
CHR7	91470516	91470516	1567.78
CHR7	91507710	91507710	2584.67
CHR7	91521825	91521825	6405.56
CHR7	91495369	91495369	1374.00
CHR7	91465219	91465219	2197.89
CHR7	91373131	91373131	821.33
CHR7	91357445	91357445	640.56
CHR7	91507310	91507310	553.00
CHR7	91511193	91511193	502.33
CHR7	91347514	91347514	650.44
CHR7	91276689	91276689	950.89
CHR7	91531795	91531795	3049.89
CHR7	91210294	91210294	308.44
CHR7	91509710	91509710	863.89
CHR7	91270107	91270107	1985.56
CHR7	91366677	91366677	469.78
CHR7	91465419	91465419	3884.00
CHR7	91490783	91490783	1712.89
CHR7	91281847	91281847	718.11
CHR7	91212409	91212409	706.56
CHR7	91216886	91216886	1132.89
CHR7	91259188	91259188	440.22
CHR7	91216386	91216386	634.78
CHR7	91413417	91413417	659.78
CHR7	91254899	91254899	874.67
CHR7	91227781	91227781	486.67
CHR7	91535885	91535885	1770.78
CHR7	91374273	91374273	2101.89
CHR7	91544391	91544391	879.89
CHR7	91393606	91393606	1481.78
CHR7	91498052	91498052	8564.44
CHR7	91536785	91536785	1659.44
CHR7	91325349	91325349	795.56
CHR7	91258243	91258243	586.78
CHR7	91359902	91359902	1929.22
CHR7	91233462	91233462	517.44
CHR7	91353076	91353076	746.22
CHR7	91228081	91228081	482.11
CHR7	91543414	91543414	727.00
CHR7	91403805	91403805	1802.44
CHR7	91279274	91279274	824.56
CHR7	91347195	91347195	1098.56
CHR7	91280074	91280074	1325.44
CHR7	91269338	91269338	4848.22
CHR7	91396782	91396782	788.67
CHR7	91289946	91289946	671.89
CHR7	91536385	91536385	1914.00
CHR7	91456443	91456443	1652.11
CHR7	91352876	91352876	1114.89
CHR7	91229033	91229033	1116.44
CHR7	91211909	91211909	487.33
CHR7	91510110	91510110	4072.33
CHR7	91295159	91295159	1195.78
CHR7	91538299	91538299	1772.33
CHR7	91372931	91372931	758.56
CHR7	91456743	91456743	1995.33
CHR7	91260174	91260174	774.44
CHR7	91331588	91331588	1090.11
CHR7	91242949	91242949	557.56
CHR7	91392701	91392701	606.67
CHR7	91471646	91471646	450.11
CHR7	91447516	91447516	1330.89
CHR7	91233734	91233734	1547.44
CHR7	91342180	91342180	827.33
CHR7	91449317	91449317	648.78
CHR7	91324620	91324620	957.00
CHR7	91372131	91372131	1137.11
CHR7	91476747	91476747	952.67
CHR7	91243549	91243549	511.22
CHR7	91304016	91304016	469.11
CHR7	91541714	91541714	960.11
CHR7	91243249	91243249	509.89
CHR7	91512743	91512743	2178.44
CHR7	91304316	91304316	852.33
CHR7	91391013	91391013	1412.56
CHR7	91453827	91453827	4208.78
CHR7	91515972	91515972	647.00
CHR7	91449508	91449508	1262.44
CHR7	91366007	91366007	405.78
CHR7	91361102	91361102	585.44
CHR7	91304416	91304416	618.44
CHR7	91497952	91497952	9852.56
CHR7	91364163	91364163	815.00
CHR7	91205228	91205228	449.67
CHR7	91204228	91204228	473.67
CHR7	91275489	91275489	533.56
CHR7	91331388	91331388	1860.44
CHR7	91368486	91368486	834.78
CHR7	91508510	91508510	1449.44
CHR7	91386044	91386044	1982.00
CHR7	91271264	91271264	560.22
CHR7	91382816	91382816	1142.22
CHR7	91368886	91368886	1381.33
CHR7	91374173	91374173	575.89
CHR7	91275689	91275689	437.33
CHR7	91274889	91274889	555.78
CHR7	91466019	91466019	3301.11
CHR7	91241749	91241749	417.56
CHR7	91532319	91532319	929.44
CHR7	91517789	91517789	3538.56
CHR7	91491825	91491825	964.22
CHR7	91409266	91409266	686.67
CHR7	91288902	91288902	879.22
CHR7	91343339	91343339	989.44
CHR7	91415031	91415031	467.11
CHR7	91421843	91421843	948.22
CHR7	91379085	91379085	571.78
CHR7	91514328	91514328	1483.11
CHR7	91368286	91368286	4283.00
CHR7	91274589	91274589	513.44
CHR7	91448316	91448316	1934.67
CHR7	91517589	91517589	1431.67
CHR7	91509410	91509410	833.56
CHR7	91435120	91435120	526.33
CHR7	91252122	91252122	384.33
CHR7	91383016	91383016	771.89
CHR7	91447716	91447716	1906.89
CHR7	91213209	91213209	3292.67
CHR7	91433699	91433699	1246.67
CHR7	91530195	91530195	1501.78
CHR7	91436931	91436931	368.00
CHR7	91276189	91276189	447.44
CHR7	91257200	91257200	336.22
CHR7	91526139	91526139	769.22
CHR7	91411479	91411479	812.89
CHR7	91490883	91490883	1782.33
CHR7	91255299	91255299	1426.89
CHR7	91232726	91232726	507.56
CHR7	91413917	91413917	1223.44
CHR7	91382040	91382040	665.44
CHR7	91542214	91542214	1994.22
CHR7	91426445	91426445	915.89
CHR7	91472046	91472046	1045.11
CHR7	91279474	91279474	843.33
CHR7	91540060	91540060	1792.22
CHR7	91245642	91245642	915.33
CHR7	91226280	91226280	447.44
CHR7	91289102	91289102	443.44
CHR7	91421743	91421743	398.89
CHR7	91374073	91374073	621.00
CHR7	91346015	91346015	1754.67
CHR7	91368086	91368086	878.33
CHR7	91369286	91369286	2241.00
CHR7	91377885	91377885	2085.11
CHR7	91391413	91391413	846.11
CHR7	91375408	91375408	465.11
CHR7	91467709	91467709	1073.44
CHR7	91341188	91341188	536.78
CHR7	91391613	91391613	3311.22
CHR7	91545391	91545391	1330.00
CHR7	91322405	91322405	637.00
CHR7	91329496	91329496	917.78
CHR7	91320211	91320211	1291.11
CHR7	91258743	91258743	1038.89
CHR7	91281647	91281647	589.00
CHR7	91519033	91519033	1188.11
CHR7	91516489	91516489	1457.89
CHR7	91398482	91398482	580.78
CHR7	91508710	91508710	1177.11
CHR7	91357545	91357545	1496.56
CHR7	91543014	91543014	613.22
CHR7	91274289	91274289	656.11
CHR7	91454427	91454427	1878.33
CHR7	91496352	91496352	512.78
CHR7	91292944	91292944	621.89
CHR7	91350628	91350628	664.11
CHR7	91401412	91401412	899.11
CHR7	91347671	91347671	1192.33
CHR7	91353676	91353676	2928.67
CHR7	91519433	91519433	997.00
CHR7	91422343	91422343	1051.33
CHR7	91415431	91415431	593.44
CHR7	91322805	91322805	2057.33
CHR7	91369931	91369931	391.89
CHR7	91455843	91455843	2347.11
CHR7	91526739	91526739	3806.89
CHR7	91456643	91456643	1442.56
CHR7	91415231	91415231	655.33
CHR7	91387503	91387503	587.22
CHR7	91253841	91253841	8435.56
CHR7	91464619	91464619	683.44
CHR7	91465919	91465919	5342.22
CHR7	91356028	91356028	475.78
CHR7	91519233	91519233	695.78
CHR7	91544491	91544491	1862.33
CHR7	91280974	91280974	2205.22
CHR7	91413117	91413117	2853.11
CHR7	91254441	91254441	647.11
CHR7	91519843	91519843	982.00
CHR7	91544891	91544891	1256.56
CHR7	91524539	91524539	847.78
CHR7	91216286	91216286	400.56
CHR7	91381440	91381440	954.00
CHR7	91447216	91447216	602.11
CHR7	91424045	91424045	1160.22
CHR7	91396882	91396882	1352.22
CHR7	91455442	91455442	1654.00
CHR7	91275089	91275089	549.67
CHR7	91538199	91538199	1047.56
CHR7	91280874	91280874	1445.89
CHR7	91371531	91371531	2385.78
CHR7	91516989	91516989	901.89
CHR7	91425045	91425045	3023.89
CHR7	91355207	91355207	522.78
CHR7	91409166	91409166	643.67
CHR7	91518389	91518389	1999.78
CHR7	91437174	91437174	1842.11
CHR7	91507410	91507410	386.11
CHR7	91404609	91404609	806.44
CHR7	91439478	91439478	367.22
CHR7	91457725	91457725	2960.56
CHR7	91412479	91412479	423.44
CHR7	91253941	91253941	429.56
CHR7	91326846	91326846	701.56
CHR7	91364507	91364507	540.89
CHR7	91304216	91304216	433.56
CHR7	91355507	91355507	1188.44
CHR7	91385944	91385944	494.67
CHR7	91447916	91447916	1158.22
CHR7	91431375	91431375	555.89
CHR7	91524233	91524233	1050.11
CHR7	91508210	91508210	5836.11
CHR7	91437901	91437901	388.67
CHR7	91404409	91404409	593.56
CHR7	91242549	91242549	667.56
CHR7	91410367	91410367	1034.33
CHR7	91242649	91242649	836.11
CHR7	91514728	91514728	3223.56
CHR7	91341355	91341355	556.44
CHR7	91276389	91276389	1592.67
CHR7	91535341	91535341	804.00
CHR7	91271364	91271364	370.89
CHR7	91534607	91534607	607.00
CHR7	91424845	91424845	651.00
CHR7	91439377	91439377	691.33
CHR7	91208881	91208881	304.44
CHR7	91254641	91254641	587.89
CHR7	91281947	91281947	1427.67
CHR7	91230970	91230970	372.44
CHR7	91428683	91428683	2938.22
CHR7	91532919	91532919	1271.33
CHR7	91302716	91302716	1204.89
CHR7	91370031	91370031	2649.44
CHR7	91435420	91435420	327.33
CHR7	91539080	91539080	697.44
CHR7	91516389	91516389	872.00
CHR7	91475594	91475594	2164.78
CHR7	91472446	91472446	536.33
CHR7	91410867	91410867	1331.89
CHR7	91306135	91306135	518.67
CHR7	91255799	91255799	344.67
CHR7	91451626	91451626	681.33
CHR7	91496552	91496552	472.67
CHR7	91461940	91461940	1174.89
CHR7	91432293	91432293	486.11
CHR7	91243149	91243149	619.67
CHR7	91351454	91351454	528.44
CHR7	91404005	91404005	1649.67
CHR7	91392806	91392806	3638.89
CHR7	91541368	91541368	2063.44
CHR7	91489307	91489307	1635.78
CHR7	91278007	91278007	389.78
CHR7	91410467	91410467	3185.78
CHR7	91246893	91246893	607.11
CHR7	91517389	91517389	4786.33
CHR7	91205028	91205028	373.67
CHR7	91542414	91542414	1608.44
CHR7	91454227	91454227	4983.67
CHR7	91389809	91389809	1038.33
CHR7	91371931	91371931	405.44
CHR7	91533807	91533807	542.33
CHR7	91423945	91423945	1188.11
CHR7	91290446	91290446	2892.67
CHR7	91205328	91205328	536.89
CHR7	91432593	91432593	1722.56
CHR7	91290246	91290246	4659.56
CHR7	91277276	91277276	1226.22
CHR7	91541068	91541068	1322.44
CHR7	91507510	91507510	584.89
CHR7	91432793	91432793	424.67
CHR7	91282147	91282147	618.67
CHR7	91490583	91490583	3945.56
CHR7	91453532	91453532	417.00
CHR7	91435020	91435020	599.89
CHR7	91520543	91520543	1463.22
CHR7	91426245	91426245	583.78
CHR7	91274089	91274089	697.33
CHR7	91298801	91298801	557.11
CHR7	91468385	91468385	1600.33
CHR7	91471846	91471846	785.56
CHR7	91368186	91368186	2701.56
CHR7	91208181	91208181	436.78
CHR7	91510793	91510793	662.89
CHR7	91266335	91266335	533.44
CHR7	91491183	91491183	1599.33
CHR7	91542814	91542814	908.67
CHR7	91230456	91230456	20294.22
CHR7	91511993	91511993	919.22
CHR7	91462340	91462340	644.22
CHR7	91538399	91538399	2024.78
CHR7	91489583	91489583	1466.44
CHR7	91462563	91462563	394.56
CHR7	91390413	91390413	536.78
CHR7	91517689	91517689	2491.33
CHR7	91342939	91342939	764.89
CHR7	91226780	91226780	709.00
CHR7	91269022	91269022	2237.00
CHR7	91380157	91380157	1690.11
CHR7	91449608	91449608	1064.44
CHR7	91403174	91403174	839.11
CHR7	91290846	91290846	1652.78
CHR7	91377478	91377478	1661.78
CHR7	91299735	91299735	450.22
CHR7	91214886	91214886	1013.44
CHR7	91495469	91495469	1211.44
CHR7	91257400	91257400	526.89
CHR7	91381540	91381540	590.78
CHR7	91463019	91463019	544.67
CHR7	91358332	91358332	1679.33
CHR7	91288802	91288802	749.11
CHR7	91269707	91269707	1524.44
CHR7	91542114	91542114	2510.56
CHR7	91541568	91541568	817.89
CHR7	91464319	91464319	1443.67
CHR7	91290146	91290146	3146.56
CHR7	91323461	91323461	1428.22
CHR7	91496852	91496852	683.22
CHR7	91507110	91507110	1215.67
CHR7	91271572	91271572	600.33
CHR7	91430112	91430112	606.56
CHR7	91242449	91242449	855.67
CHR7	91508310	91508310	1651.00
CHR7	91448116	91448116	14945.89
CHR7	91458478	91458478	2021.89
CHR7	91227681	91227681	762.11
CHR7	91384147	91384147	514.00
CHR7	91539180	91539180	616.67
CHR7	91356628	91356628	542.00
CHR7	91264194	91264194	511.00
CHR7	91436131	91436131	1352.56
CHR7	91392213	91392213	1972.56
CHR7	91412617	91412617	514.67
CHR7	91256558	91256558	312.22
CHR7	91400412	91400412	8096.56
CHR7	91273095	91273095	935.89
CHR7	91204428	91204428	851.67
CHR7	91265243	91265243	581.89
CHR7	91204628	91204628	771.56
CHR7	91394320	91394320	408.78
CHR7	91437701	91437701	820.78
CHR7	91290046	91290046	2751.78
CHR7	91290646	91290646	4673.67
CHR7	91244320	91244320	669.33
CHR7	91510010	91510010	2931.44
CHR7	91545691	91545691	1034.89
CHR7	91274689	91274689	616.78
CHR7	91465719	91465719	7482.67
CHR7	91350828	91350828	525.22
CHR7	91229233	91229233	5238.22
CHR7	91333148	91333148	2192.44
CHR7	91423445	91423445	1054.67
CHR7	91422143	91422143	776.00
CHR7	91230033	91230033	2530.11
CHR7	91368386	91368386	1760.44
CHR7	91348771	91348771	3879.11
CHR7	91269507	91269507	2499.67
CHR7	91306435	91306435	560.44
CHR7	91437274	91437274	741.78
CHR7	91471116	91471116	636.11
CHR7	91267535	91267535	2302.44
CHR7	91300035	91300035	1778.33
CHR7	91254241	91254241	1323.67
CHR7	91343439	91343439	1175.78
CHR7	91542714	91542714	2517.22
CHR7	91360702	91360702	471.11
CHR7	91273989	91273989	2996.44
CHR7	91432093	91432093	915.33
CHR7	91388930	91388930	1072.67
CHR7	91474894	91474894	948.56
CHR7	91270307	91270307	476.78
CHR7	91297451	91297451	758.56
CHR7	91394720	91394720	1324.78
CHR7	91326946	91326946	1298.11
CHR7	91421643	91421643	763.44
CHR7	91526539	91526539	2103.67
CHR7	91513662	91513662	2528.33
CHR7	91364907	91364907	452.00
CHR7	91412917	91412917	730.78
CHR7	91432893	91432893	377.44
CHR7	91393006	91393006	1007.56
CHR7	91369086	91369086	570.00
CHR7	91537899	91537899	945.44
CHR7	91326146	91326146	2024.56
CHR7	91278974	91278974	1525.33
CHR7	91361702	91361702	585.00
CHR7	91228933	91228933	827.56
CHR7	91258043	91258043	528.56
CHR7	91390513	91390513	394.44
CHR7	91291046	91291046	697.89
CHR7	91237856	91237856	560.00
CHR7	91400612	91400612	1300.33
CHR7	91377378	91377378	902.22
CHR7	91352054	91352054	688.44
CHR7	91300735	91300735	1225.44
CHR7	91470316	91470316	1321.33
CHR7	91248161	91248161	1573.22
CHR7	91531595	91531595	1942.67
CHR7	91244420	91244420	1655.67
CHR7	91347395	91347395	834.67
CHR7	91256099	91256099	1195.11
CHR7	91543791	91543791	1533.89
CHR7	91448216	91448216	2017.00
CHR7	91423545	91423545	1866.67
CHR7	91495169	91495169	688.00
CHR7	91360902	91360902	702.56
CHR7	91427783	91427783	2542.22
CHR7	91496952	91496952	1496.11
CHR7	91412079	91412079	1712.00
CHR7	91468285	91468285	18638.33
CHR7	91343739	91343739	832.22
CHR7	91455242	91455242	775.44
CHR7	91525939	91525939	704.56
CHR7	91242149	91242149	1410.33
CHR7	91516172	91516172	693.11
CHR7	91474394	91474394	1166.67
CHR7	91389250	91389250	1091.22
CHR7	91343239	91343239	1477.89
CHR7	91255199	91255199	333.44
CHR7	91371631	91371631	1749.44
CHR7	91364263	91364263	300.33
CHR7	91402874	91402874	476.89
CHR7	91320111	91320111	2848.00
CHR7	91282347	91282347	1121.11
CHR7	91332948	91332948	1326.67
CHR7	91422843	91422843	467.56
CHR7	91404866	91404866	808.78
CHR7	91458178	91458178	2789.44
CHR7	91327046	91327046	819.56
CHR7	91272995	91272995	655.89
CHR7	91281747	91281747	994.22
CHR7	91435831	91435831	1080.33
CHR7	91351133	91351133	1897.89
CHR7	91267635	91267635	3342.67
CHR7	91425645	91425645	2319.89
CHR7	91209071	91209071	447.11
CHR7	91253533	91253533	1237.11
CHR7	91435931	91435931	314.00
CHR7	91521325	91521325	1048.00
CHR7	91373731	91373731	440.33
CHR7	91457825	91457825	4562.00
CHR7	91304739	91304739	559.67
CHR7	91243349	91243349	1223.22
CHR7	91297841	91297841	868.89
CHR7	91264094	91264094	400.67
CHR7	91282847	91282847	1399.78
CHR7	91379957	91379957	946.00
CHR7	91520143	91520143	397.11
CHR7	91379327	91379327	1214.67
CHR7	91286847	91286847	803.22
CHR7	91399320	91399320	829.33
CHR7	91244720	91244720	1113.56
CHR7	91520643	91520643	1275.56
CHR7	91421443	91421443	856.56
CHR7	91510993	91510993	622.00
CHR7	91384247	91384247	787.78
CHR7	91463819	91463819	5605.11
CHR7	91288496	91288496	694.78
CHR7	91372431	91372431	736.56
CHR7	91395271	91395271	2043.11
CHR7	91274489	91274489	1030.44
CHR7	91540968	91540968	2441.78
CHR7	91270607	91270607	1627.22
CHR7	91522025	91522025	14356.56
CHR7	91473046	91473046	2303.11
CHR7	91436331	91436331	408.67
CHR7	91381840	91381840	2600.78
CHR7	91541168	91541168	1428.78
CHR7	91413717	91413717	1084.11
CHR7	91249855	91249855	377.00
CHR7	91401930	91401930	746.33
CHR7	91415531	91415531	692.78
CHR7	91251124	91251124	478.44
CHR7	91390213	91390213	604.00
CHR7	91433193	91433193	1077.22
CHR7	91452932	91452932	2335.78
CHR7	91545491	91545491	1949.44
CHR7	91429612	91429612	311.11
CHR7	91397082	91397082	1883.33
CHR7	91300135	91300135	2554.33
CHR7	91350078	91350078	514.33
CHR7	91385844	91385844	601.89
CHR7	91291844	91291844	425.78
CHR7	91454027	91454027	7215.89
CHR7	91428283	91428283	636.44
CHR7	91346415	91346415	917.44
CHR7	91305620	91305620	1138.00
CHR7	91275189	91275189	458.11
CHR7	91471946	91471946	962.33
CHR7	91257600	91257600	513.33
CHR7	91233362	91233362	413.11
CHR7	91257100	91257100	682.56
CHR7	91411679	91411679	2663.33
CHR7	91328069	91328069	982.78
CHR7	91464419	91464419	1076.11
CHR7	91387098	91387098	465.11
CHR7	91226680	91226680	716.89
CHR7	91300635	91300635	2119.56
CHR7	91305920	91305920	575.56
CHR7	91497752	91497752	6635.22
CHR7	91330175	91330175	1024.56
CHR7	91246793	91246793	1261.11
CHR7	91370231	91370231	500.89
CHR7	91454927	91454927	576.22
CHR7	91248735	91248735	462.89
CHR7	91244020	91244020	535.11
CHR7	91303616	91303616	448.89
CHR7	91391513	91391513	1206.78
CHR7	91378785	91378785	893.11
CHR7	91421143	91421143	1980.56
CHR7	91516889	91516889	856.44
CHR7	91251922	91251922	608.67
CHR7	91469816	91469816	1009.67
CHR7	91449216	91449216	1235.11
CHR7	91290746	91290746	2875.00
CHR7	91412817	91412817	804.78
CHR7	91514128	91514128	762.22
CHR7	91436231	91436231	912.67
CHR7	91204828	91204828	454.33
CHR7	91289846	91289846	413.33
CHR7	91275789	91275789	343.11
CHR7	91304639	91304639	700.33
CHR7	91355928	91355928	600.44
CHR7	91519533	91519533	870.44
CHR7	91526339	91526339	1054.22
CHR7	91268335	91268335	1340.56
CHR7	91356228	91356228	597.22
CHR7	91434820	91434820	1019.11
CHR7	91469916	91469916	777.78
CHR7	91537639	91537639	989.89
CHR7	91301135	91301135	1066.33
CHR7	91438001	91438001	406.56
CHR7	91356128	91356128	805.89
CHR7	91356328	91356328	386.89
CHR7	91328169	91328169	1605.00
CHR7	91491725	91491725	868.56
CHR7	91279574	91279574	658.33
CHR7	91372531	91372531	1756.56
CHR7	91371231	91371231	840.00
CHR7	91470416	91470416	1972.22
CHR7	91379857	91379857	1012.44
CHR7	91545291	91545291	635.89
CHR7	91401312	91401312	485.00
CHR7	91535041	91535041	861.33
CHR7	91506310	91506310	528.11
CHR7	91249655	91249655	525.00
CHR7	91465519	91465519	6182.11
CHR7	91391713	91391713	593.22
CHR7	91378885	91378885	350.56
CHR7	91539380	91539380	1985.33
CHR7	91457143	91457143	941.78
CHR7	91360102	91360102	1809.22
CHR7	91532419	91532419	1006.67
CHR7	91229733	91229733	6011.33
CHR7	91543891	91543891	1509.11
CHR7	91321769	91321769	868.22
CHR7	91431993	91431993	951.44
CHR7	91345315	91345315	1723.00
CHR7	91212209	91212209	1480.56
CHR7	91231170	91231170	427.67
CHR7	91233062	91233062	597.56
CHR7	91344639	91344639	1377.00
CHR7	91210394	91210394	855.56
CHR7	91252022	91252022	496.11
CHR7	91213309	91213309	488.78
CHR7	91372731	91372731	1199.56
CHR7	91428083	91428083	1306.44
CHR7	91254041	91254041	701.56
CHR7	91536585	91536585	1902.33
CHR7	91325049	91325049	525.78
CHR7	91243449	91243449	552.33
CHR7	91281174	91281174	1211.00
CHR7	91393306	91393306	1668.00
CHR7	91249755	91249755	562.11
CHR7	91399220	91399220	922.33
CHR7	91545091	91545091	1683.56
CHR7	91359432	91359432	617.67
CHR7	91267335	91267335	3019.33
CHR7	91251808	91251808	492.56
CHR7	91360302	91360302	1340.44
CHR7	91450208	91450208	1079.44
CHR7	91451726	91451726	986.22
CHR7	91258643	91258643	1637.78
CHR7	91427883	91427883	1625.44
CHR7	91406851	91406851	990.89
CHR7	91303816	91303816	456.33
CHR7	91225680	91225680	780.78
CHR7	91370331	91370331	922.44
CHR7	91381740	91381740	1413.89
CHR7	91381088	91381088	412.00
CHR7	91214247	91214247	469.33
CHR7	91233934	91233934	1215.33
CHR7	91377578	91377578	1589.22
CHR7	91458578	91458578	1157.67
CHR7	91437374	91437374	637.67
CHR7	91448816	91448816	2759.78
CHR7	91266035	91266035	579.33
CHR7	91255499	91255499	664.56
CHR7	91375108	91375108	552.11
CHR7	91431075	91431075	1827.78
CHR7	91267935	91267935	3089.67
CHR7	91216586	91216586	656.78
CHR7	91270707	91270707	1285.67
CHR7	91519133	91519133	1534.22
CHR7	91382916	91382916	865.44
CHR7	91264943	91264943	435.89
CHR7	91431875	91431875	929.11
CHR7	91538099	91538099	1857.33
CHR7	91303516	91303516	771.44
CHR7	91340338	91340338	944.67
CHR7	91425845	91425845	2404.67
CHR7	91365607	91365607	1069.11
CHR7	91470816	91470816	908.44
CHR7	91344039	91344039	777.11
CHR7	91393206	91393206	1350.33
CHR7	91214018	91214018	1739.44
CHR7	91331988	91331988	622.67
CHR7	91524439	91524439	856.00
CHR7	91342639	91342639	1205.78
CHR7	91373873	91373873	1504.33
CHR7	91430752	91430752	1972.00
CHR7	91300235	91300235	2294.78
CHR7	91248935	91248935	1030.33
CHR7	91515672	91515672	1186.44
CHR7	91506710	91506710	777.44
CHR7	91215186	91215186	738.67
CHR7	91249955	91249955	795.44
CHR7	91427257	91427257	1010.56
CHR7	91380057	91380057	1067.11
CHR7	91268435	91268435	834.44
CHR7	91282947	91282947	1198.11
CHR7	91358232	91358232	1135.33
CHR7	91361502	91361502	1527.11
CHR7	91465319	91465319	3232.67
CHR7	91532619	91532619	1727.44
CHR7	91541468	91541468	1275.44
CHR7	91403705	91403705	532.67
CHR7	91298901	91298901	434.89
CHR7	91274189	91274189	512.22
CHR7	91506610	91506610	596.56
CHR7	91543214	91543214	1410.33
CHR7	91422043	91422043	1788.78
CHR7	91345715	91345715	1265.33
CHR7	91415131	91415131	823.11
CHR7	91340438	91340438	649.33
CHR7	91536485	91536485	731.67
CHR7	91460417	91460417	614.67
CHR7	91385252	91385252	849.00
CHR7	91204728	91204728	482.89
CHR7	91508910	91508910	911.78
CHR7	91517089	91517089	1241.00
CHR7	91215086	91215086	518.56
CHR7	91462240	91462240	748.22
CHR7	91204328	91204328	444.33
CHR7	91525571	91525571	1083.00
CHR7	91396382	91396382	1343.11
CHR7	91462819	91462819	1934.78
CHR7	91394620	91394620	954.11
CHR7	91524739	91524739	936.67
CHR7	91532219	91532219	1132.33
CHR7	91462463	91462463	628.67
CHR7	91259476	91259476	564.78
CHR7	91450428	91450428	965.56
CHR7	91540868	91540868	1871.33
CHR7	91358432	91358432	1519.44
CHR7	91431775	91431775	649.89
CHR7	91347095	91347095	1171.00
CHR7	91322305	91322305	1794.89
CHR7	91291351	91291351	824.78
CHR7	91520743	91520743	1837.00
CHR7	91355007	91355007	641.56
CHR7	91533219	91533219	806.44
CHR7	91499452	91499452	522.89
CHR7	91410264	91410264	439.33
CHR7	91305720	91305720	2624.89
CHR7	91348671	91348671	394.56
CHR7	91302516	91302516	396.33
CHR7	91324220	91324220	642.11
CHR7	91287647	91287647	1985.33
CHR7	91212709	91212709	484.89
CHR7	91422643	91422643	1188.67
CHR7	91362002	91362002	775.56
CHR7	91274389	91274389	528.11
CHR7	91470016	91470016	1595.56
CHR7	91514428	91514428	1274.89
CHR7	91283547	91283547	2276.89
CHR7	91458678	91458678	2093.11
CHR7	91358832	91358832	993.22
CHR7	91211709	91211709	413.33
CHR7	91379657	91379657	1401.67
CHR7	91464019	91464019	906.67
CHR7	91429512	91429512	396.00
CHR7	91360602	91360602	2973.78
CHR7	91476647	91476647	1637.11
CHR7	91269238	91269238	4378.33
CHR7	91374908	91374908	371.00
CHR7	91254341	91254341	644.00
CHR7	91466319	91466319	749.11
CHR7	91465019	91465019	6419.22
CHR7	91420657	91420657	1448.44
CHR7	91342280	91342280	502.44
CHR7	91457625	91457625	2087.11
CHR7	91404966	91404966	846.00
CHR7	91452832	91452832	570.00
CHR7	91355607	91355607	823.00
CHR7	91513462	91513462	2499.56
CHR7	91266935	91266935	1477.89
CHR7	91286528	91286528	1690.56
CHR7	91518189	91518189	3112.89
CHR7	91384447	91384447	1034.22
CHR7	91241449	91241449	979.89
CHR7	91296842	91296842	599.11
CHR7	91391913	91391913	578.33
CHR7	91498552	91498552	7335.22
CHR7	91290546	91290546	2476.67
CHR7	91353376	91353376	938.44
CHR7	91267835	91267835	449.11
CHR7	91452632	91452632	1925.78
CHR7	91534507	91534507	769.56
CHR7	91542514	91542514	1120.89
CHR7	91280274	91280274	3722.67
CHR7	91435220	91435220	436.89
CHR7	91396482	91396482	2510.56
CHR7	91365307	91365307	758.33
CHR7	91433293	91433293	1076.33
CHR7	91327146	91327146	1043.89
CHR7	91517489	91517489	2249.33
CHR7	91259376	91259376	549.22
CHR7	91265043	91265043	549.44
CHR7	91387403	91387403	1075.22
CHR7	91530495	91530495	2415.78
CHR7	91267035	91267035	630.33
CHR7	91395882	91395882	977.67
CHR7	91509510	91509510	1292.22
CHR7	91508610	91508610	1861.00
CHR7	91495669	91495669	21477.33
CHR7	91540368	91540368	1121.00
CHR7	91331788	91331788	1780.33
CHR7	91510893	91510893	961.67
CHR7	91411179	91411179	524.11
CHR7	91530295	91530295	2674.22
CHR7	91454327	91454327	3788.11
CHR7	91495769	91495769	1219.33
CHR7	91400812	91400812	639.89
CHR7	91270807	91270807	1409.89
CHR7	91343039	91343039	1626.00
CHR7	91362739	91362739	409.67
CHR7	91225980	91225980	685.67
CHR7	91473994	91473994	1795.67
CHR7	91448716	91448716	1412.00
CHR7	91425545	91425545	3155.78
CHR7	91294699	91294699	1797.78
CHR7	91358132	91358132	975.78
CHR7	91286728	91286728	1247.67
CHR7	91534107	91534107	522.44
CHR7	91449016	91449016	1622.33
CHR7	91495569	91495569	2206.22
CHR7	91253433	91253433	3006.56
CHR7	91371731	91371731	937.11
CHR7	91405156	91405156	1598.22
CHR7	91292244	91292244	772.00
CHR7	91534941	91534941	1961.56
CHR7	91491525	91491525	2578.67
CHR7	91456843	91456843	1409.11
CHR7	91412379	91412379	316.44
CHR7	91383847	91383847	1243.78
CHR7	91401612	91401612	509.11
CHR7	91436431	91436431	1706.56
CHR7	91342080	91342080	588.11
CHR7	91425345	91425345	2988.44
CHR7	91267435	91267435	1798.44
CHR7	91454727	91454727	1020.78
CHR7	91257300	91257300	410.00
CHR7	91453332	91453332	1445.11
CHR7	91463419	91463419	1176.67
CHR7	91301535	91301535	702.22
CHR7	91531495	91531495	1041.56
CHR7	91464119	91464119	1680.78
CHR7	91299335	91299335	612.00
CHR7	91226580	91226580	598.22
CHR7	91241249	91241249	866.00
CHR7	91508010	91508010	3363.89
CHR7	91425945	91425945	1831.44
CHR7	91290346	91290346	2154.11
CHR7	91303716	91303716	467.56
CHR7	91381940	91381940	570.22
CHR7	91428483	91428483	1148.89
CHR7	91497252	91497252	830.44
CHR7	91266235	91266235	920.11
CHR7	91537085	91537085	1045.67
CHR7	91408766	91408766	379.33
CHR7	91323221	91323221	2753.11
CHR7	91414506	91414506	1706.33
CHR7	91279974	91279974	923.11
CHR7	91413617	91413617	915.67
CHR7	91306235	91306235	456.22
CHR7	91255399	91255399	563.89
CHR7	91518733	91518733	592.11
CHR7	91422943	91422943	1846.78
CHR7	91434920	91434920	917.00
CHR7	91429712	91429712	865.22
CHR7	91346615	91346615	1137.67
CHR7	91497452	91497452	960.44
CHR7	91499152	91499152	710.67
CHR7	91385352	91385352	1973.11
CHR7	91506410	91506410	599.78
CHR7	91427683	91427683	1107.44
CHR7	91506810	91506810	2057.78
CHR7	91535985	91535985	992.56
CHR7	91491425	91491425	1073.56
CHR7	91225880	91225880	480.67
CHR7	91542614	91542614	1129.44
CHR7	91215286	91215286	621.00
CHR7	91448616	91448616	3090.11
CHR7	91404509	91404509	498.00
CHR7	91350728	91350728	416.56
CHR7	91326746	91326746	2618.67
CHR7	91377785	91377785	2206.11
CHR7	91373531	91373531	527.67
CHR7	91272495	91272495	870.78
CHR7	91321869	91321869	1967.56
CHR7	91347971	91347971	4256.78
CHR7	91516072	91516072	1154.67
CHR7	91286228	91286228	2910.78
CHR7	91516589	91516589	1324.44
CHR7	91386395	91386395	1012.67
CHR7	91250155	91250155	660.33
CHR7	91283247	91283247	1531.22
CHR7	91258143	91258143	451.33
CHR7	91301435	91301435	656.00
CHR7	91230770	91230770	650.11
CHR7	91514828	91514828	11059.11
CHR7	91232626	91232626	389.22
CHR7	91302616	91302616	1377.67
CHR7	91230870	91230870	572.33
CHR7	91514228	91514228	1009.33
CHR7	91408666	91408666	627.00
CHR7	91449908	91449908	2597.44
CHR7	91365907	91365907	734.22
CHR7	91245916	91245916	794.56
CHR7	91544691	91544691	2246.78
CHR7	91511093	91511093	441.89
CHR7	91259713	91259713	663.44
CHR7	91305820	91305820	869.78
CHR7	91272395	91272395	2215.33
CHR7	91209171	91209171	2348.44
CHR7	91544191	91544191	1798.33
CHR7	91531695	91531695	3692.22
CHR7	91326446	91326446	1638.22
CHR7	91401012	91401012	387.44
CHR7	91477666	91477666	517.00
CHR7	91414931	91414931	373.78
CHR7	91212009	91212009	476.22
CHR7	91453727	91453727	1254.22
CHR7	91521925	91521925	8543.44
CHR7	91344439	91344439	706.00
CHR7	91506210	91506210	711.89
CHR7	91326546	91326546	2627.44
CHR7	91449808	91449808	2089.00
CHR7	91541914	91541914	1252.33
CHR7	91477442	91477442	1543.89
CHR7	91350933	91350933	4306.89
CHR7	91447316	91447316	685.11
CHR7	91462663	91462663	457.33
CHR7	91360002	91360002	2537.22
CHR7	91295059	91295059	486.89
CHR7	91332388	91332388	581.44
CHR7	91463919	91463919	4003.78
CHR7	91491083	91491083	1638.56
CHR7	91348571	91348571	2056.22
CHR7	91227180	91227180	671.33
CHR7	91245320	91245320	2906.44
CHR7	91511593	91511593	411.56
CHR7	91544591	91544591	1838.67
CHR7	91287147	91287147	810.89
CHR7	91405411	91405411	2729.78
CHR7	91456243	91456243	4359.89
CHR7	91533019	91533019	2575.67
CHR7	91430452	91430452	585.00
CHR7	91522725	91522725	2788.78
CHR7	91384747	91384747	481.33
CHR7	91378085	91378085	914.56
CHR7	91477998	91477998	796.11
CHR7	91538980	91538980	934.00
CHR7	91530395	91530395	2010.56
CHR7	91534207	91534207	918.44
CHR7	91300435	91300435	3431.22
CHR7	91378485	91378485	545.78
CHR7	91402274	91402274	1439.33
CHR7	91535241	91535241	1440.78
CHR7	91402074	91402074	604.78
CHR7	91272795	91272795	973.11
CHR7	91227881	91227881	356.22
CHR7	91270507	91270507	755.78
CHR7	91354807	91354807	1085.00
CHR7	91371431	91371431	632.67
CHR7	91275389	91275389	543.67
CHR7	91349978	91349978	741.56
CHR7	91389909	91389909	576.78
CHR7	91241849	91241849	365.89
CHR7	91463519	91463519	1846.56
CHR7	91489483	91489483	1488.44
CHR7	91243724	91243724	463.33
CHR7	91511393	91511393	740.33
CHR7	91267135	91267135	961.44
CHR7	91307057	91307057	2114.56
CHR7	91542314	91542314	1128.44
CHR7	91468485	91468485	1527.44
CHR7	91389150	91389150	1492.11
CHR7	91345615	91345615	1714.67
CHR7	91348371	91348371	4917.89
CHR7	91455142	91455142	763.33
CHR7	91421943	91421943	2749.00
CHR7	91422743	91422743	479.00
CHR7	91435320	91435320	453.78
CHR7	91246993	91246993	678.11
CHR7	91490683	91490683	5214.44
CHR7	91207532	91207532	459.00
CHR7	91362539	91362539	598.33
CHR7	91492625	91492625	6944.44
CHR7	91429812	91429812	461.33
CHR7	91472546	91472546	695.33
CHR7	91345915	91345915	2237.44
CHR7	91540468	91540468	3337.33
CHR7	91350178	91350178	1685.00
CHR7	91226980	91226980	813.44
CHR7	91478298	91478298	1375.00
CHR7	91392013	91392013	878.00
CHR7	91281474	91281474	2136.78
CHR7	91230586	91230586	1505.00
CHR7	91369475	91369475	1314.56
CHR7	91348171	91348171	442.67
CHR7	91496752	91496752	889.78
CHR7	91205128	91205128	1095.22
CHR7	91399912	91399912	1910.22
CHR7	91522125	91522125	3499.89
CHR7	91404309	91404309	709.33
CHR7	91207923	91207923	473.11
CHR7	91471216	91471216	803.22
CHR7	91227481	91227481	322.67
CHR7	91473694	91473694	520.56
CHR7	91204928	91204928	401.67
CHR7	91424445	91424445	886.22
CHR7	91461540	91461540	1031.56
CHR7	91332088	91332088	1577.00
CHR7	91426045	91426045	740.00
CHR7	91388430	91388430	793.89
CHR7	91215886	91215886	562.44
CHR7	91303316	91303316	613.44
CHR7	91410667	91410667	843.89
CHR7	91473894	91473894	1606.44
CHR7	91390313	91390313	568.11
CHR7	91423645	91423645	990.22
CHR7	91516689	91516689	583.78
CHR7	91490983	91490983	1220.89
CHR7	91327246	91327246	584.78
CHR7	91475694	91475694	2405.11
CHR7	91496652	91496652	762.00
CHR7	91377985	91377985	1051.89
CHR7	91300835	91300835	826.44
CHR7	91340888	91340888	768.67
CHR7	91531195	91531195	2725.00
CHR7	91370831	91370831	634.89
CHR7	91522425	91522425	10482.33
CHR7	91271164	91271164	61210.78
CHR7	91478098	91478098	1141.00
CHR7	91463219	91463219	1079.56
CHR7	91511793	91511793	1036.89
CHR7	91384647	91384647	1351.78
CHR7	91370531	91370531	2277.78
CHR7	91439756	91439756	883.22
CHR7	91256658	91256658	975.44
CHR7	91450528	91450528	930.44
CHR7	91422443	91422443	1381.67
CHR7	91522825	91522825	3687.67
CHR7	91396282	91396282	1189.22
CHR7	91245220	91245220	6426.67
CHR7	91216186	91216186	822.89
CHR7	91509810	91509810	670.00
CHR7	91245420	91245420	1477.78
CHR7	91534407	91534407	1253.44
CHR7	91228281	91228281	593.78
CHR7	91351854	91351854	825.56
CHR7	91254541	91254541	812.56
CHR7	91472146	91472146	875.44
CHR7	91505670	91505670	1250.11
CHR7	91346315	91346315	716.33
CHR7	91289402	91289402	594.44
CHR7	91489883	91489883	1380.78
CHR7	91226080	91226080	597.67
CHR7	91229633	91229633	3898.22
CHR7	91433093	91433093	1245.44
CHR7	91456343	91456343	3013.56
CHR7	91509210	91509210	1356.11
CHR7	91540260	91540260	3267.56
CHR7	91281374	91281374	2985.78
CHR7	91382140	91382140	525.11
CHR7	91255999	91255999	672.67
CHR7	91510693	91510693	735.11
CHR7	91377685	91377685	1153.22
CHR7	91508810	91508810	498.89
CHR7	91438101	91438101	3123.33
CHR7	91468685	91468685	1910.33
CHR7	91244920	91244920	2392.00
CHR7	91496452	91496452	569.67
CHR7	91400212	91400212	2143.44
CHR7	91250055	91250055	4370.33
CHR7	91210094	91210094	335.44
CHR7	91297741	91297741	721.78
CHR7	91457043	91457043	2081.78
CHR7	91373631	91373631	407.33
CHR7	91267735	91267735	4579.78
CHR7	91402674	91402674	747.22
CHR7	91513562	91513562	2639.78
CHR7	91413317	91413317	2670.56
CHR7	91333248	91333248	1257.00
CHR7	91302916	91302916	1761.22
CHR7	91396582	91396582	892.33
CHR7	91458378	91458378	2211.00
CHR7	91276089	91276089	450.11
CHR7	91490483	91490483	2375.67
CHR7	91372231	91372231	1116.56
CHR7	91351754	91351754	974.11
CHR7	91540768	91540768	1080.44
CHR7	91393706	91393706	1442.67
CHR7	91438597	91438597	2088.56
CHR7	91274789	91274789	487.33
CHR7	91464519	91464519	1020.67
CHR7	91420857	91420857	584.56
CHR7	91406659	91406659	815.56
CHR7	91348271	91348271	1535.22
CHR7	91424645	91424645	2419.22
CHR7	91431475	91431475	1103.89
CHR7	91539280	91539280	770.89
CHR7	91231311	91231311	426.44
CHR7	91373431	91373431	884.22
CHR7	91430012	91430012	783.44
CHR7	91498152	91498152	12125.11
CHR7	91346515	91346515	2354.11
CHR7	91359032	91359032	953.00
CHR7	91474794	91474794	753.22
CHR7	91374373	91374373	1292.00
CHR7	91403905	91403905	575.67
CHR7	91545591	91545591	2971.78
CHR7	91428583	91428583	710.44
CHR7	91341543	91341543	378.00
CHR7	91383647	91383647	761.22
CHR7	91344939	91344939	1216.00
CHR7	91265641	91265641	381.56
CHR7	91473146	91473146	1301.67
CHR7	91399420	91399420	544.00
CHR7	91474294	91474294	1369.00
CHR7	91268535	91268535	674.11
CHR7	91266735	91266735	841.11
CHR7	91234234	91234234	929.44
CHR7	91226880	91226880	1100.44
CHR7	91447816	91447816	1518.00
CHR7	91278140	91278140	326.11
CHR7	91280674	91280674	5108.78
CHR7	91470216	91470216	2108.11
CHR7	91359132	91359132	2051.44
CHR7	91399120	91399120	747.11
CHR7	91343139	91343139	794.67
CHR7	91472246	91472246	608.33
CHR7	91355407	91355407	472.89
CHR7	91451526	91451526	1060.89
CHR7	91359532	91359532	1388.67
CHR7	91275589	91275589	580.33
CHR7	91292844	91292844	795.11
CHR7	91428783	91428783	1972.44
CHR7	91268035	91268035	3249.56
CHR7	91324520	91324520	498.22
CHR7	91298601	91298601	507.44
CHR7	91470616	91470616	780.44
CHR7	91326346	91326346	1146.78
CHR7	91246016	91246016	401.22
CHR7	91252733	91252733	586.56
CHR7	91530795	91530795	1973.00
CHR7	91332288	91332288	433.56
CHR7	91542014	91542014	2042.67
CHR7	91358932	91358932	2030.33
CHR7	91421343	91421343	1022.78
CHR7	91388530	91388530	753.78
CHR7	91432993	91432993	2142.44
CHR7	91284047	91284047	2363.56
CHR7	91321969	91321969	769.00
CHR7	91264394	91264394	609.78
CHR7	91276589	91276589	1333.78
CHR7	91302816	91302816	379.67
CHR7	91385452	91385452	2812.00
CHR7	91365707	91365707	544.78
CHR7	91325849	91325849	878.11
CHR7	91287447	91287447	1098.89
CHR7	91453432	91453432	1022.22
CHR7	91509110	91509110	2964.00
CHR7	91225580	91225580	473.22
CHR7	91357845	91357845	1428.56
CHR7	91340688	91340688	894.67
CHR7	91537185	91537185	569.33
CHR7	91412717	91412717	1183.22
CHR7	91499352	91499352	545.89
CHR7	91370631	91370631	1143.78
CHR7	91232294	91232294	388.78
CHR7	91241049	91241049	1640.89
CHR7	91396682	91396682	921.22
CHR7	91539760	91539760	1266.78
CHR7	91327646	91327646	911.44
CHR7	91320311	91320311	455.22
CHR7	91292144	91292144	970.00
CHR7	91282647	91282647	586.22
CHR7	91393106	91393106	718.78
CHR7	91343639	91343639	873.67
CHR7	91436831	91436831	697.11
CHR7	91427583	91427583	473.78
CHR7	91401512	91401512	3310.67
CHR7	91518633	91518633	2308.11
CHR7	91214586	91214586	443.56
CHR7	91368686	91368686	1905.11
CHR7	91323361	91323361	851.44
CHR7	91231411	91231411	554.89
CHR7	91266435	91266435	629.78
CHR7	91231511	91231511	466.56
CHR7	91365807	91365807	689.56
CHR7	91388630	91388630	600.67
CHR7	91431675	91431675	1127.44
CHR7	91515128	91515128	4328.11
CHR7	91511693	91511693	2354.00
CHR7	91208481	91208481	487.11
CHR7	91328269	91328269	936.56
CHR7	91430852	91430852	1706.11
CHR7	91325749	91325749	1440.78
CHR7	91252422	91252422	553.44
CHR7	91389350	91389350	455.00
CHR7	91364807	91364807	698.11
CHR7	91365507	91365507	4534.22
CHR7	91405886	91405886	1053.67
CHR7	91361002	91361002	1738.44
CHR7	91322505	91322505	3054.22
CHR7	91269807	91269807	16352.44
CHR7	91234761	91234761	2492.00
CHR7	91520343	91520343	514.44
CHR7	91295259	91295259	538.44
CHR7	91492225	91492225	3028.00
CHR7	91325549	91325549	733.56
CHR7	91538499	91538499	2282.56
CHR7	91492525	91492525	9082.33
CHR7	91465119	91465119	3224.67
CHR7	91319911	91319911	591.11
CHR7	91323121	91323121	2331.78
CHR7	91209471	91209471	386.00
CHR7	91520043	91520043	584.22
CHR7	91424145	91424145	864.00
CHR7	91458278	91458278	1745.89
CHR7	91289002	91289002	777.44
CHR7	91437601	91437601	1731.78
CHR7	91387303	91387303	472.33
CHR7	91379185	91379185	1942.67
CHR7	91475294	91475294	1154.56
CHR7	91386795	91386795	473.00
CHR7	91268235	91268235	3471.56
CHR7	91533119	91533119	1917.56
CHR7	91400012	91400012	1915.00
CHR7	91292444	91292444	584.56
CHR7	91245120	91245120	5168.56
CHR7	91344839	91344839	2202.44
CHR7	91391213	91391213	1507.11
CHR7	91388008	91388008	575.11
CHR7	91344539	91344539	1065.11
CHR7	91266135	91266135	540.78
CHR7	91410164	91410164	1221.33
CHR7	91514528	91514528	1271.11
CHR7	91453132	91453132	2194.00
CHR7	91462140	91462140	757.44
CHR7	91477898	91477898	1181.11
CHR7	91540568	91540568	3553.00
CHR7	91372831	91372831	693.44
CHR7	91363988	91363988	631.56
CHR7	91498652	91498652	1919.22
CHR7	91455042	91455042	1229.33
CHR7	91476209	91476209	1371.89
CHR7	91226380	91226380	1034.56
CHR7	91519943	91519943	799.44
CHR7	91279774	91279774	836.00
CHR7	91253033	91253033	642.00
CHR7	91242849	91242849	664.78
CHR7	91512843	91512843	1370.78
CHR7	91447116	91447116	1136.67
CHR7	91461840	91461840	1570.11
CHR7	91390913	91390913	1328.56
CHR7	91340988	91340988	798.11
CHR7	91395371	91395371	1604.44
CHR7	91531295	91531295	1077.89
CHR7	91424345	91424345	892.33
CHR7	91304116	91304116	468.33
CHR7	91535485	91535485	919.11
CHR7	91474694	91474694	8033.56
CHR7	91283647	91283647	1331.78
CHR7	91492125	91492125	2070.00
CHR7	91289302	91289302	446.11
CHR7	91279874	91279874	778.78
CHR7	91353276	91353276	774.78
CHR7	91461640	91461640	2379.67
CHR7	91397182	91397182	464.78
CHR7	91306804	91306804	1688.67
CHR7	91506910	91506910	2493.11
CHR7	91266535	91266535	388.89
CHR7	91287247	91287247	2740.33
CHR7	91509910	91509910	1184.67
CHR7	91351954	91351954	1160.67
CHR7	91215586	91215586	407.44
CHR7	91490083	91490083	3239.00
CHR7	91400312	91400312	3526.89
CHR7	91466219	91466219	1164.67
CHR7	91420757	91420757	1132.44
CHR7	91378585	91378585	829.11
CHR7	91507210	91507210	1516.33
CHR7	91391113	91391113	1006.89
CHR7	91282447	91282447	631.00
CHR7	91252933	91252933	1782.22
CHR7	91378185	91378185	2162.89
CHR7	91522325	91522325	2876.11
CHR7	91412279	91412279	1279.67
CHR7	91372331	91372331	1824.89
CHR7	91371331	91371331	1126.56
CHR7	91518833	91518833	862.67
CHR7	91472746	91472746	511.33
CHR7	91266835	91266835	1172.00
CHR7	91485762	91485762	606.89
CHR7	91322605	91322605	1166.22
CHR7	91433593	91433593	690.67
CHR7	91400512	91400512	785.33
CHR7	91371131	91371131	448.56
CHR7	91423043	91423043	1685.11
CHR7	91253233	91253233	2860.89
CHR7	91535785	91535785	1694.00
CHR7	91393506	91393506	1150.44
CHR7	91373331	91373331	1628.89
CHR7	91508410	91508410	1929.22
CHR7	91301335	91301335	399.56
CHR7	91342539	91342539	1242.56
CHR7	91258543	91258543	1261.11
CHR7	91345039	91345039	1013.11
CHR7	91526039	91526039	508.56
CHR7	91471016	91471016	832.89
CHR7	91539519	91539519	1322.67
CHR7	91253733	91253733	1566.78
CHR7	91477766	91477766	1054.11
CHR7	91400912	91400912	2628.11
CHR7	91379527	91379527	1674.11
CHR7	91385052	91385052	569.44
CHR7	91472646	91472646	896.44
CHR7	91429912	91429912	467.89
CHR7	91421543	91421543	1256.56
CHR7	91332648	91332648	722.44
CHR7	91253333	91253333	788.11
CHR7	91283347	91283347	1668.44
CHR7	91292744	91292744	1168.89
CHR7	91205428	91205428	1139.56
CHR7	91225780	91225780	901.33
CHR7	91321364	91321364	673.67
CHR7	91359232	91359232	3947.89
CHR7	91489983	91489983	2941.33
CHR7	91377278	91377278	599.00
CHR7	91330742	91330742	460.00
CHR7	91497852	91497852	10405.78
CHR7	91454827	91454827	927.67
CHR7	91451826	91451826	1072.44
CHR7	91408866	91408866	710.22
CHR7	91299935	91299935	1250.22
CHR7	91276489	91276489	1380.56
CHR7	91306335	91306335	418.56
CHR7	91325649	91325649	709.22
CHR7	91379427	91379427	694.11
CHR7	91516789	91516789	901.89
CHR7	91341732	91341732	2140.67
CHR7	91244820	91244820	1588.22
CHR7	91410064	91410064	644.56
CHR7	91241349	91241349	1851.00
CHR7	91214786	91214786	1481.00
CHR7	91289202	91289202	386.11
CHR7	91406559	91406559	1907.22
CHR7	91507810	91507810	3078.00
CHR7	91410767	91410767	1338.67
CHR7	91425445	91425445	5731.11
CHR7	91378385	91378385	776.00
CHR7	91384047	91384047	459.44
CHR7	91373973	91373973	1105.56
CHR7	91473794	91473794	771.11
CHR7	91301035	91301035	618.44
CHR7	91365407	91365407	495.89
CHR7	91333448	91333448	1005.33
CHR7	91463319	91463319	1163.56
CHR7	91273295	91273295	658.44
CHR7	91448516	91448516	4429.11
CHR7	91511493	91511493	485.11
CHR7	91395682	91395682	2454.22
CHR7	91362639	91362639	709.22
CHR7	91383947	91383947	1281.00
CHR7	91361402	91361402	1752.00
CHR7	91383747	91383747	788.00
CHR7	91358632	91358632	591.78
CHR7	91290946	91290946	579.33
CHR7	91299535	91299535	383.67
CHR7	91533707	91533707	515.78
CHR7	91491925	91491925	1974.33
CHR7	91406951	91406951	740.78
CHR7	91436731	91436731	820.89
CHR7	91360502	91360502	625.00
CHR7	91411979	91411979	1833.22
CHR7	91374708	91374708	524.78
CHR7	91358032	91358032	899.67
CHR7	91544991	91544991	1660.33
CHR7	91370431	91370431	1922.22
CHR7	91321464	91321464	1138.78
CHR7	91214118	91214118	466.67
CHR7	91344339	91344339	735.56
CHR7	91242749	91242749	740.00
CHR7	91380850	91380850	1181.56
CHR7	91403074	91403074	835.33
CHR7	91321264	91321264	885.78
CHR7	91450008	91450008	1683.22
CHR7	91492325	91492325	3185.33
CHR7	91396182	91396182	2063.11
CHR7	91392601	91392601	460.56
CHR7	91380988	91380988	1090.00
CHR7	91248635	91248635	1183.22
CHR7	91459205	91459205	1715.89
CHR7	91229933	91229933	2054.00
CHR7	91402474	91402474	1559.78
CHR7	91331488	91331488	465.44
CHR7	91258843	91258843	878.33
CHR7	91540668	91540668	3930.78
CHR7	91340788	91340788	390.33
CHR7	91468585	91468585	1131.22
CHR7	91406233	91406233	17662.78
CHR7	91527015	91527015	523.33
CHR7	91521725	91521725	3427.11
CHR7	91331888	91331888	307.78
CHR7	91472946	91472946	1809.11
CHR7	91531395	91531395	1939.33
CHR7	91322069	91322069	1159.78
CHR7	91303916	91303916	1060.11
CHR7	91244120	91244120	572.67
CHR7	91333348	91333348	791.56
CHR7	91327969	91327969	798.44
CHR7	91258343	91258343	645.22
CHR7	91208781	91208781	501.67
CHR7	91411879	91411879	4869.89
CHR7	91544791	91544791	2074.89
CHR7	91345515	91345515	974.22
CHR7	91303116	91303116	381.33
CHR7	91535685	91535685	1045.78
CHR7	91229133	91229133	1973.00
CHR7	91535585	91535585	935.00
CHR7	91403274	91403274	1239.22
CHR7	91212309	91212309	487.33
CHR7	91269907	91269907	2632.89
CHR7	91461440	91461440	1845.33
CHR7	91354907	91354907	533.33
CHR7	91462919	91462919	466.67
CHR7	91365207	91365207	834.33
CHR7	91272895	91272895	1272.22
CHR7	91400712	91400712	4349.00
CHR7	91356528	91356528	533.78
CHR7	91409566	91409566	639.56
CHR7	91403474	91403474	646.67
CHR7	91368986	91368986	713.78
CHR7	91436531	91436531	694.67
CHR7	91349778	91349778	2047.44
CHR7	91439856	91439856	770.67
CHR7	91296975	91296975	729.67
CHR7	91268135	91268135	2413.89
CHR7	91322705	91322705	592.33
CHR7	91242249	91242249	1173.33
CHR7	91415331	91415331	454.89
CHR7	91232194	91232194	928.56
CHR7	91473346	91473346	636.56
CHR7	91451926	91451926	1510.33
CHR7	91432693	91432693	1046.22
CHR7	91456143	91456143	2858.22
CHR7	91544291	91544291	1983.00
CHR7	91404205	91404205	1052.67
CHR7	91407933	91407933	1222.33
CHR7	91351554	91351554	917.33
CHR7	91352154	91352154	3690.44
CHR7	91478398	91478398	1364.89
CHR7	91461740	91461740	4526.78
CHR7	91255599	91255599	661.89
CHR7	91378285	91378285	1108.78
CHR7	91475094	91475094	1895.67
CHR7	91284247	91284247	1794.44
CHR7	91396082	91396082	1701.78
CHR7	91492425	91492425	12511.11
CHR7	91543314	91543314	617.33
CHR7	91278240	91278240	567.56
CHR7	91409964	91409964	642.78
CHR7	91386595	91386595	497.33
CHR7	91536985	91536985	904.78
CHR7	91436631	91436631	730.56
CHR7	91326646	91326646	1323.89
CHR7	91327546	91327546	630.22
CHR7	91324320	91324320	1437.33
CHR7	91411379	91411379	1104.56
CHR7	91460609	91460609	672.89
CHR7	91390613	91390613	830.33
CHR7	91214486	91214486	2908.22
CHR7	91321564	91321564	652.56
CHR7	91227280	91227280	537.00
CHR7	91357645	91357645	665.22
CHR7	91539960	91539960	1595.56
CHR7	91268722	91268722	1292.67
CHR7	91227981	91227981	525.11
CHR7	91282247	91282247	2146.67
CHR7	91413817	91413817	797.33
CHR7	91447616	91447616	985.00
CHR7	91209729	91209729	516.78
CHR7	91507010	91507010	1915.56
CHR7	91289746	91289746	1195.11
CHR7	91394820	91394820	696.33
CHR7	91472346	91472346	1230.89
CHR7	91344139	91344139	824.67
CHR7	91521625	91521625	1207.78
CHR7	91536285	91536285	2293.67
CHR7	91291944	91291944	473.00
CHR7	91229533	91229533	5347.67
CHR7	91394520	91394520	624.56
CHR7	91384952	91384952	744.78
CHR7	91474594	91474594	1565.44
CHR7	91425745	91425745	2785.00
CHR7	91300335	91300335	2211.44
CHR7	91279674	91279674	431.56
CHR7	91422243	91422243	1083.67
CHR7	91410567	91410567	689.56
CHR7	91244620	91244620	4071.89
CHR7	91345415	91345415	1431.44
CHR7	91366777	91366777	521.89
CHR7	91455542	91455542	1108.44
CHR7	91472846	91472846	2385.89
CHR7	91543514	91543514	1905.33
CHR7	91475194	91475194	2176.67
CHR7	91228381	91228381	570.22
CHR7	91342380	91342380	1628.33
CHR7	91264494	91264494	564.78
CHR7	91321669	91321669	594.89
CHR7	91291146	91291146	364.22
CHR7	91426645	91426645	1122.33
CHR7	91280174	91280174	2498.78
CHR7	91233834	91233834	761.33
CHR7	91375008	91375008	591.56
CHR7	91364707	91364707	778.33
CHR7	91520243	91520243	627.89
CHR7	91258443	91258443	1697.22
CHR7	91412179	91412179	1669.00
CHR7	91252222	91252222	902.89
CHR7	91287047	91287047	1875.22
CHR7	91292044	91292044	506.22
CHR7	91453927	91453927	11294.00
CHR7	91532719	91532719	836.33
CHR7	91259813	91259813	1412.33
CHR7	91499052	91499052	569.11
CHR7	91537539	91537539	929.00
CHR7	91435520	91435520	528.33
CHR7	91386895	91386895	589.89
CHR7	91497352	91497352	614.11
CHR7	91209371	91209371	719.44
CHR7	91432393	91432393	840.33
CHR7	91462040	91462040	582.00
CHR7	91498352	91498352	11680.78
CHR7	91388830	91388830	662.67
CHR7	91387603	91387603	699.78
CHR7	91450628	91450628	1521.33
CHR7	91345815	91345815	874.22
CHR7	91377178	91377178	876.22
CHR7	91298501	91298501	552.44
CHR7	91525839	91525839	457.44
CHR7	91429083	91429083	3126.78
CHR7	91257700	91257700	400.00
CHR7	91465819	91465819	5545.89
CHR7	91229433	91229433	1376.67
CHR7	91470916	91470916	826.33
CHR7	91269138	91269138	2496.78
CHR7	91459053	91459053	1434.67
CHR7	91317218	91317218	303.56
CHR7	91433393	91433393	1500.56
CHR7	91520843	91520843	1075.44
CHR7	91291246	91291246	537.11
CHR7	91353176	91353176	693.33
CHR7	91457525	91457525	1344.78
CHR7	91380650	91380650	903.89
CHR7	91464719	91464719	1385.89
CHR7	91252322	91252322	528.78
CHR7	91344739	91344739	1027.22
CHR7	91507910	91507910	5619.33
CHR7	91303416	91303416	1426.00
CHR7	91347771	91347771	4147.89
CHR7	91454127	91454127	10736.00
CHR7	91361202	91361202	1287.44
CHR7	91466119	91466119	1375.00
CHR7	91541268	91541268	2620.00
CHR7	91389709	91389709	1625.11
CHR7	91422543	91422543	2358.56
CHR7	91533419	91533419	711.89
CHR7	91386695	91386695	3154.33
CHR7	91380357	91380357	687.44
CHR7	91372631	91372631	771.22
CHR7	91399812	91399812	820.78
CHR7	91283747	91283747	986.11
CHR7	91455642	91455642	3296.78
CHR7	91350528	91350528	1090.22
CHR7	91449116	91449116	7972.67
CHR7	91519743	91519743	1389.78
CHR7	91245020	91245020	4583.78
CHR7	91507610	91507610	2507.00
CHR7	91463719	91463719	2120.56
CHR7	91409366	91409366	560.11
CHR7	91395482	91395482	670.78
CHR7	91514928	91514928	3365.33
CHR7	91390813	91390813	760.67
CHR7	91428983	91428983	1910.89
CHR7	91513928	91513928	697.44
CHR7	91359632	91359632	589.78
CHR7	91518489	91518489	1623.56
CHR7	91489783	91489783	2276.22
CHR7	91366477	91366477	619.78
CHR7	91287547	91287547	1774.56
CHR7	91280374	91280374	2736.33
CHR7	91536085	91536085	2066.33
CHR7	91327869	91327869	1302.78
CHR7	91274989	91274989	552.22
CHR7	91475394	91475394	2663.89
CHR7	91368786	91368786	783.33
CHR7	91267235	91267235	1793.00
CHR7	91212509	91212509	376.11
CHR7	91301927	91301927	8124.44
CHR7	91211809	91211809	508.89
CHR7	91353476	91353476	550.33
CHR7	91428383	91428383	1137.22
CHR7	91298701	91298701	611.56
CHR7	91233162	91233162	513.67
CHR7	91448416	91448416	2830.67
CHR7	91430552	91430552	1981.44
CHR7	91434320	91434320	758.89
CHR7	91454627	91454627	1596.00
CHR7	91497552	91497552	721.33
CHR7	91543691	91543691	2303.00
CHR7	91491325	91491325	3314.11
CHR7	91264294	91264294	489.00
CHR7	91537999	91537999	745.67
CHR7	91526239	91526239	495.22
CHR7	91275289	91275289	671.33
CHR7	91324420	91324420	1492.33
CHR7	91474994	91474994	1601.22
CHR7	91468785	91468785	1608.33
CHR7	91292544	91292544	716.89
CHR7	91490183	91490183	3163.89
CHR7	91253133	91253133	2670.44
CHR7	91296542	91296542	607.89
CHR7	91341088	91341088	703.56
CHR7	91356728	91356728	825.67
CHR7	91265935	91265935	814.33
CHR7	91456043	91456043	6966.56
CHR7	91518089	91518089	1542.67
CHR7	91474494	91474494	2153.56
CHR7	91283047	91283047	1587.56
CHR7	91521425	91521425	529.11
CHR7	91400112	91400112	1135.89
CHR7	91515357	91515357	1393.67
CHR7	91537799	91537799	1802.67
CHR7	91234034	91234034	444.11
CHR7	91438497	91438497	1050.00
CHR7	91534307	91534307	551.22
CHR7	91518933	91518933	917.67
CHR7	91515772	91515772	624.00
CHR7	91509310	91509310	756.44
CHR7	91404105	91404105	488.11
CHR7	91255899	91255899	437.44
CHR7	91249555	91249555	366.89
CHR7	91414017	91414017	1563.44
CHR7	91456943	91456943	1693.44
CHR7	91352976	91352976	521.22
CHR7	91301635	91301635	675.89
CHR7	91255099	91255099	374.22
CHR7	91355307	91355307	1173.11
CHR7	91254999	91254999	783.22
CHR7	91207632	91207632	748.89
CHR7	91318865	91318865	2418.78
CHR7	91286428	91286428	2789.67
CHR7	91524639	91524639	1051.56
CHR7	91371031	91371031	847.33
CHR7	91289502	91289502	1323.22
CHR7	91265343	91265343	487.78
CHR7	91530095	91530095	1147.89
CHR7	91431575	91431575	1480.56
CHR7	91211609	91211609	493.56
CHR7	91207732	91207732	442.22
CHR7	91348071	91348071	1229.00
CHR7	91492725	91492725	3826.67
CHR7	91252633	91252633	721.33
CHR7	91449708	91449708	526.33
CHR7	91362339	91362339	402.56
CHR7	91498252	91498252	6976.33
CHR7	91301235	91301235	1048.00
CHR7	91214986	91214986	330.89
CHR7	91215986	91215986	523.22
CHR7	91327346	91327346	732.67
CHR7	91226180	91226180	577.22
CHR7	91474194	91474194	1423.78
CHR7	91256199	91256199	2377.67
CHR7	91427983	91427983	1617.44
CHR7	91330075	91330075	1042.22
CHR7	91297232	91297232	577.33
CHR7	91437801	91437801	758.78
CHR7	91399020	91399020	475.89
CHR7	91517889	91517889	2065.89
CHR7	91517189	91517189	2419.00
CHR7	91325249	91325249	1225.67
CHR7	91413517	91413517	648.78
CHR7	91519333	91519333	2517.00
CHR7	91208581	91208581	843.22
CHR7	91394420	91394420	1319.00
CHR7	91303016	91303016	1209.00
CHR7	91448916	91448916	2270.11
CHR7	91246217	91246217	453.22
CHR7	91533319	91533319	439.44
CHR7	91351654	91351654	2068.56
CHR7	91292644	91292644	603.22
CHR7	91464219	91464219	832.33
CHR7	91476347	91476347	2435.78
CHR7	91304839	91304839	995.11
CHR7	91288702	91288702	447.44
CHR7	91264694	91264694	528.67
CHR7	91511293	91511293	553.56
CHR7	91438697	91438697	1394.44
CHR7	91520443	91520443	474.67
CHR7	91434120	91434120	1266.33
CHR7	91509610	91509610	541.78
CHR7	91257000	91257000	1331.33
CHR7	91432493	91432493	417.78
CHR7	91490383	91490383	1299.78
CHR7	91242049	91242049	778.89
CHR7	91244220	91244220	902.67
CHR7	91233262	91233262	835.89
CHR7	91291744	91291744	1091.56
CHR7	91396982	91396982	798.67
CHR7	91252833	91252833	625.44
CHR7	91476447	91476447	1259.44
CHR7	91348471	91348471	2005.11
CHR7	91386495	91386495	467.78
CHR7	91526839	91526839	749.56
CHR7	91381640	91381640	799.78
CHR7	91204128	91204128	407.78
CHR7	91359332	91359332	1793.22
CHR7	91299001	91299001	443.67
CHR7	91516289	91516289	534.44
CHR7	91228481	91228481	3890.56
CHR7	91424945	91424945	574.11
CHR7	91473246	91473246	551.89
CHR7	91270007	91270007	876.67
CHR7	91243049	91243049	683.33
CHR7	91248535	91248535	1400.44
CHR7	91373031	91373031	2700.56
CHR7	91283447	91283447	358.56
CHR7	91433493	91433493	889.44
CHR7	91355707	91355707	583.78
CHR7	91253633	91253633	1365.11
CHR7	91498852	91498852	601.78
CHR7	91426545	91426545	579.67
CHR7	91276289	91276289	489.67
CHR7	91243883	91243883	455.67
CHR7	91399520	91399520	577.00
CHR7	91402574	91402574	784.00
CHR7	91343939	91343939	482.33
CHR7	91378985	91378985	665.89
CHR7	91215386	91215386	700.22
CHR7	91227381	91227381	583.44
CHR7	91423845	91423845	1340.11
CHR7	91234986	91234986	4757.00
CHR7	91366577	91366577	602.78
CHR7	91374808	91374808	692.11
CHR7	91303216	91303216	421.33
CHR7	91296642	91296642	720.78
CHR7	91543114	91543114	1070.89
CHR7	91456543	91456543	3156.33
CHR7	91404766	91404766	641.89
CHR7	91264594	91264594	802.78
CHR7	91258943	91258943	522.67
CHR7	91272595	91272595	1253.44
CHR7	91452732	91452732	1365.89
CHR7	91299835	91299835	665.56
CHR7	91395782	91395782	1367.33
CHR7	91384547	91384547	653.33
CHR7	91320011	91320011	660.44
CHR7	91375308	91375308	597.22
CHR7	91229833	91229833	1548.00
CHR7	91498952	91498952	483.44
CHR7	91343839	91343839	602.67
CHR7	91366107	91366107	342.00
CHR7	91545791	91545791	1614.00
CHR7	91455743	91455743	2877.78
CHR7	91343539	91343539	1793.44
CHR7	91254141	91254141	756.44
CHR7	91403374	91403374	522.44
CHR7	91324120	91324120	667.78
CHR7	91455943	91455943	4333.33
CHR7	91434620	91434620	690.11
CHR7	91411579	91411579	560.44
CHR7	91361602	91361602	2871.67
CHR7	91256433	91256433	1383.78
CHR7	91300935	91300935	836.22
CHR7	91227581	91227581	457.11
CHR7	91463119	91463119	1281.56
CHR7	91498752	91498752	658.33
CHR7	91522625	91522625	1476.00
CHR7	91294959	91294959	583.33
CHR7	91496252	91496252	706.22
CHR7	91401112	91401112	2164.78
CHR7	91536685	91536685	1439.78
CHR7	91351033	91351033	543.89
CHR7	91411779	91411779	4339.11
CHR7	91375208	91375208	527.00
CHR7	91304516	91304516	1131.00
CHR7	91459305	91459305	1780.00
CHR7	91361802	91361802	1692.89
CHR7	91283147	91283147	668.33
CHR7	91297332	91297332	685.89
CHR7	91216086	91216086	796.89
CHR7	91402774	91402774	462.00
CHR7	91447416	91447416	604.89
CHR7	91423745	91423745	1392.11
CHR7	91317318	91317318	1721.00
CHR7	91332848	91332848	17938.78
CHR7	91284147	91284147	1170.22
CHR7	91533907	91533907	791.56
CHR7	91351354	91351354	685.56
CHR7	91533519	91533519	1055.56
CHR7	91430652	91430652	410.56
CHR7	91378685	91378685	581.44
CHR7	91257500	91257500	1061.67
CHR7	91327446	91327446	650.67
CHR7	91478498	91478498	2022.67
CHR7	91434720	91434720	629.56
CHR7	91465619	91465619	8855.56
CHR7	91402374	91402374	633.56
CHR7	91347871	91347871	7279.89
CHR7	91395582	91395582	543.11
CHR7	91331062	91331062	1593.78
CHR7	91344239	91344239	348.33
CHR7	91518289	91518289	3542.22
CHR7	91453232	91453232	1827.00
CHR7	91241549	91241549	632.00
CHR7	91390713	91390713	1010.56
CHR7	91302416	91302416	418.89
CHR7	91384347	91384347	1905.00
CHR7	91392113	91392113	769.22
CHR7	91360202	91360202	622.89
CHR7	91389450	91389450	2192.67
CHR7	91531095	91531095	1448.56
CHR7	91545191	91545191	911.78
CHR7	91232826	91232826	799.33
CHR7	91372031	91372031	1912.33
CHR7	91467809	91467809	1513.44
CHR7	91476547	91476547	2568.11
CHR7	91362102	91362102	1652.00
CHR7	91304977	91304977	927.00
CHR7	91208681	91208681	519.44
CHR7	91301735	91301735	433.44
CHR7	91538599	91538599	1798.89
CHR7	91401212	91401212	1315.78
CHR7	91353576	91353576	1853.22
CHR7	91497652	91497652	2337.56
CHR7	91287347	91287347	11038.89
CHR7	91545891	91545891	1652.22
CHR7	91213918	91213918	331.67
CHR7	91434420	91434420	1309.78
CHR7	91425245	91425245	1637.67
CHR7	91358732	91358732	1211.78
CHR7	91282047	91282047	949.00
CHR7	91424545	91424545	567.00
CHR7	91454527	91454527	1114.56
CHR7	91346215	91346215	3132.22
CHR7	91319711	91319711	428.33
CHR7	91434520	91434520	729.11
CHR7	91216786	91216786	3038.22
CHR7	91209271	91209271	287.00
CHR7	91286947	91286947	7706.44
CHR7	91546091	91546091	765.11
CHR7	91402174	91402174	1857.78
CHR7	91399712	91399712	366.22
CHR7	91223228	91223228	500.89
CHR7	91428183	91428183	1334.44
CHR7	91370931	91370931	729.67
CHR7	91427057	91427057	982.78
CHR7	91296742	91296742	566.11
CHR7	91495269	91495269	758.56
CHR7	91542914	91542914	559.78
CHR7	91460317	91460317	847.00
CHR7	91431175	91431175	1382.00
CHR7	91515572	91515572	1937.22
CHR7	91455342	91455342	773.44
CHR7	91216486	91216486	507.22
CHR7	91532819	91532819	643.22
CHR7	91492025	91492025	1517.89
CHR7	91466806	91466806	540.67
CHR7	91470716	91470716	844.33
CHR7	91286628	91286628	1509.78
CHR7	91356428	91356428	646.11
CHR7	91423345	91423345	793.89
CHR7	91360802	91360802	335.78
CHR7	91460217	91460217	761.44
CHR7	91211509	91211509	454.56
CHR7	91388730	91388730	789.33
CHR7	91345139	91345139	1300.22
CHR7	91474094	91474094	2380.33
CHR7	91234134	91234134	382.56
CHR7	91323021	91323021	2854.11
CHR7	91325949	91325949	1223.00
CHR7	91499252	91499252	714.67
CHR7	91402974	91402974	1007.00
CHR7	91283947	91283947	662.22
CHR7	91413217	91413217	3287.11
CHR7	91272695	91272695	1457.33
CHR7	91241149	91241149	1096.78
CHR7	91215486	91215486	450.78
CHR7	91374573	91374573	480.89
CHR7	91208381	91208381	590.89
CHR7	91512484	91512484	2391.44
CHR7	91246117	91246117	505.00
CHR7	91469236	91469236	621.44
CHR7	91299101	91299101	450.44
CHR7	91534841	91534841	1608.44
CHR7	91536185	91536185	1249.00
CHR7	91409466	91409466	799.00
CHR7	91268822	91268822	943.67
CHR7	91436031	91436031	669.22
CHR7	91342739	91342739	493.89
CHR7	91411279	91411279	693.89
CHR7	91325449	91325449	773.56
CHR7	91286328	91286328	798.56
CHR7	91280574	91280574	2530.11
CHR7	91408966	91408966	478.89
CHR7	91215686	91215686	1274.11
CHR7	91517989	91517989	13797.22
CHR7	91266635	91266635	1832.22
CHR7	91509010	91509010	2504.78
CHR7	91210194	91210194	389.78
CHR7	91204528	91204528	563.33
CHR7	91324020	91324020	1153.89
CHR7	91355107	91355107	555.56
CHR7	91459405	91459405	1089.00
CHR7	91282747	91282747	636.56
CHR7	91361302	91361302	1468.33
CHR7	91489683	91489683	2459.56
CHR7	91460117	91460117	1513.78
CHR7	91475894	91475894	3075.22
CHR7	91530995	91530995	1075.78
CHR7	91539860	91539860	824.00
CHR7	91300535	91300535	4401.78
CHR7	91265741	91265741	478.67
CHR7	91370131	91370131	450.00
CHR7	91463619	91463619	1818.33
CHR7	91279374	91279374	553.44
CHR7	91273195	91273195	1460.33
CHR7	91448016	91448016	1796.22
CHR7	91506510	91506510	597.00
CHR7	91467609	91467609	1042.67
CHR7	91517289	91517289	2191.44
CHR7	91435665	91435665	506.33
CHR7	91249455	91249455	449.67
CHR7	91453032	91453032	1715.33
CHR7	91514628	91514628	2813.67
CHR7	91426745	91426745	1553.33
CHR7	91333048	91333048	1390.11
CHR7	91524133	91524133	841.00
CHR7	91425145	91425145	3205.89
CHR7	91275989	91275989	404.56
CHR7	91255699	91255699	827.11
CHR7	91213818	91213818	418.44
CHR7	91319811	91319811	523.22
CHR7	91545991	91545991	825.33
CHR7	91490283	91490283	1156.44
CHR7	91511893	91511893	4894.78
CHR7	91434220	91434220	818.56
CHR7	91438377	91438377	412.67
CHR7	91413017	91413017	1061.44
CHR7	91534007	91534007	673.44
CHR7	91226480	91226480	774.11
CHR7	91530595	91530595	2889.44
CHR7	91498452	91498452	8790.56
CHR7	91366377	91366377	598.00
CHR7	91424745	91424745	2298.89
CHR7	91341980	91341980	1075.33
CHR7	91370731	91370731	2475.44
CHR7	91299435	91299435	372.11
CHR7	91362202	91362202	633.22
CHR7	91383116	91383116	434.44
CHR7	91432193	91432193	1892.11
CHR7	91326246	91326246	1429.67
CHR7	91446843	91446843	658.78
CHR7	91521225	91521225	1246.44
CHR7	91332748	91332748	397.56
CHR7	91299635	91299635	406.00
CHR7	91525671	91525671	547.67
CHR7	91283847	91283847	1116.22
CHR7	91374473	91374473	830.11
CHR7	91227080	91227080	1201.44
CHR7	91491625	91491625	1008.78
CHR7	91281274	91281274	1128.67
CHR7	91428883	91428883	1957.00
CHR7	91357745	91357745	629.11
CHR7	91214686	91214686	590.56
CHR7	91539619	91539619	535.78
CHR7	91393406	91393406	551.44
CHR7	91540160	91540160	2525.56
CHR7	91296442	91296442	1037.67
CHR7	91512943	91512943	1347.33
CHR7	91426345	91426345	1201.22
CHR7	91368586	91368586	2924.44
CHR7	91476847	91476847	2271.22
CHR7	91391313	91391313	615.67
CHR7	91541814	91541814	716.56
CHR7	91391813	91391813	1371.33
CHR7	91475494	91475494	1440.44
CHR7	91331688	91331688	670.56
CHR7	91526439	91526439	1691.44
CHR7	91526639	91526639	672.00
CHR7	91371831	91371831	626.00
CHR7	91242349	91242349	661.33
CHR7	91536885	91536885	802.11
CHR7	91427157	91427157	436.89
CHR7	91424245	91424245	624.11
CHR7	91515028	91515028	3640.89
CHR7	91470116	91470116	4575.44
CHR7	91426957	91426957	408.44
CHR7	91478198	91478198	1375.11
CHR7	91212109	91212109	631.89
CHR7	91215786	91215786	1442.67
CHR7	91409066	91409066	446.22
CHR7	91275889	91275889	487.11
CHR7	91473594	91473594	1105.78
CHR7	91292344	91292344	657.33
CHR7	91349878	91349878	1202.89
CHR7	91362439	91362439	584.00
CHR7	91228181	91228181	588.89
CHR7	91241949	91241949	582.33
CHR7	91380257	91380257	2069.44
CHR7	91426145	91426145	924.78
CHR7	91530695	91530695	1861.00
CHR7	91244520	91244520	1786.56
CHR7	91385152	91385152	689.67
CHR7	91514028	91514028	746.56
CHR7	91522225	91522225	12719.22
CHR7	91544091	91544091	2167.78
CHR7	91234861	91234861	590.00
CHR7	91279074	91279074	707.11
CHR7	91392313	91392313	398.00
CHR7	91426845	91426845	511.44
CHR7	91497052	91497052	1118.33
CHR7	91497152	91497152	743.22
CHR7	91373231	91373231	1450.44
CHR7	91216686	91216686	2331.22
CHR7	91279174	91279174	439.67
CHR7	91280474	91280474	1550.89
CHR7	91208281	91208281	703.89
CHR7	91270207	91270207	543.22
CHR7	91265143	91265143	410.89
CHR7	91364607	91364607	741.44
CHR7	91270407	91270407	452.89
CHR7	91379757	91379757	801.78
CHR7	91431275	91431275	651.89
CHR7	91268922	91268922	593.44
CHR7	91475794	91475794	1761.11
CHR7	91535141	91535141	2264.33
CHR7	91332188	91332188	1045.89
CHR7	91395982	91395982	1165.22
CHR7	91231070	91231070	372.33
CHR7	91342839	91342839	1275.78
CHR7	91380750	91380750	1011.56
CHR7	91358532	91358532	552.44
CHR7	91471746	91471746	1173.00
CHR7	91538699	91538699	1421.33
CHR7	91280774	91280774	4168.44
CHR7	91346115	91346115	1160.78
CHR7	91229333	91229333	1531.67
CHR7	91450108	91450108	1610.89
CHR7	91281074	91281074	3142.11
CHR7	91392906	91392906	505.00
CHR7	91508110	91508110	1548.44
CHR7	91437031	91437031	571.67
[truncated: 10,461 more rows]
