# Supplementary material for: The impact of chromatin modifiers on the timing of locus replication in mouse embryonic stem cells
Source: Genome Biol. 2007 Aug 17;8(8):R169. doi: 10.1186/gb-2007-8-8-r169 (PMC2374999; doi:10.1186/gb-2007-8-8-r169)
Supplement: Additional data file 3 — Microarray data for the histone acetylation analysis. [file gb-2007-8-8-r169-S3.zip › H3r2_ratio.txt]

CHR	START_LOCATION	RATIO	ID
chr7	91204128	-0.62	Hbb_b_globin_cluster chr7_91200000_91550000;CHR7P91204128;1
chr7	91204228	-0.19	Hbb_b_globin_cluster chr7_91200000_91550000;CHR7P91204228;1
chr7	91204328	0.12	Hbb_b_globin_cluster chr7_91200000_91550000;CHR7P91204328;1
chr7	91204428	0.26	Hbb_b_globin_cluster chr7_91200000_91550000;CHR7P91204428;1
chr7	91204528	0.05	Hbb_b_globin_cluster chr7_91200000_91550000;CHR7P91204528;1
chr7	91204628	-0.09	Hbb_b_globin_cluster chr7_91200000_91550000;CHR7P91204628;1
chr7	91204728	-0.04	Hbb_b_globin_cluster chr7_91200000_91550000;CHR7P91204728;1
chr7	91204828	-0.22	Hbb_b_globin_cluster chr7_91200000_91550000;CHR7P91204828;1
chr7	91204928	0.18	Hbb_b_globin_cluster chr7_91200000_91550000;CHR7P91204928;1
chr7	91205028	0.35	Hbb_b_globin_cluster chr7_91200000_91550000;CHR7P91205028;1
chr7	91205128	-0.28	Hbb_b_globin_cluster chr7_91200000_91550000;CHR7P91205128;1
chr7	91205228	0.76	Hbb_b_globin_cluster chr7_91200000_91550000;CHR7P91205228;1
chr7	91205328	-0.52	Hbb_b_globin_cluster chr7_91200000_91550000;CHR7P91205328;1
chr7	91205428	-0.21	Hbb_b_globin_cluster chr7_91200000_91550000;CHR7P91205428;1
chr7	91207532	-0.21	Hbb_b_globin_cluster chr7_91200000_91550000;CHR7P91207532;1
chr7	91207632	0.42	Hbb_b_globin_cluster chr7_91200000_91550000;CHR7P91207632;1
chr7	91207732	-0.26	Hbb_b_globin_cluster chr7_91200000_91550000;CHR7P91207732;1
chr7	91207923	0.11	Hbb_b_globin_cluster chr7_91200000_91550000;CHR7P91207923;1
chr7	91208181	0.29	Hbb_b_globin_cluster chr7_91200000_91550000;CHR7P91208181;1
chr7	91208281	0.24	Hbb_b_globin_cluster chr7_91200000_91550000;CHR7P91208281;1
chr7	91208381	0.42	Hbb_b_globin_cluster chr7_91200000_91550000;CHR7P91208381;1
chr7	91208481	-0.46	Hbb_b_globin_cluster chr7_91200000_91550000;CHR7P91208481;1
chr7	91208581	0.58	Hbb_b_globin_cluster chr7_91200000_91550000;CHR7P91208581;1
chr7	91208681	0.33	Hbb_b_globin_cluster chr7_91200000_91550000;CHR7P91208681;1
chr7	91208781	0.05	Hbb_b_globin_cluster chr7_91200000_91550000;CHR7P91208781;1
chr7	91208881	0.09	Hbb_b_globin_cluster chr7_91200000_91550000;CHR7P91208881;1
chr7	91209071	0.19	Hbb_b_globin_cluster chr7_91200000_91550000;CHR7P91209071;1
chr7	91209171	0.18	Hbb_b_globin_cluster chr7_91200000_91550000;CHR7P91209171;1
chr7	91209271	0.03	Hbb_b_globin_cluster chr7_91200000_91550000;CHR7P91209271;1
chr7	91209371	-0.01	Hbb_b_globin_cluster chr7_91200000_91550000;CHR7P91209371;1
chr7	91209471	-0.27	Hbb_b_globin_cluster chr7_91200000_91550000;CHR7P91209471;1
chr7	91209729	0.04	Hbb_b_globin_cluster chr7_91200000_91550000;CHR7P91209729;1
chr7	91210094	-0.40	Hbb_b_globin_cluster chr7_91200000_91550000;CHR7P91210094;1
chr7	91210194	-0.03	Hbb_b_globin_cluster chr7_91200000_91550000;CHR7P91210194;1
chr7	91210294	-0.21	Hbb_b_globin_cluster chr7_91200000_91550000;CHR7P91210294;1
chr7	91210394	0.34	Hbb_b_globin_cluster chr7_91200000_91550000;CHR7P91210394;1
chr7	91211509	0.13	Hbb_b_globin_cluster chr7_91200000_91550000;CHR7P91211509;1
chr7	91211609	-0.44	Hbb_b_globin_cluster chr7_91200000_91550000;CHR7P91211609;1
chr7	91211709	-0.08	Hbb_b_globin_cluster chr7_91200000_91550000;CHR7P91211709;1
chr7	91211809	-0.11	Hbb_b_globin_cluster chr7_91200000_91550000;CHR7P91211809;1
chr7	91211909	-0.08	Hbb_b_globin_cluster chr7_91200000_91550000;CHR7P91211909;1
chr7	91212009	-0.08	Hbb_b_globin_cluster chr7_91200000_91550000;CHR7P91212009;1
chr7	91212109	-0.22	Hbb_b_globin_cluster chr7_91200000_91550000;CHR7P91212109;1
chr7	91212209	-0.04	Hbb_b_globin_cluster chr7_91200000_91550000;CHR7P91212209;1
chr7	91212309	0.85	Hbb_b_globin_cluster chr7_91200000_91550000;CHR7P91212309;1
chr7	91212409	0.22	Hbb_b_globin_cluster chr7_91200000_91550000;CHR7P91212409;1
chr7	91212509	0.18	Hbb_b_globin_cluster chr7_91200000_91550000;CHR7P91212509;1
chr7	91212609	0.04	Hbb_b_globin_cluster chr7_91200000_91550000;CHR7P91212609;1
chr7	91212709	0.49	Hbb_b_globin_cluster chr7_91200000_91550000;CHR7P91212709;1
chr7	91213209	-0.28	Hbb_b_globin_cluster chr7_91200000_91550000;CHR7P91213209;1
chr7	91213309	-0.06	Hbb_b_globin_cluster chr7_91200000_91550000;CHR7P91213309;1
chr7	91213818	0.01	Hbb_b_globin_cluster chr7_91200000_91550000;CHR7P91213818;1
chr7	91213918	-0.07	Hbb_b_globin_cluster chr7_91200000_91550000;CHR7P91213918;1
chr7	91214018	-0.19	Hbb_b_globin_cluster chr7_91200000_91550000;CHR7P91214018;1
chr7	91214118	-0.11	Hbb_b_globin_cluster chr7_91200000_91550000;CHR7P91214118;1
chr7	91214247	0.05	Hbb_b_globin_cluster chr7_91200000_91550000;CHR7P91214247;1
chr7	91214486	0.21	Hbb_b_globin_cluster chr7_91200000_91550000;CHR7P91214486;1
chr7	91214586	0.10	Hbb_b_globin_cluster chr7_91200000_91550000;CHR7P91214586;1
chr7	91214686	-0.12	Hbb_b_globin_cluster chr7_91200000_91550000;CHR7P91214686;1
chr7	91214786	-0.26	Hbb_b_globin_cluster chr7_91200000_91550000;CHR7P91214786;1
chr7	91214886	0.19	Hbb_b_globin_cluster chr7_91200000_91550000;CHR7P91214886;1
chr7	91214986	-0.01	Hbb_b_globin_cluster chr7_91200000_91550000;CHR7P91214986;1
chr7	91215086	-0.23	Hbb_b_globin_cluster chr7_91200000_91550000;CHR7P91215086;1
chr7	91215186	-0.15	Hbb_b_globin_cluster chr7_91200000_91550000;CHR7P91215186;1
chr7	91215286	0.36	Hbb_b_globin_cluster chr7_91200000_91550000;CHR7P91215286;1
chr7	91215386	0.27	Hbb_b_globin_cluster chr7_91200000_91550000;CHR7P91215386;1
chr7	91215486	-0.06	Hbb_b_globin_cluster chr7_91200000_91550000;CHR7P91215486;1
chr7	91215586	0.09	Hbb_b_globin_cluster chr7_91200000_91550000;CHR7P91215586;1
chr7	91215686	0.09	Hbb_b_globin_cluster chr7_91200000_91550000;CHR7P91215686;1
chr7	91215786	-0.16	Hbb_b_globin_cluster chr7_91200000_91550000;CHR7P91215786;1
chr7	91215886	-0.50	Hbb_b_globin_cluster chr7_91200000_91550000;CHR7P91215886;1
chr7	91215986	-0.19	Hbb_b_globin_cluster chr7_91200000_91550000;CHR7P91215986;1
chr7	91216086	0.22	Hbb_b_globin_cluster chr7_91200000_91550000;CHR7P91216086;1
chr7	91216186	0.34	Hbb_b_globin_cluster chr7_91200000_91550000;CHR7P91216186;1
chr7	91216286	0.12	Hbb_b_globin_cluster chr7_91200000_91550000;CHR7P91216286;1
chr7	91216386	0.34	Hbb_b_globin_cluster chr7_91200000_91550000;CHR7P91216386;1
chr7	91216486	-0.15	Hbb_b_globin_cluster chr7_91200000_91550000;CHR7P91216486;1
chr7	91216586	0.68	Hbb_b_globin_cluster chr7_91200000_91550000;CHR7P91216586;1
chr7	91216686	0.54	Hbb_b_globin_cluster chr7_91200000_91550000;CHR7P91216686;1
chr7	91216786	0.32	Hbb_b_globin_cluster chr7_91200000_91550000;CHR7P91216786;1
chr7	91216886	0.20	Hbb_b_globin_cluster chr7_91200000_91550000;CHR7P91216886;1
chr7	91223228	-0.00	Hbb_b_globin_cluster chr7_91200000_91550000;CHR7P91223228;1
chr7	91225580	0.14	Hbb_b_globin_cluster chr7_91200000_91550000;CHR7P91225580;1
chr7	91225680	0.20	Hbb_b_globin_cluster chr7_91200000_91550000;CHR7P91225680;1
chr7	91225780	-0.22	Hbb_b_globin_cluster chr7_91200000_91550000;CHR7P91225780;1
chr7	91225880	-0.08	Hbb_b_globin_cluster chr7_91200000_91550000;CHR7P91225880;1
chr7	91225980	0.07	Hbb_b_globin_cluster chr7_91200000_91550000;CHR7P91225980;1
chr7	91226080	-0.18	Hbb_b_globin_cluster chr7_91200000_91550000;CHR7P91226080;1
chr7	91226180	-0.34	Hbb_b_globin_cluster chr7_91200000_91550000;CHR7P91226180;1
chr7	91226280	-0.31	Hbb_b_globin_cluster chr7_91200000_91550000;CHR7P91226280;1
chr7	91226380	0.14	Hbb_b_globin_cluster chr7_91200000_91550000;CHR7P91226380;1
chr7	91226480	-0.33	Hbb_b_globin_cluster chr7_91200000_91550000;CHR7P91226480;1
chr7	91226580	-0.24	Hbb_b_globin_cluster chr7_91200000_91550000;CHR7P91226580;1
chr7	91226680	-0.34	Hbb_b_globin_cluster chr7_91200000_91550000;CHR7P91226680;1
chr7	91226780	0.31	Hbb_b_globin_cluster chr7_91200000_91550000;CHR7P91226780;1
chr7	91226880	-0.05	Hbb_b_globin_cluster chr7_91200000_91550000;CHR7P91226880;1
chr7	91226980	0.24	Hbb_b_globin_cluster chr7_91200000_91550000;CHR7P91226980;1
chr7	91227080	0.48	Hbb_b_globin_cluster chr7_91200000_91550000;CHR7P91227080;1
chr7	91227180	-0.30	Hbb_b_globin_cluster chr7_91200000_91550000;CHR7P91227180;1
chr7	91227280	0.18	Hbb_b_globin_cluster chr7_91200000_91550000;CHR7P91227280;1
chr7	91227381	0.04	Hbb_b_globin_cluster chr7_91200000_91550000;CHR7P91227381;1
chr7	91227481	-0.27	Hbb_b_globin_cluster chr7_91200000_91550000;CHR7P91227481;1
chr7	91227581	0.23	Hbb_b_globin_cluster chr7_91200000_91550000;CHR7P91227581;1
chr7	91227681	0.60	Hbb_b_globin_cluster chr7_91200000_91550000;CHR7P91227681;1
chr7	91227781	0.22	Hbb_b_globin_cluster chr7_91200000_91550000;CHR7P91227781;1
chr7	91227881	-0.04	Hbb_b_globin_cluster chr7_91200000_91550000;CHR7P91227881;1
chr7	91227981	-0.41	Hbb_b_globin_cluster chr7_91200000_91550000;CHR7P91227981;1
chr7	91228081	0.07	Hbb_b_globin_cluster chr7_91200000_91550000;CHR7P91228081;1
chr7	91228181	-0.09	Hbb_b_globin_cluster chr7_91200000_91550000;CHR7P91228181;1
chr7	91228281	0.25	Hbb_b_globin_cluster chr7_91200000_91550000;CHR7P91228281;1
chr7	91228381	0.26	Hbb_b_globin_cluster chr7_91200000_91550000;CHR7P91228381;1
chr7	91228481	-0.08	Hbb_b_globin_cluster chr7_91200000_91550000;CHR7P91228481;1
chr7	91228933	-0.32	Hbb_b_globin_cluster chr7_91200000_91550000;CHR7P91228933;1
chr7	91229033	-0.32	Hbb_b_globin_cluster chr7_91200000_91550000;CHR7P91229033;1
chr7	91229133	0.02	Hbb_b_globin_cluster chr7_91200000_91550000;CHR7P91229133;1
chr7	91229233	-0.16	Hbb_b_globin_cluster chr7_91200000_91550000;CHR7P91229233;1
chr7	91229333	-0.08	Hbb_b_globin_cluster chr7_91200000_91550000;CHR7P91229333;1
chr7	91229433	-0.47	Hbb_b_globin_cluster chr7_91200000_91550000;CHR7P91229433;1
chr7	91229533	-0.16	Hbb_b_globin_cluster chr7_91200000_91550000;CHR7P91229533;1
chr7	91229633	-0.05	Hbb_b_globin_cluster chr7_91200000_91550000;CHR7P91229633;1
chr7	91229733	-0.46	Hbb_b_globin_cluster chr7_91200000_91550000;CHR7P91229733;1
chr7	91229833	-0.18	Hbb_b_globin_cluster chr7_91200000_91550000;CHR7P91229833;1
chr7	91229933	0.17	Hbb_b_globin_cluster chr7_91200000_91550000;CHR7P91229933;1
chr7	91230033	-0.01	Hbb_b_globin_cluster chr7_91200000_91550000;CHR7P91230033;1
chr7	91230456	0.15	Hbb_b_globin_cluster chr7_91200000_91550000;CHR7P91230456;1
chr7	91230586	-0.01	Hbb_b_globin_cluster chr7_91200000_91550000;CHR7P91230586;1
chr7	91230770	0.40	Hbb_b_globin_cluster chr7_91200000_91550000;CHR7P91230770;1
chr7	91230870	0.33	Hbb_b_globin_cluster chr7_91200000_91550000;CHR7P91230870;1
chr7	91230970	-0.46	Hbb_b_globin_cluster chr7_91200000_91550000;CHR7P91230970;1
chr7	91231070	0.08	Hbb_b_globin_cluster chr7_91200000_91550000;CHR7P91231070;1
chr7	91231170	0.03	Hbb_b_globin_cluster chr7_91200000_91550000;CHR7P91231170;1
chr7	91231311	-0.55	Hbb_b_globin_cluster chr7_91200000_91550000;CHR7P91231311;1
chr7	91231411	-0.00	Hbb_b_globin_cluster chr7_91200000_91550000;CHR7P91231411;1
chr7	91231511	0.56	Hbb_b_globin_cluster chr7_91200000_91550000;CHR7P91231511;1
chr7	91232194	-0.18	Hbb_b_globin_cluster chr7_91200000_91550000;CHR7P91232194;1
chr7	91232294	0.40	Hbb_b_globin_cluster chr7_91200000_91550000;CHR7P91232294;1
chr7	91232626	-0.07	Hbb_b_globin_cluster chr7_91200000_91550000;CHR7P91232626;1
chr7	91232726	0.26	Hbb_b_globin_cluster chr7_91200000_91550000;CHR7P91232726;1
chr7	91232826	0.18	Hbb_b_globin_cluster chr7_91200000_91550000;CHR7P91232826;1
chr7	91233062	-0.01	Hbb_b_globin_cluster chr7_91200000_91550000;CHR7P91233062;1
chr7	91233162	-0.12	Hbb_b_globin_cluster chr7_91200000_91550000;CHR7P91233162;1
chr7	91233262	0.14	Hbb_b_globin_cluster chr7_91200000_91550000;CHR7P91233262;1
chr7	91233362	0.08	Hbb_b_globin_cluster chr7_91200000_91550000;CHR7P91233362;1
chr7	91233462	0.24	Hbb_b_globin_cluster chr7_91200000_91550000;CHR7P91233462;1
chr7	91233734	0.02	Hbb_b_globin_cluster chr7_91200000_91550000;CHR7P91233734;1
chr7	91233834	-0.22	Hbb_b_globin_cluster chr7_91200000_91550000;CHR7P91233834;1
chr7	91233934	-0.08	Hbb_b_globin_cluster chr7_91200000_91550000;CHR7P91233934;1
chr7	91234034	0.09	Hbb_b_globin_cluster chr7_91200000_91550000;CHR7P91234034;1
chr7	91234134	0.05	Hbb_b_globin_cluster chr7_91200000_91550000;CHR7P91234134;1
chr7	91234234	-0.24	Hbb_b_globin_cluster chr7_91200000_91550000;CHR7P91234234;1
chr7	91234761	-0.09	Hbb_b_globin_cluster chr7_91200000_91550000;CHR7P91234761;1
chr7	91234861	0.04	Hbb_b_globin_cluster chr7_91200000_91550000;CHR7P91234861;1
chr7	91234986	0.19	Hbb_b_globin_cluster chr7_91200000_91550000;CHR7P91234986;1
chr7	91237856	0.50	Hbb_b_globin_cluster chr7_91200000_91550000;CHR7P91237856;1
chr7	91241049	-0.06	Hbb_b_globin_cluster chr7_91200000_91550000;CHR7P91241049;1
chr7	91241149	0.67	Hbb_b_globin_cluster chr7_91200000_91550000;CHR7P91241149;1
chr7	91241249	0.44	Hbb_b_globin_cluster chr7_91200000_91550000;CHR7P91241249;1
chr7	91241349	0.01	Hbb_b_globin_cluster chr7_91200000_91550000;CHR7P91241349;1
chr7	91241449	0.00	Hbb_b_globin_cluster chr7_91200000_91550000;CHR7P91241449;1
chr7	91241549	-0.24	Hbb_b_globin_cluster chr7_91200000_91550000;CHR7P91241549;1
chr7	91241649	-0.13	Hbb_b_globin_cluster chr7_91200000_91550000;CHR7P91241649;1
chr7	91241749	-0.48	Hbb_b_globin_cluster chr7_91200000_91550000;CHR7P91241749;1
chr7	91241849	0.15	Hbb_b_globin_cluster chr7_91200000_91550000;CHR7P91241849;1
chr7	91241949	-0.03	Hbb_b_globin_cluster chr7_91200000_91550000;CHR7P91241949;1
chr7	91242049	0.15	Hbb_b_globin_cluster chr7_91200000_91550000;CHR7P91242049;1
chr7	91242149	0.15	Hbb_b_globin_cluster chr7_91200000_91550000;CHR7P91242149;1
chr7	91242249	0.15	Hbb_b_globin_cluster chr7_91200000_91550000;CHR7P91242249;1
chr7	91242349	0.04	Hbb_b_globin_cluster chr7_91200000_91550000;CHR7P91242349;1
chr7	91242449	-0.04	Hbb_b_globin_cluster chr7_91200000_91550000;CHR7P91242449;1
chr7	91242549	0.34	Hbb_b_globin_cluster chr7_91200000_91550000;CHR7P91242549;1
chr7	91242649	-0.07	Hbb_b_globin_cluster chr7_91200000_91550000;CHR7P91242649;1
chr7	91242749	-0.14	Hbb_b_globin_cluster chr7_91200000_91550000;CHR7P91242749;1
chr7	91242849	0.44	Hbb_b_globin_cluster chr7_91200000_91550000;CHR7P91242849;1
chr7	91242949	0.62	Hbb_b_globin_cluster chr7_91200000_91550000;CHR7P91242949;1
chr7	91243049	-0.13	Hbb_b_globin_cluster chr7_91200000_91550000;CHR7P91243049;1
chr7	91243149	-0.19	Hbb_b_globin_cluster chr7_91200000_91550000;CHR7P91243149;1
chr7	91243249	0.00	Hbb_b_globin_cluster chr7_91200000_91550000;CHR7P91243249;1
chr7	91243349	-0.25	Hbb_b_globin_cluster chr7_91200000_91550000;CHR7P91243349;1
chr7	91243449	-0.11	Hbb_b_globin_cluster chr7_91200000_91550000;CHR7P91243449;1
chr7	91243549	-0.22	Hbb_b_globin_cluster chr7_91200000_91550000;CHR7P91243549;1
chr7	91243724	0.31	Hbb_b_globin_cluster chr7_91200000_91550000;CHR7P91243724;1
chr7	91243883	-0.14	Hbb_b_globin_cluster chr7_91200000_91550000;CHR7P91243883;1
chr7	91244020	-0.52	Hbb_b_globin_cluster chr7_91200000_91550000;CHR7P91244020;1
chr7	91244120	0.08	Hbb_b_globin_cluster chr7_91200000_91550000;CHR7P91244120;1
chr7	91244220	-0.11	Hbb_b_globin_cluster chr7_91200000_91550000;CHR7P91244220;1
chr7	91244320	-0.69	Hbb_b_globin_cluster chr7_91200000_91550000;CHR7P91244320;1
chr7	91244420	0.12	Hbb_b_globin_cluster chr7_91200000_91550000;CHR7P91244420;1
chr7	91244520	0.17	Hbb_b_globin_cluster chr7_91200000_91550000;CHR7P91244520;1
chr7	91244620	-0.07	Hbb_b_globin_cluster chr7_91200000_91550000;CHR7P91244620;1
chr7	91244720	0.51	Hbb_b_globin_cluster chr7_91200000_91550000;CHR7P91244720;1
chr7	91244820	0.17	Hbb_b_globin_cluster chr7_91200000_91550000;CHR7P91244820;1
chr7	91244920	-0.40	Hbb_b_globin_cluster chr7_91200000_91550000;CHR7P91244920;1
chr7	91245020	0.04	Hbb_b_globin_cluster chr7_91200000_91550000;CHR7P91245020;1
chr7	91245120	-0.12	Hbb_b_globin_cluster chr7_91200000_91550000;CHR7P91245120;1
chr7	91245220	-0.51	Hbb_b_globin_cluster chr7_91200000_91550000;CHR7P91245220;1
chr7	91245320	-0.53	Hbb_b_globin_cluster chr7_91200000_91550000;CHR7P91245320;1
chr7	91245420	0.34	Hbb_b_globin_cluster chr7_91200000_91550000;CHR7P91245420;1
chr7	91245642	-0.04	Hbb_b_globin_cluster chr7_91200000_91550000;CHR7P91245642;1
chr7	91245916	0.53	Hbb_b_globin_cluster chr7_91200000_91550000;CHR7P91245916;1
chr7	91246016	-0.12	Hbb_b_globin_cluster chr7_91200000_91550000;CHR7P91246016;1
chr7	91246117	-0.26	Hbb_b_globin_cluster chr7_91200000_91550000;CHR7P91246117;1
chr7	91246217	0.31	Hbb_b_globin_cluster chr7_91200000_91550000;CHR7P91246217;1
chr7	91246793	0.01	Hbb_b_globin_cluster chr7_91200000_91550000;CHR7P91246793;1
chr7	91246893	0.21	Hbb_b_globin_cluster chr7_91200000_91550000;CHR7P91246893;1
chr7	91246993	0.91	Hbb_b_globin_cluster chr7_91200000_91550000;CHR7P91246993;1
chr7	91248161	-0.02	Hbb_b_globin_cluster chr7_91200000_91550000;CHR7P91248161;1
chr7	91248535	0.60	Hbb_b_globin_cluster chr7_91200000_91550000;CHR7P91248535;1
chr7	91248635	0.21	Hbb_b_globin_cluster chr7_91200000_91550000;CHR7P91248635;1
chr7	91248735	0.53	Hbb_b_globin_cluster chr7_91200000_91550000;CHR7P91248735;1
chr7	91248835	-0.57	Hbb_b_globin_cluster chr7_91200000_91550000;CHR7P91248835;1
chr7	91248935	0.02	Hbb_b_globin_cluster chr7_91200000_91550000;CHR7P91248935;1
chr7	91249455	-0.28	Hbb_b_globin_cluster chr7_91200000_91550000;CHR7P91249455;1
chr7	91249555	-0.09	Hbb_b_globin_cluster chr7_91200000_91550000;CHR7P91249555;1
chr7	91249655	0.16	Hbb_b_globin_cluster chr7_91200000_91550000;CHR7P91249655;1
chr7	91249755	-0.17	Hbb_b_globin_cluster chr7_91200000_91550000;CHR7P91249755;1
chr7	91249855	0.10	Hbb_b_globin_cluster chr7_91200000_91550000;CHR7P91249855;1
chr7	91249955	0.27	Hbb_b_globin_cluster chr7_91200000_91550000;CHR7P91249955;1
chr7	91250055	-0.03	Hbb_b_globin_cluster chr7_91200000_91550000;CHR7P91250055;1
chr7	91250155	-0.14	Hbb_b_globin_cluster chr7_91200000_91550000;CHR7P91250155;1
chr7	91251124	0.24	Hbb_b_globin_cluster chr7_91200000_91550000;CHR7P91251124;1
chr7	91251808	0.26	Hbb_b_globin_cluster chr7_91200000_91550000;CHR7P91251808;1
chr7	91251922	-0.03	Hbb_b_globin_cluster chr7_91200000_91550000;CHR7P91251922;1
chr7	91252022	-0.14	Hbb_b_globin_cluster chr7_91200000_91550000;CHR7P91252022;1
chr7	91252122	-0.10	Hbb_b_globin_cluster chr7_91200000_91550000;CHR7P91252122;1
chr7	91252222	0.33	Hbb_b_globin_cluster chr7_91200000_91550000;CHR7P91252222;1
chr7	91252322	-0.37	Hbb_b_globin_cluster chr7_91200000_91550000;CHR7P91252322;1
chr7	91252422	0.12	Hbb_b_globin_cluster chr7_91200000_91550000;CHR7P91252422;1
chr7	91252633	-0.28	Hbb_b_globin_cluster chr7_91200000_91550000;CHR7P91252633;1
chr7	91252733	-0.04	Hbb_b_globin_cluster chr7_91200000_91550000;CHR7P91252733;1
chr7	91252833	0.21	Hbb_b_globin_cluster chr7_91200000_91550000;CHR7P91252833;1
chr7	91252933	-0.31	Hbb_b_globin_cluster chr7_91200000_91550000;CHR7P91252933;1
chr7	91253033	-0.03	Hbb_b_globin_cluster chr7_91200000_91550000;CHR7P91253033;1
chr7	91253133	-0.62	Hbb_b_globin_cluster chr7_91200000_91550000;CHR7P91253133;1
chr7	91253233	-0.39	Hbb_b_globin_cluster chr7_91200000_91550000;CHR7P91253233;1
chr7	91253333	-0.71	Hbb_b_globin_cluster chr7_91200000_91550000;CHR7P91253333;1
chr7	91253433	-0.43	Hbb_b_globin_cluster chr7_91200000_91550000;CHR7P91253433;1
chr7	91253533	-0.15	Hbb_b_globin_cluster chr7_91200000_91550000;CHR7P91253533;1
chr7	91253633	-0.43	Hbb_b_globin_cluster chr7_91200000_91550000;CHR7P91253633;1
chr7	91253733	-0.25	Hbb_b_globin_cluster chr7_91200000_91550000;CHR7P91253733;1
chr7	91253841	-0.01	Hbb_b_globin_cluster chr7_91200000_91550000;CHR7P91253841;1
chr7	91253941	0.39	Hbb_b_globin_cluster chr7_91200000_91550000;CHR7P91253941;1
chr7	91254041	0.59	Hbb_b_globin_cluster chr7_91200000_91550000;CHR7P91254041;1
chr7	91254141	-0.05	Hbb_b_globin_cluster chr7_91200000_91550000;CHR7P91254141;1
chr7	91254241	0.02	Hbb_b_globin_cluster chr7_91200000_91550000;CHR7P91254241;1
chr7	91254341	0.30	Hbb_b_globin_cluster chr7_91200000_91550000;CHR7P91254341;1
chr7	91254441	0.08	Hbb_b_globin_cluster chr7_91200000_91550000;CHR7P91254441;1
chr7	91254541	-0.21	Hbb_b_globin_cluster chr7_91200000_91550000;CHR7P91254541;1
chr7	91254641	0.11	Hbb_b_globin_cluster chr7_91200000_91550000;CHR7P91254641;1
chr7	91254899	0.29	Hbb_b_globin_cluster chr7_91200000_91550000;CHR7P91254899;1
chr7	91254999	0.17	Hbb_b_globin_cluster chr7_91200000_91550000;CHR7P91254999;1
chr7	91255099	0.42	Hbb_b_globin_cluster chr7_91200000_91550000;CHR7P91255099;1
chr7	91255199	0.32	Hbb_b_globin_cluster chr7_91200000_91550000;CHR7P91255199;1
chr7	91255299	-0.38	Hbb_b_globin_cluster chr7_91200000_91550000;CHR7P91255299;1
chr7	91255399	-0.09	Hbb_b_globin_cluster chr7_91200000_91550000;CHR7P91255399;1
chr7	91255499	0.33	Hbb_b_globin_cluster chr7_91200000_91550000;CHR7P91255499;1
chr7	91255599	0.16	Hbb_b_globin_cluster chr7_91200000_91550000;CHR7P91255599;1
chr7	91255699	0.10	Hbb_b_globin_cluster chr7_91200000_91550000;CHR7P91255699;1
chr7	91255799	0.39	Hbb_b_globin_cluster chr7_91200000_91550000;CHR7P91255799;1
chr7	91255899	0.20	Hbb_b_globin_cluster chr7_91200000_91550000;CHR7P91255899;1
chr7	91255999	0.44	Hbb_b_globin_cluster chr7_91200000_91550000;CHR7P91255999;1
chr7	91256099	-0.31	Hbb_b_globin_cluster chr7_91200000_91550000;CHR7P91256099;1
chr7	91256199	0.08	Hbb_b_globin_cluster chr7_91200000_91550000;CHR7P91256199;1
chr7	91256433	0.26	Hbb_b_globin_cluster chr7_91200000_91550000;CHR7P91256433;1
chr7	91256558	-0.28	Hbb_b_globin_cluster chr7_91200000_91550000;CHR7P91256558;1
chr7	91256658	0.01	Hbb_b_globin_cluster chr7_91200000_91550000;CHR7P91256658;1
chr7	91257000	-0.32	Hbb_b_globin_cluster chr7_91200000_91550000;CHR7P91257000;1
chr7	91257100	0.13	Hbb_b_globin_cluster chr7_91200000_91550000;CHR7P91257100;1
chr7	91257200	0.48	Hbb_b_globin_cluster chr7_91200000_91550000;CHR7P91257200;1
chr7	91257300	0.09	Hbb_b_globin_cluster chr7_91200000_91550000;CHR7P91257300;1
chr7	91257400	-0.31	Hbb_b_globin_cluster chr7_91200000_91550000;CHR7P91257400;1
chr7	91257500	0.53	Hbb_b_globin_cluster chr7_91200000_91550000;CHR7P91257500;1
chr7	91257600	-0.09	Hbb_b_globin_cluster chr7_91200000_91550000;CHR7P91257600;1
chr7	91257700	-0.09	Hbb_b_globin_cluster chr7_91200000_91550000;CHR7P91257700;1
chr7	91258043	0.00	Hbb_b_globin_cluster chr7_91200000_91550000;CHR7P91258043;1
chr7	91258143	0.20	Hbb_b_globin_cluster chr7_91200000_91550000;CHR7P91258143;1
chr7	91258243	0.38	Hbb_b_globin_cluster chr7_91200000_91550000;CHR7P91258243;1
chr7	91258343	-0.17	Hbb_b_globin_cluster chr7_91200000_91550000;CHR7P91258343;1
chr7	91258443	-0.15	Hbb_b_globin_cluster chr7_91200000_91550000;CHR7P91258443;1
chr7	91258543	-0.29	Hbb_b_globin_cluster chr7_91200000_91550000;CHR7P91258543;1
chr7	91258643	-0.19	Hbb_b_globin_cluster chr7_91200000_91550000;CHR7P91258643;1
chr7	91258743	0.16	Hbb_b_globin_cluster chr7_91200000_91550000;CHR7P91258743;1
chr7	91258843	0.12	Hbb_b_globin_cluster chr7_91200000_91550000;CHR7P91258843;1
chr7	91258943	-0.27	Hbb_b_globin_cluster chr7_91200000_91550000;CHR7P91258943;1
chr7	91259188	0.10	Hbb_b_globin_cluster chr7_91200000_91550000;CHR7P91259188;1
chr7	91259376	0.49	Hbb_b_globin_cluster chr7_91200000_91550000;CHR7P91259376;1
chr7	91259476	-0.26	Hbb_b_globin_cluster chr7_91200000_91550000;CHR7P91259476;1
chr7	91259713	-0.21	Hbb_b_globin_cluster chr7_91200000_91550000;CHR7P91259713;1
chr7	91259813	0.44	Hbb_b_globin_cluster chr7_91200000_91550000;CHR7P91259813;1
chr7	91260174	0.02	Hbb_b_globin_cluster chr7_91200000_91550000;CHR7P91260174;1
chr7	91264094	-0.45	Hbb_b_globin_cluster chr7_91200000_91550000;CHR7P91264094;1
chr7	91264194	-0.22	Hbb_b_globin_cluster chr7_91200000_91550000;CHR7P91264194;1
chr7	91264294	-0.32	Hbb_b_globin_cluster chr7_91200000_91550000;CHR7P91264294;1
chr7	91264394	-0.23	Hbb_b_globin_cluster chr7_91200000_91550000;CHR7P91264394;1
chr7	91264494	0.11	Hbb_b_globin_cluster chr7_91200000_91550000;CHR7P91264494;1
chr7	91264594	0.17	Hbb_b_globin_cluster chr7_91200000_91550000;CHR7P91264594;1
chr7	91264694	-0.09	Hbb_b_globin_cluster chr7_91200000_91550000;CHR7P91264694;1
chr7	91264943	0.36	Hbb_b_globin_cluster chr7_91200000_91550000;CHR7P91264943;1
chr7	91265043	-0.06	Hbb_b_globin_cluster chr7_91200000_91550000;CHR7P91265043;1
chr7	91265143	0.22	Hbb_b_globin_cluster chr7_91200000_91550000;CHR7P91265143;1
chr7	91265243	0.55	Hbb_b_globin_cluster chr7_91200000_91550000;CHR7P91265243;1
chr7	91265343	-0.15	Hbb_b_globin_cluster chr7_91200000_91550000;CHR7P91265343;1
chr7	91265641	0.01	Hbb_b_globin_cluster chr7_91200000_91550000;CHR7P91265641;1
chr7	91265741	0.21	Hbb_b_globin_cluster chr7_91200000_91550000;CHR7P91265741;1
chr7	91265935	0.41	Hbb_b_globin_cluster chr7_91200000_91550000;CHR7P91265935;1
chr7	91266035	-0.02	Hbb_b_globin_cluster chr7_91200000_91550000;CHR7P91266035;1
chr7	91266135	-0.39	Hbb_b_globin_cluster chr7_91200000_91550000;CHR7P91266135;1
chr7	91266235	0.41	Hbb_b_globin_cluster chr7_91200000_91550000;CHR7P91266235;1
chr7	91266335	-0.32	Hbb_b_globin_cluster chr7_91200000_91550000;CHR7P91266335;1
chr7	91266435	0.35	Hbb_b_globin_cluster chr7_91200000_91550000;CHR7P91266435;1
chr7	91266535	0.39	Hbb_b_globin_cluster chr7_91200000_91550000;CHR7P91266535;1
chr7	91266635	0.11	Hbb_b_globin_cluster chr7_91200000_91550000;CHR7P91266635;1
chr7	91266735	0.21	Hbb_b_globin_cluster chr7_91200000_91550000;CHR7P91266735;1
chr7	91266835	0.28	Hbb_b_globin_cluster chr7_91200000_91550000;CHR7P91266835;1
chr7	91266935	-0.01	Hbb_b_globin_cluster chr7_91200000_91550000;CHR7P91266935;1
chr7	91267035	0.49	Hbb_b_globin_cluster chr7_91200000_91550000;CHR7P91267035;1
chr7	91267135	0.21	Hbb_b_globin_cluster chr7_91200000_91550000;CHR7P91267135;1
chr7	91267235	-0.42	Hbb_b_globin_cluster chr7_91200000_91550000;CHR7P91267235;1
chr7	91267335	0.00	Hbb_b_globin_cluster chr7_91200000_91550000;CHR7P91267335;1
chr7	91267435	0.44	Hbb_b_globin_cluster chr7_91200000_91550000;CHR7P91267435;1
chr7	91267535	0.29	Hbb_b_globin_cluster chr7_91200000_91550000;CHR7P91267535;1
chr7	91267635	-0.05	Hbb_b_globin_cluster chr7_91200000_91550000;CHR7P91267635;1
chr7	91267735	0.05	Hbb_b_globin_cluster chr7_91200000_91550000;CHR7P91267735;1
chr7	91267835	-0.22	Hbb_b_globin_cluster chr7_91200000_91550000;CHR7P91267835;1
chr7	91267935	0.38	Hbb_b_globin_cluster chr7_91200000_91550000;CHR7P91267935;1
chr7	91268035	0.80	Hbb_b_globin_cluster chr7_91200000_91550000;CHR7P91268035;1
chr7	91268135	1.00	Hbb_b_globin_cluster chr7_91200000_91550000;CHR7P91268135;1
chr7	91268235	1.10	Hbb_b_globin_cluster chr7_91200000_91550000;CHR7P91268235;1
chr7	91268335	0.51	Hbb_b_globin_cluster chr7_91200000_91550000;CHR7P91268335;1
chr7	91268435	0.60	Hbb_b_globin_cluster chr7_91200000_91550000;CHR7P91268435;1
chr7	91268535	0.43	Hbb_b_globin_cluster chr7_91200000_91550000;CHR7P91268535;1
chr7	91268722	0.08	Hbb_b_globin_cluster chr7_91200000_91550000;CHR7P91268722;1
chr7	91268822	-0.22	Hbb_b_globin_cluster chr7_91200000_91550000;CHR7P91268822;1
chr7	91268922	0.40	Hbb_b_globin_cluster chr7_91200000_91550000;CHR7P91268922;1
chr7	91269022	-0.48	Hbb_b_globin_cluster chr7_91200000_91550000;CHR7P91269022;1
chr7	91269138	-0.49	Hbb_b_globin_cluster chr7_91200000_91550000;CHR7P91269138;1
chr7	91269238	-0.00	Hbb_b_globin_cluster chr7_91200000_91550000;CHR7P91269238;1
chr7	91269338	-0.58	Hbb_b_globin_cluster chr7_91200000_91550000;CHR7P91269338;1
chr7	91269507	-0.48	Hbb_b_globin_cluster chr7_91200000_91550000;CHR7P91269507;1
chr7	91269707	-0.60	Hbb_b_globin_cluster chr7_91200000_91550000;CHR7P91269707;1
chr7	91269807	0.67	Hbb_b_globin_cluster chr7_91200000_91550000;CHR7P91269807;1
chr7	91269907	0.99	Hbb_b_globin_cluster chr7_91200000_91550000;CHR7P91269907;1
chr7	91270007	0.23	Hbb_b_globin_cluster chr7_91200000_91550000;CHR7P91270007;1
chr7	91270107	0.60	Hbb_b_globin_cluster chr7_91200000_91550000;CHR7P91270107;1
chr7	91270207	-0.01	Hbb_b_globin_cluster chr7_91200000_91550000;CHR7P91270207;1
chr7	91270307	0.22	Hbb_b_globin_cluster chr7_91200000_91550000;CHR7P91270307;1
chr7	91270407	-0.34	Hbb_b_globin_cluster chr7_91200000_91550000;CHR7P91270407;1
chr7	91270507	0.75	Hbb_b_globin_cluster chr7_91200000_91550000;CHR7P91270507;1
chr7	91270607	-0.04	Hbb_b_globin_cluster chr7_91200000_91550000;CHR7P91270607;1
chr7	91270707	0.25	Hbb_b_globin_cluster chr7_91200000_91550000;CHR7P91270707;1
chr7	91270807	0.20	Hbb_b_globin_cluster chr7_91200000_91550000;CHR7P91270807;1
chr7	91271164	0.51	Hbb_b_globin_cluster chr7_91200000_91550000;CHR7P91271164;1
chr7	91271264	-0.35	Hbb_b_globin_cluster chr7_91200000_91550000;CHR7P91271264;1
chr7	91271364	0.41	Hbb_b_globin_cluster chr7_91200000_91550000;CHR7P91271364;1
chr7	91271572	-0.55	Hbb_b_globin_cluster chr7_91200000_91550000;CHR7P91271572;1
chr7	91272395	0.55	Hbb_b_globin_cluster chr7_91200000_91550000;CHR7P91272395;1
chr7	91272495	-0.15	Hbb_b_globin_cluster chr7_91200000_91550000;CHR7P91272495;1
chr7	91272595	0.23	Hbb_b_globin_cluster chr7_91200000_91550000;CHR7P91272595;1
chr7	91272695	-0.03	Hbb_b_globin_cluster chr7_91200000_91550000;CHR7P91272695;1
chr7	91272795	0.40	Hbb_b_globin_cluster chr7_91200000_91550000;CHR7P91272795;1
chr7	91272895	0.36	Hbb_b_globin_cluster chr7_91200000_91550000;CHR7P91272895;1
chr7	91272995	-0.02	Hbb_b_globin_cluster chr7_91200000_91550000;CHR7P91272995;1
chr7	91273095	0.27	Hbb_b_globin_cluster chr7_91200000_91550000;CHR7P91273095;1
chr7	91273195	0.02	Hbb_b_globin_cluster chr7_91200000_91550000;CHR7P91273195;1
chr7	91273295	-0.35	Hbb_b_globin_cluster chr7_91200000_91550000;CHR7P91273295;1
chr7	91273989	-0.25	Hbb_b_globin_cluster chr7_91200000_91550000;CHR7P91273989;1
chr7	91274089	0.31	Hbb_b_globin_cluster chr7_91200000_91550000;CHR7P91274089;1
chr7	91274189	0.30	Hbb_b_globin_cluster chr7_91200000_91550000;CHR7P91274189;1
chr7	91274289	-0.14	Hbb_b_globin_cluster chr7_91200000_91550000;CHR7P91274289;1
chr7	91274389	-0.22	Hbb_b_globin_cluster chr7_91200000_91550000;CHR7P91274389;1
chr7	91274489	0.56	Hbb_b_globin_cluster chr7_91200000_91550000;CHR7P91274489;1
chr7	91274589	0.25	Hbb_b_globin_cluster chr7_91200000_91550000;CHR7P91274589;1
chr7	91274689	0.25	Hbb_b_globin_cluster chr7_91200000_91550000;CHR7P91274689;1
chr7	91274789	0.18	Hbb_b_globin_cluster chr7_91200000_91550000;CHR7P91274789;1
chr7	91274889	0.01	Hbb_b_globin_cluster chr7_91200000_91550000;CHR7P91274889;1
chr7	91274989	0.16	Hbb_b_globin_cluster chr7_91200000_91550000;CHR7P91274989;1
chr7	91275089	-0.21	Hbb_b_globin_cluster chr7_91200000_91550000;CHR7P91275089;1
chr7	91275189	-0.02	Hbb_b_globin_cluster chr7_91200000_91550000;CHR7P91275189;1
chr7	91275289	0.04	Hbb_b_globin_cluster chr7_91200000_91550000;CHR7P91275289;1
chr7	91275389	0.46	Hbb_b_globin_cluster chr7_91200000_91550000;CHR7P91275389;1
chr7	91275489	0.23	Hbb_b_globin_cluster chr7_91200000_91550000;CHR7P91275489;1
chr7	91275589	0.13	Hbb_b_globin_cluster chr7_91200000_91550000;CHR7P91275589;1
chr7	91275689	0.39	Hbb_b_globin_cluster chr7_91200000_91550000;CHR7P91275689;1
chr7	91275789	-0.16	Hbb_b_globin_cluster chr7_91200000_91550000;CHR7P91275789;1
chr7	91275889	-0.31	Hbb_b_globin_cluster chr7_91200000_91550000;CHR7P91275889;1
chr7	91275989	-0.18	Hbb_b_globin_cluster chr7_91200000_91550000;CHR7P91275989;1
chr7	91276089	0.02	Hbb_b_globin_cluster chr7_91200000_91550000;CHR7P91276089;1
chr7	91276189	-0.27	Hbb_b_globin_cluster chr7_91200000_91550000;CHR7P91276189;1
chr7	91276289	-0.12	Hbb_b_globin_cluster chr7_91200000_91550000;CHR7P91276289;1
chr7	91276389	-0.35	Hbb_b_globin_cluster chr7_91200000_91550000;CHR7P91276389;1
chr7	91276489	-0.68	Hbb_b_globin_cluster chr7_91200000_91550000;CHR7P91276489;1
chr7	91276589	-0.26	Hbb_b_globin_cluster chr7_91200000_91550000;CHR7P91276589;1
chr7	91276689	0.55	Hbb_b_globin_cluster chr7_91200000_91550000;CHR7P91276689;1
chr7	91277276	-0.42	Hbb_b_globin_cluster chr7_91200000_91550000;CHR7P91277276;1
chr7	91278007	-0.15	Hbb_b_globin_cluster chr7_91200000_91550000;CHR7P91278007;1
chr7	91278140	0.24	Hbb_b_globin_cluster chr7_91200000_91550000;CHR7P91278140;1
chr7	91278240	0.11	Hbb_b_globin_cluster chr7_91200000_91550000;CHR7P91278240;1
chr7	91278974	0.10	Hbb_b_globin_cluster chr7_91200000_91550000;CHR7P91278974;1
chr7	91279074	-0.30	Hbb_b_globin_cluster chr7_91200000_91550000;CHR7P91279074;1
chr7	91279174	0.36	Hbb_b_globin_cluster chr7_91200000_91550000;CHR7P91279174;1
chr7	91279274	0.10	Hbb_b_globin_cluster chr7_91200000_91550000;CHR7P91279274;1
chr7	91279374	0.12	Hbb_b_globin_cluster chr7_91200000_91550000;CHR7P91279374;1
chr7	91279474	0.27	Hbb_b_globin_cluster chr7_91200000_91550000;CHR7P91279474;1
chr7	91279574	-0.36	Hbb_b_globin_cluster chr7_91200000_91550000;CHR7P91279574;1
chr7	91279674	-0.13	Hbb_b_globin_cluster chr7_91200000_91550000;CHR7P91279674;1
chr7	91279774	-0.04	Hbb_b_globin_cluster chr7_91200000_91550000;CHR7P91279774;1
chr7	91279874	-0.11	Hbb_b_globin_cluster chr7_91200000_91550000;CHR7P91279874;1
chr7	91279974	-0.35	Hbb_b_globin_cluster chr7_91200000_91550000;CHR7P91279974;1
chr7	91280074	-0.18	Hbb_b_globin_cluster chr7_91200000_91550000;CHR7P91280074;1
chr7	91280174	-0.06	Hbb_b_globin_cluster chr7_91200000_91550000;CHR7P91280174;1
chr7	91280274	-0.66	Hbb_b_globin_cluster chr7_91200000_91550000;CHR7P91280274;1
chr7	91280374	-0.25	Hbb_b_globin_cluster chr7_91200000_91550000;CHR7P91280374;1
chr7	91280474	-1.09	Hbb_b_globin_cluster chr7_91200000_91550000;CHR7P91280474;1
chr7	91280574	0.09	Hbb_b_globin_cluster chr7_91200000_91550000;CHR7P91280574;1
chr7	91280674	-0.22	Hbb_b_globin_cluster chr7_91200000_91550000;CHR7P91280674;1
chr7	91280774	-0.62	Hbb_b_globin_cluster chr7_91200000_91550000;CHR7P91280774;1
chr7	91280874	-0.15	Hbb_b_globin_cluster chr7_91200000_91550000;CHR7P91280874;1
chr7	91280974	-0.56	Hbb_b_globin_cluster chr7_91200000_91550000;CHR7P91280974;1
chr7	91281074	-0.16	Hbb_b_globin_cluster chr7_91200000_91550000;CHR7P91281074;1
chr7	91281174	0.17	Hbb_b_globin_cluster chr7_91200000_91550000;CHR7P91281174;1
chr7	91281274	-0.18	Hbb_b_globin_cluster chr7_91200000_91550000;CHR7P91281274;1
chr7	91281374	0.30	Hbb_b_globin_cluster chr7_91200000_91550000;CHR7P91281374;1
chr7	91281474	0.06	Hbb_b_globin_cluster chr7_91200000_91550000;CHR7P91281474;1
chr7	91281647	0.20	Hbb_b_globin_cluster chr7_91200000_91550000;CHR7P91281647;1
chr7	91281747	0.27	Hbb_b_globin_cluster chr7_91200000_91550000;CHR7P91281747;1
chr7	91281847	0.29	Hbb_b_globin_cluster chr7_91200000_91550000;CHR7P91281847;1
chr7	91281947	0.50	Hbb_b_globin_cluster chr7_91200000_91550000;CHR7P91281947;1
chr7	91282047	0.04	Hbb_b_globin_cluster chr7_91200000_91550000;CHR7P91282047;1
chr7	91282147	0.01	Hbb_b_globin_cluster chr7_91200000_91550000;CHR7P91282147;1
chr7	91282247	-0.06	Hbb_b_globin_cluster chr7_91200000_91550000;CHR7P91282247;1
chr7	91282347	0.04	Hbb_b_globin_cluster chr7_91200000_91550000;CHR7P91282347;1
chr7	91282447	0.02	Hbb_b_globin_cluster chr7_91200000_91550000;CHR7P91282447;1
chr7	91282547	-0.34	Hbb_b_globin_cluster chr7_91200000_91550000;CHR7P91282547;1
chr7	91282647	-0.13	Hbb_b_globin_cluster chr7_91200000_91550000;CHR7P91282647;1
chr7	91282747	0.42	Hbb_b_globin_cluster chr7_91200000_91550000;CHR7P91282747;1
chr7	91282847	-0.09	Hbb_b_globin_cluster chr7_91200000_91550000;CHR7P91282847;1
chr7	91282947	0.58	Hbb_b_globin_cluster chr7_91200000_91550000;CHR7P91282947;1
chr7	91283047	-0.15	Hbb_b_globin_cluster chr7_91200000_91550000;CHR7P91283047;1
chr7	91283147	-0.06	Hbb_b_globin_cluster chr7_91200000_91550000;CHR7P91283147;1
chr7	91283247	-0.73	Hbb_b_globin_cluster chr7_91200000_91550000;CHR7P91283247;1
chr7	91283347	-0.51	Hbb_b_globin_cluster chr7_91200000_91550000;CHR7P91283347;1
chr7	91283447	-0.00	Hbb_b_globin_cluster chr7_91200000_91550000;CHR7P91283447;1
chr7	91283547	0.16	Hbb_b_globin_cluster chr7_91200000_91550000;CHR7P91283547;1
chr7	91283647	-0.18	Hbb_b_globin_cluster chr7_91200000_91550000;CHR7P91283647;1
chr7	91283747	-0.52	Hbb_b_globin_cluster chr7_91200000_91550000;CHR7P91283747;1
chr7	91283847	-0.04	Hbb_b_globin_cluster chr7_91200000_91550000;CHR7P91283847;1
chr7	91283947	-0.02	Hbb_b_globin_cluster chr7_91200000_91550000;CHR7P91283947;1
chr7	91284047	-0.02	Hbb_b_globin_cluster chr7_91200000_91550000;CHR7P91284047;1
chr7	91284147	0.37	Hbb_b_globin_cluster chr7_91200000_91550000;CHR7P91284147;1
chr7	91284247	-0.00	Hbb_b_globin_cluster chr7_91200000_91550000;CHR7P91284247;1
chr7	91286228	0.40	Hbb_b_globin_cluster chr7_91200000_91550000;CHR7P91286228;1
chr7	91286328	0.13	Hbb_b_globin_cluster chr7_91200000_91550000;CHR7P91286328;1
chr7	91286428	0.61	Hbb_b_globin_cluster chr7_91200000_91550000;CHR7P91286428;1
chr7	91286528	-0.26	Hbb_b_globin_cluster chr7_91200000_91550000;CHR7P91286528;1
chr7	91286628	-0.20	Hbb_b_globin_cluster chr7_91200000_91550000;CHR7P91286628;1
chr7	91286728	-0.02	Hbb_b_globin_cluster chr7_91200000_91550000;CHR7P91286728;1
chr7	91286847	0.00	Hbb_b_globin_cluster chr7_91200000_91550000;CHR7P91286847;1
chr7	91286947	0.13	Hbb_b_globin_cluster chr7_91200000_91550000;CHR7P91286947;1
chr7	91287047	-0.05	Hbb_b_globin_cluster chr7_91200000_91550000;CHR7P91287047;1
chr7	91287147	-0.04	Hbb_b_globin_cluster chr7_91200000_91550000;CHR7P91287147;1
chr7	91287247	0.01	Hbb_b_globin_cluster chr7_91200000_91550000;CHR7P91287247;1
chr7	91287347	0.25	Hbb_b_globin_cluster chr7_91200000_91550000;CHR7P91287347;1
chr7	91287447	-0.14	Hbb_b_globin_cluster chr7_91200000_91550000;CHR7P91287447;1
chr7	91287547	-0.09	Hbb_b_globin_cluster chr7_91200000_91550000;CHR7P91287547;1
chr7	91287647	0.18	Hbb_b_globin_cluster chr7_91200000_91550000;CHR7P91287647;1
chr7	91288496	-0.03	Hbb_b_globin_cluster chr7_91200000_91550000;CHR7P91288496;1
chr7	91288702	0.06	Hbb_b_globin_cluster chr7_91200000_91550000;CHR7P91288702;1
chr7	91288802	0.27	Hbb_b_globin_cluster chr7_91200000_91550000;CHR7P91288802;1
chr7	91288902	-0.07	Hbb_b_globin_cluster chr7_91200000_91550000;CHR7P91288902;1
chr7	91289002	0.01	Hbb_b_globin_cluster chr7_91200000_91550000;CHR7P91289002;1
chr7	91289102	-0.14	Hbb_b_globin_cluster chr7_91200000_91550000;CHR7P91289102;1
chr7	91289202	-0.13	Hbb_b_globin_cluster chr7_91200000_91550000;CHR7P91289202;1
chr7	91289302	0.05	Hbb_b_globin_cluster chr7_91200000_91550000;CHR7P91289302;1
chr7	91289402	0.46	Hbb_b_globin_cluster chr7_91200000_91550000;CHR7P91289402;1
chr7	91289502	0.10	Hbb_b_globin_cluster chr7_91200000_91550000;CHR7P91289502;1
chr7	91289746	-0.14	Hbb_b_globin_cluster chr7_91200000_91550000;CHR7P91289746;1
chr7	91289846	0.41	Hbb_b_globin_cluster chr7_91200000_91550000;CHR7P91289846;1
chr7	91289946	0.39	Hbb_b_globin_cluster chr7_91200000_91550000;CHR7P91289946;1
chr7	91290046	0.18	Hbb_b_globin_cluster chr7_91200000_91550000;CHR7P91290046;1
chr7	91290146	-0.02	Hbb_b_globin_cluster chr7_91200000_91550000;CHR7P91290146;1
chr7	91290246	-0.41	Hbb_b_globin_cluster chr7_91200000_91550000;CHR7P91290246;1
chr7	91290346	-0.11	Hbb_b_globin_cluster chr7_91200000_91550000;CHR7P91290346;1
chr7	91290446	-0.47	Hbb_b_globin_cluster chr7_91200000_91550000;CHR7P91290446;1
chr7	91290546	-0.01	Hbb_b_globin_cluster chr7_91200000_91550000;CHR7P91290546;1
chr7	91290646	-0.40	Hbb_b_globin_cluster chr7_91200000_91550000;CHR7P91290646;1
chr7	91290746	0.07	Hbb_b_globin_cluster chr7_91200000_91550000;CHR7P91290746;1
chr7	91290846	-0.34	Hbb_b_globin_cluster chr7_91200000_91550000;CHR7P91290846;1
chr7	91290946	0.11	Hbb_b_globin_cluster chr7_91200000_91550000;CHR7P91290946;1
chr7	91291046	-0.03	Hbb_b_globin_cluster chr7_91200000_91550000;CHR7P91291046;1
chr7	91291146	-0.17	Hbb_b_globin_cluster chr7_91200000_91550000;CHR7P91291146;1
chr7	91291246	0.04	Hbb_b_globin_cluster chr7_91200000_91550000;CHR7P91291246;1
chr7	91291351	0.43	Hbb_b_globin_cluster chr7_91200000_91550000;CHR7P91291351;1
chr7	91291744	0.25	Hbb_b_globin_cluster chr7_91200000_91550000;CHR7P91291744;1
chr7	91291844	-0.21	Hbb_b_globin_cluster chr7_91200000_91550000;CHR7P91291844;1
chr7	91291944	0.15	Hbb_b_globin_cluster chr7_91200000_91550000;CHR7P91291944;1
chr7	91292044	0.47	Hbb_b_globin_cluster chr7_91200000_91550000;CHR7P91292044;1
chr7	91292144	-0.41	Hbb_b_globin_cluster chr7_91200000_91550000;CHR7P91292144;1
chr7	91292244	-0.26	Hbb_b_globin_cluster chr7_91200000_91550000;CHR7P91292244;1
chr7	91292344	0.05	Hbb_b_globin_cluster chr7_91200000_91550000;CHR7P91292344;1
chr7	91292444	-0.22	Hbb_b_globin_cluster chr7_91200000_91550000;CHR7P91292444;1
chr7	91292544	0.12	Hbb_b_globin_cluster chr7_91200000_91550000;CHR7P91292544;1
chr7	91292644	0.44	Hbb_b_globin_cluster chr7_91200000_91550000;CHR7P91292644;1
chr7	91292744	0.22	Hbb_b_globin_cluster chr7_91200000_91550000;CHR7P91292744;1
chr7	91292844	0.24	Hbb_b_globin_cluster chr7_91200000_91550000;CHR7P91292844;1
chr7	91292944	0.03	Hbb_b_globin_cluster chr7_91200000_91550000;CHR7P91292944;1
chr7	91294699	-0.11	Hbb_b_globin_cluster chr7_91200000_91550000;CHR7P91294699;1
chr7	91294959	-0.38	Hbb_b_globin_cluster chr7_91200000_91550000;CHR7P91294959;1
chr7	91295059	-0.24	Hbb_b_globin_cluster chr7_91200000_91550000;CHR7P91295059;1
chr7	91295159	0.78	Hbb_b_globin_cluster chr7_91200000_91550000;CHR7P91295159;1
chr7	91295259	-0.18	Hbb_b_globin_cluster chr7_91200000_91550000;CHR7P91295259;1
chr7	91296442	-0.27	Hbb_b_globin_cluster chr7_91200000_91550000;CHR7P91296442;1
chr7	91296542	-0.19	Hbb_b_globin_cluster chr7_91200000_91550000;CHR7P91296542;1
chr7	91296642	0.30	Hbb_b_globin_cluster chr7_91200000_91550000;CHR7P91296642;1
chr7	91296742	-0.10	Hbb_b_globin_cluster chr7_91200000_91550000;CHR7P91296742;1
chr7	91296842	0.03	Hbb_b_globin_cluster chr7_91200000_91550000;CHR7P91296842;1
chr7	91296975	-0.48	Hbb_b_globin_cluster chr7_91200000_91550000;CHR7P91296975;1
chr7	91297232	0.22	Hbb_b_globin_cluster chr7_91200000_91550000;CHR7P91297232;1
chr7	91297332	-0.28	Hbb_b_globin_cluster chr7_91200000_91550000;CHR7P91297332;1
chr7	91297451	0.27	Hbb_b_globin_cluster chr7_91200000_91550000;CHR7P91297451;1
chr7	91297741	-0.28	Hbb_b_globin_cluster chr7_91200000_91550000;CHR7P91297741;1
chr7	91297841	-0.37	Hbb_b_globin_cluster chr7_91200000_91550000;CHR7P91297841;1
chr7	91298501	0.07	Hbb_b_globin_cluster chr7_91200000_91550000;CHR7P91298501;1
chr7	91298601	0.43	Hbb_b_globin_cluster chr7_91200000_91550000;CHR7P91298601;1
chr7	91298701	-0.20	Hbb_b_globin_cluster chr7_91200000_91550000;CHR7P91298701;1
chr7	91298801	-0.41	Hbb_b_globin_cluster chr7_91200000_91550000;CHR7P91298801;1
chr7	91298901	0.13	Hbb_b_globin_cluster chr7_91200000_91550000;CHR7P91298901;1
chr7	91299001	0.19	Hbb_b_globin_cluster chr7_91200000_91550000;CHR7P91299001;1
chr7	91299101	-0.19	Hbb_b_globin_cluster chr7_91200000_91550000;CHR7P91299101;1
chr7	91299335	0.53	Hbb_b_globin_cluster chr7_91200000_91550000;CHR7P91299335;1
chr7	91299435	-0.36	Hbb_b_globin_cluster chr7_91200000_91550000;CHR7P91299435;1
chr7	91299535	-0.26	Hbb_b_globin_cluster chr7_91200000_91550000;CHR7P91299535;1
chr7	91299635	-0.21	Hbb_b_globin_cluster chr7_91200000_91550000;CHR7P91299635;1
chr7	91299735	0.11	Hbb_b_globin_cluster chr7_91200000_91550000;CHR7P91299735;1
chr7	91299835	-0.01	Hbb_b_globin_cluster chr7_91200000_91550000;CHR7P91299835;1
chr7	91299935	0.24	Hbb_b_globin_cluster chr7_91200000_91550000;CHR7P91299935;1
chr7	91300035	0.16	Hbb_b_globin_cluster chr7_91200000_91550000;CHR7P91300035;1
chr7	91300135	0.23	Hbb_b_globin_cluster chr7_91200000_91550000;CHR7P91300135;1
chr7	91300235	-0.01	Hbb_b_globin_cluster chr7_91200000_91550000;CHR7P91300235;1
chr7	91300335	0.12	Hbb_b_globin_cluster chr7_91200000_91550000;CHR7P91300335;1
chr7	91300435	-0.03	Hbb_b_globin_cluster chr7_91200000_91550000;CHR7P91300435;1
chr7	91300535	0.20	Hbb_b_globin_cluster chr7_91200000_91550000;CHR7P91300535;1
chr7	91300635	0.17	Hbb_b_globin_cluster chr7_91200000_91550000;CHR7P91300635;1
chr7	91300735	0.13	Hbb_b_globin_cluster chr7_91200000_91550000;CHR7P91300735;1
chr7	91300835	-0.01	Hbb_b_globin_cluster chr7_91200000_91550000;CHR7P91300835;1
chr7	91300935	0.40	Hbb_b_globin_cluster chr7_91200000_91550000;CHR7P91300935;1
chr7	91301035	-0.50	Hbb_b_globin_cluster chr7_91200000_91550000;CHR7P91301035;1
chr7	91301135	-0.02	Hbb_b_globin_cluster chr7_91200000_91550000;CHR7P91301135;1
chr7	91301235	0.10	Hbb_b_globin_cluster chr7_91200000_91550000;CHR7P91301235;1
chr7	91301335	-0.24	Hbb_b_globin_cluster chr7_91200000_91550000;CHR7P91301335;1
chr7	91301435	0.17	Hbb_b_globin_cluster chr7_91200000_91550000;CHR7P91301435;1
chr7	91301535	-0.03	Hbb_b_globin_cluster chr7_91200000_91550000;CHR7P91301535;1
chr7	91301635	0.04	Hbb_b_globin_cluster chr7_91200000_91550000;CHR7P91301635;1
chr7	91301735	0.38	Hbb_b_globin_cluster chr7_91200000_91550000;CHR7P91301735;1
chr7	91301927	0.33	Hbb_b_globin_cluster chr7_91200000_91550000;CHR7P91301927;1
chr7	91302416	0.24	Hbb_b_globin_cluster chr7_91200000_91550000;CHR7P91302416;1
chr7	91302516	0.50	Hbb_b_globin_cluster chr7_91200000_91550000;CHR7P91302516;1
chr7	91302616	0.05	Hbb_b_globin_cluster chr7_91200000_91550000;CHR7P91302616;1
chr7	91302716	-0.16	Hbb_b_globin_cluster chr7_91200000_91550000;CHR7P91302716;1
chr7	91302816	-0.14	Hbb_b_globin_cluster chr7_91200000_91550000;CHR7P91302816;1
chr7	91302916	0.09	Hbb_b_globin_cluster chr7_91200000_91550000;CHR7P91302916;1
chr7	91303016	-0.12	Hbb_b_globin_cluster chr7_91200000_91550000;CHR7P91303016;1
chr7	91303116	0.14	Hbb_b_globin_cluster chr7_91200000_91550000;CHR7P91303116;1
chr7	91303216	-0.20	Hbb_b_globin_cluster chr7_91200000_91550000;CHR7P91303216;1
chr7	91303316	-0.33	Hbb_b_globin_cluster chr7_91200000_91550000;CHR7P91303316;1
chr7	91303416	0.23	Hbb_b_globin_cluster chr7_91200000_91550000;CHR7P91303416;1
chr7	91303516	0.27	Hbb_b_globin_cluster chr7_91200000_91550000;CHR7P91303516;1
chr7	91303616	-0.29	Hbb_b_globin_cluster chr7_91200000_91550000;CHR7P91303616;1
chr7	91303716	0.06	Hbb_b_globin_cluster chr7_91200000_91550000;CHR7P91303716;1
chr7	91303816	0.35	Hbb_b_globin_cluster chr7_91200000_91550000;CHR7P91303816;1
chr7	91303916	0.62	Hbb_b_globin_cluster chr7_91200000_91550000;CHR7P91303916;1
chr7	91304016	-0.05	Hbb_b_globin_cluster chr7_91200000_91550000;CHR7P91304016;1
chr7	91304116	-0.08	Hbb_b_globin_cluster chr7_91200000_91550000;CHR7P91304116;1
chr7	91304216	0.24	Hbb_b_globin_cluster chr7_91200000_91550000;CHR7P91304216;1
chr7	91304316	0.26	Hbb_b_globin_cluster chr7_91200000_91550000;CHR7P91304316;1
chr7	91304416	0.03	Hbb_b_globin_cluster chr7_91200000_91550000;CHR7P91304416;1
chr7	91304516	0.11	Hbb_b_globin_cluster chr7_91200000_91550000;CHR7P91304516;1
chr7	91304639	0.59	Hbb_b_globin_cluster chr7_91200000_91550000;CHR7P91304639;1
chr7	91304739	-0.01	Hbb_b_globin_cluster chr7_91200000_91550000;CHR7P91304739;1
chr7	91304839	-0.08	Hbb_b_globin_cluster chr7_91200000_91550000;CHR7P91304839;1
chr7	91304977	-0.14	Hbb_b_globin_cluster chr7_91200000_91550000;CHR7P91304977;1
chr7	91305620	0.20	Hbb_b_globin_cluster chr7_91200000_91550000;CHR7P91305620;1
chr7	91305720	-0.11	Hbb_b_globin_cluster chr7_91200000_91550000;CHR7P91305720;1
chr7	91305820	0.13	Hbb_b_globin_cluster chr7_91200000_91550000;CHR7P91305820;1
chr7	91305920	-0.03	Hbb_b_globin_cluster chr7_91200000_91550000;CHR7P91305920;1
chr7	91306135	0.06	Hbb_b_globin_cluster chr7_91200000_91550000;CHR7P91306135;1
chr7	91306235	0.32	Hbb_b_globin_cluster chr7_91200000_91550000;CHR7P91306235;1
chr7	91306335	-0.12	Hbb_b_globin_cluster chr7_91200000_91550000;CHR7P91306335;1
chr7	91306435	0.32	Hbb_b_globin_cluster chr7_91200000_91550000;CHR7P91306435;1
chr7	91306804	-0.08	Hbb_b_globin_cluster chr7_91200000_91550000;CHR7P91306804;1
chr7	91307057	0.30	Hbb_b_globin_cluster chr7_91200000_91550000;CHR7P91307057;1
chr7	91317218	0.55	Hbb_b_globin_cluster chr7_91200000_91550000;CHR7P91317218;1
chr7	91317318	-0.29	Hbb_b_globin_cluster chr7_91200000_91550000;CHR7P91317318;1
chr7	91318865	-0.52	Hbb_b_globin_cluster chr7_91200000_91550000;CHR7P91318865;1
chr7	91319711	-0.76	Hbb_b_globin_cluster chr7_91200000_91550000;CHR7P91319711;1
chr7	91319811	0.21	Hbb_b_globin_cluster chr7_91200000_91550000;CHR7P91319811;1
chr7	91319911	0.26	Hbb_b_globin_cluster chr7_91200000_91550000;CHR7P91319911;1
chr7	91320011	0.31	Hbb_b_globin_cluster chr7_91200000_91550000;CHR7P91320011;1
chr7	91320111	0.14	Hbb_b_globin_cluster chr7_91200000_91550000;CHR7P91320111;1
chr7	91320211	0.64	Hbb_b_globin_cluster chr7_91200000_91550000;CHR7P91320211;1
chr7	91320311	0.18	Hbb_b_globin_cluster chr7_91200000_91550000;CHR7P91320311;1
chr7	91321264	-0.66	Hbb_b_globin_cluster chr7_91200000_91550000;CHR7P91321264;1
chr7	91321364	-0.04	Hbb_b_globin_cluster chr7_91200000_91550000;CHR7P91321364;1
chr7	91321464	-0.19	Hbb_b_globin_cluster chr7_91200000_91550000;CHR7P91321464;1
chr7	91321564	-0.08	Hbb_b_globin_cluster chr7_91200000_91550000;CHR7P91321564;1
chr7	91321669	0.49	Hbb_b_globin_cluster chr7_91200000_91550000;CHR7P91321669;1
chr7	91321769	0.09	Hbb_b_globin_cluster chr7_91200000_91550000;CHR7P91321769;1
chr7	91321869	0.23	Hbb_b_globin_cluster chr7_91200000_91550000;CHR7P91321869;1
chr7	91321969	-0.31	Hbb_b_globin_cluster chr7_91200000_91550000;CHR7P91321969;1
chr7	91322069	0.08	Hbb_b_globin_cluster chr7_91200000_91550000;CHR7P91322069;1
chr7	91322305	-0.30	Hbb_b_globin_cluster chr7_91200000_91550000;CHR7P91322305;1
chr7	91322405	0.03	Hbb_b_globin_cluster chr7_91200000_91550000;CHR7P91322405;1
chr7	91322505	0.03	Hbb_b_globin_cluster chr7_91200000_91550000;CHR7P91322505;1
chr7	91322605	0.66	Hbb_b_globin_cluster chr7_91200000_91550000;CHR7P91322605;1
chr7	91322705	0.42	Hbb_b_globin_cluster chr7_91200000_91550000;CHR7P91322705;1
chr7	91322805	-0.30	Hbb_b_globin_cluster chr7_91200000_91550000;CHR7P91322805;1
chr7	91323021	0.23	Hbb_b_globin_cluster chr7_91200000_91550000;CHR7P91323021;1
chr7	91323121	0.17	Hbb_b_globin_cluster chr7_91200000_91550000;CHR7P91323121;1
chr7	91323221	0.13	Hbb_b_globin_cluster chr7_91200000_91550000;CHR7P91323221;1
chr7	91323361	-0.17	Hbb_b_globin_cluster chr7_91200000_91550000;CHR7P91323361;1
chr7	91323461	0.41	Hbb_b_globin_cluster chr7_91200000_91550000;CHR7P91323461;1
chr7	91324020	0.28	Hbb_b_globin_cluster chr7_91200000_91550000;CHR7P91324020;1
chr7	91324120	0.11	Hbb_b_globin_cluster chr7_91200000_91550000;CHR7P91324120;1
chr7	91324220	-0.06	Hbb_b_globin_cluster chr7_91200000_91550000;CHR7P91324220;1
chr7	91324320	0.68	Hbb_b_globin_cluster chr7_91200000_91550000;CHR7P91324320;1
chr7	91324420	0.07	Hbb_b_globin_cluster chr7_91200000_91550000;CHR7P91324420;1
chr7	91324520	0.13	Hbb_b_globin_cluster chr7_91200000_91550000;CHR7P91324520;1
chr7	91324620	0.29	Hbb_b_globin_cluster chr7_91200000_91550000;CHR7P91324620;1
chr7	91325049	0.87	Hbb_b_globin_cluster chr7_91200000_91550000;CHR7P91325049;1
chr7	91325149	-0.02	Hbb_b_globin_cluster chr7_91200000_91550000;CHR7P91325149;1
chr7	91325249	0.24	Hbb_b_globin_cluster chr7_91200000_91550000;CHR7P91325249;1
chr7	91325349	-0.17	Hbb_b_globin_cluster chr7_91200000_91550000;CHR7P91325349;1
chr7	91325449	-0.55	Hbb_b_globin_cluster chr7_91200000_91550000;CHR7P91325449;1
chr7	91325549	0.37	Hbb_b_globin_cluster chr7_91200000_91550000;CHR7P91325549;1
chr7	91325649	0.15	Hbb_b_globin_cluster chr7_91200000_91550000;CHR7P91325649;1
chr7	91325749	0.27	Hbb_b_globin_cluster chr7_91200000_91550000;CHR7P91325749;1
chr7	91325849	-0.03	Hbb_b_globin_cluster chr7_91200000_91550000;CHR7P91325849;1
chr7	91325949	-0.09	Hbb_b_globin_cluster chr7_91200000_91550000;CHR7P91325949;1
chr7	91326146	-0.85	Hbb_b_globin_cluster chr7_91200000_91550000;CHR7P91326146;1
chr7	91326246	-0.15	Hbb_b_globin_cluster chr7_91200000_91550000;CHR7P91326246;1
chr7	91326346	0.26	Hbb_b_globin_cluster chr7_91200000_91550000;CHR7P91326346;1
chr7	91326446	-0.25	Hbb_b_globin_cluster chr7_91200000_91550000;CHR7P91326446;1
chr7	91326546	-0.45	Hbb_b_globin_cluster chr7_91200000_91550000;CHR7P91326546;1
chr7	91326646	-0.04	Hbb_b_globin_cluster chr7_91200000_91550000;CHR7P91326646;1
chr7	91326746	-0.38	Hbb_b_globin_cluster chr7_91200000_91550000;CHR7P91326746;1
chr7	91326846	0.15	Hbb_b_globin_cluster chr7_91200000_91550000;CHR7P91326846;1
chr7	91326946	-0.48	Hbb_b_globin_cluster chr7_91200000_91550000;CHR7P91326946;1
chr7	91327046	-0.14	Hbb_b_globin_cluster chr7_91200000_91550000;CHR7P91327046;1
chr7	91327146	0.36	Hbb_b_globin_cluster chr7_91200000_91550000;CHR7P91327146;1
chr7	91327246	0.20	Hbb_b_globin_cluster chr7_91200000_91550000;CHR7P91327246;1
chr7	91327346	0.08	Hbb_b_globin_cluster chr7_91200000_91550000;CHR7P91327346;1
chr7	91327446	0.05	Hbb_b_globin_cluster chr7_91200000_91550000;CHR7P91327446;1
chr7	91327546	0.12	Hbb_b_globin_cluster chr7_91200000_91550000;CHR7P91327546;1
chr7	91327646	0.27	Hbb_b_globin_cluster chr7_91200000_91550000;CHR7P91327646;1
chr7	91327869	0.02	Hbb_b_globin_cluster chr7_91200000_91550000;CHR7P91327869;1
chr7	91327969	-0.43	Hbb_b_globin_cluster chr7_91200000_91550000;CHR7P91327969;1
chr7	91328069	-0.34	Hbb_b_globin_cluster chr7_91200000_91550000;CHR7P91328069;1
chr7	91328169	-0.07	Hbb_b_globin_cluster chr7_91200000_91550000;CHR7P91328169;1
chr7	91328269	-0.08	Hbb_b_globin_cluster chr7_91200000_91550000;CHR7P91328269;1
chr7	91329496	0.00	Hbb_b_globin_cluster chr7_91200000_91550000;CHR7P91329496;1
chr7	91330075	0.17	Hbb_b_globin_cluster chr7_91200000_91550000;CHR7P91330075;1
chr7	91330175	0.23	Hbb_b_globin_cluster chr7_91200000_91550000;CHR7P91330175;1
chr7	91330630	-0.12	Hbb_b_globin_cluster chr7_91200000_91550000;CHR7P91330630;1
chr7	91330742	0.07	Hbb_b_globin_cluster chr7_91200000_91550000;CHR7P91330742;1
chr7	91331062	-0.07	Hbb_b_globin_cluster chr7_91200000_91550000;CHR7P91331062;1
chr7	91331388	0.15	Hbb_b_globin_cluster chr7_91200000_91550000;CHR7P91331388;1
chr7	91331488	-0.38	Hbb_b_globin_cluster chr7_91200000_91550000;CHR7P91331488;1
chr7	91331588	-0.70	Hbb_b_globin_cluster chr7_91200000_91550000;CHR7P91331588;1
chr7	91331688	0.64	Hbb_b_globin_cluster chr7_91200000_91550000;CHR7P91331688;1
chr7	91331788	-0.13	Hbb_b_globin_cluster chr7_91200000_91550000;CHR7P91331788;1
chr7	91331888	0.73	Hbb_b_globin_cluster chr7_91200000_91550000;CHR7P91331888;1
chr7	91331988	0.13	Hbb_b_globin_cluster chr7_91200000_91550000;CHR7P91331988;1
chr7	91332088	0.11	Hbb_b_globin_cluster chr7_91200000_91550000;CHR7P91332088;1
chr7	91332188	-0.09	Hbb_b_globin_cluster chr7_91200000_91550000;CHR7P91332188;1
chr7	91332288	0.41	Hbb_b_globin_cluster chr7_91200000_91550000;CHR7P91332288;1
chr7	91332388	-0.12	Hbb_b_globin_cluster chr7_91200000_91550000;CHR7P91332388;1
chr7	91332648	-0.04	Hbb_b_globin_cluster chr7_91200000_91550000;CHR7P91332648;1
chr7	91332748	-0.19	Hbb_b_globin_cluster chr7_91200000_91550000;CHR7P91332748;1
chr7	91332848	0.19	Hbb_b_globin_cluster chr7_91200000_91550000;CHR7P91332848;1
chr7	91332948	-0.61	Hbb_b_globin_cluster chr7_91200000_91550000;CHR7P91332948;1
chr7	91333048	-0.41	Hbb_b_globin_cluster chr7_91200000_91550000;CHR7P91333048;1
chr7	91333148	0.08	Hbb_b_globin_cluster chr7_91200000_91550000;CHR7P91333148;1
chr7	91333248	-0.12	Hbb_b_globin_cluster chr7_91200000_91550000;CHR7P91333248;1
chr7	91333348	0.08	Hbb_b_globin_cluster chr7_91200000_91550000;CHR7P91333348;1
chr7	91333448	0.53	Hbb_b_globin_cluster chr7_91200000_91550000;CHR7P91333448;1
chr7	91340338	0.20	Hbb_b_globin_cluster chr7_91200000_91550000;CHR7P91340338;1
chr7	91340438	-0.25	Hbb_b_globin_cluster chr7_91200000_91550000;CHR7P91340438;1
chr7	91340688	0.15	Hbb_b_globin_cluster chr7_91200000_91550000;CHR7P91340688;1
chr7	91340788	0.17	Hbb_b_globin_cluster chr7_91200000_91550000;CHR7P91340788;1
chr7	91340888	0.47	Hbb_b_globin_cluster chr7_91200000_91550000;CHR7P91340888;1
chr7	91340988	0.68	Hbb_b_globin_cluster chr7_91200000_91550000;CHR7P91340988;1
chr7	91341088	0.11	Hbb_b_globin_cluster chr7_91200000_91550000;CHR7P91341088;1
chr7	91341188	0.20	Hbb_b_globin_cluster chr7_91200000_91550000;CHR7P91341188;1
chr7	91341355	-0.02	Hbb_b_globin_cluster chr7_91200000_91550000;CHR7P91341355;1
chr7	91341543	0.24	Hbb_b_globin_cluster chr7_91200000_91550000;CHR7P91341543;1
chr7	91341732	-0.01	Hbb_b_globin_cluster chr7_91200000_91550000;CHR7P91341732;1
chr7	91341980	0.19	Hbb_b_globin_cluster chr7_91200000_91550000;CHR7P91341980;1
chr7	91342080	0.07	Hbb_b_globin_cluster chr7_91200000_91550000;CHR7P91342080;1
chr7	91342180	0.45	Hbb_b_globin_cluster chr7_91200000_91550000;CHR7P91342180;1
chr7	91342280	-0.20	Hbb_b_globin_cluster chr7_91200000_91550000;CHR7P91342280;1
chr7	91342380	0.11	Hbb_b_globin_cluster chr7_91200000_91550000;CHR7P91342380;1
chr7	91342539	-0.09	Hbb_b_globin_cluster chr7_91200000_91550000;CHR7P91342539;1
chr7	91342639	0.61	Hbb_b_globin_cluster chr7_91200000_91550000;CHR7P91342639;1
chr7	91342739	-0.23	Hbb_b_globin_cluster chr7_91200000_91550000;CHR7P91342739;1
chr7	91342839	0.13	Hbb_b_globin_cluster chr7_91200000_91550000;CHR7P91342839;1
chr7	91342939	0.04	Hbb_b_globin_cluster chr7_91200000_91550000;CHR7P91342939;1
chr7	91343039	0.51	Hbb_b_globin_cluster chr7_91200000_91550000;CHR7P91343039;1
chr7	91343139	-0.25	Hbb_b_globin_cluster chr7_91200000_91550000;CHR7P91343139;1
chr7	91343239	0.36	Hbb_b_globin_cluster chr7_91200000_91550000;CHR7P91343239;1
chr7	91343339	0.44	Hbb_b_globin_cluster chr7_91200000_91550000;CHR7P91343339;1
chr7	91343439	0.52	Hbb_b_globin_cluster chr7_91200000_91550000;CHR7P91343439;1
chr7	91343539	0.55	Hbb_b_globin_cluster chr7_91200000_91550000;CHR7P91343539;1
chr7	91343639	0.38	Hbb_b_globin_cluster chr7_91200000_91550000;CHR7P91343639;1
chr7	91343739	-0.27	Hbb_b_globin_cluster chr7_91200000_91550000;CHR7P91343739;1
chr7	91343839	-0.17	Hbb_b_globin_cluster chr7_91200000_91550000;CHR7P91343839;1
chr7	91343939	0.35	Hbb_b_globin_cluster chr7_91200000_91550000;CHR7P91343939;1
chr7	91344039	-0.07	Hbb_b_globin_cluster chr7_91200000_91550000;CHR7P91344039;1
chr7	91344139	0.04	Hbb_b_globin_cluster chr7_91200000_91550000;CHR7P91344139;1
chr7	91344239	0.45	Hbb_b_globin_cluster chr7_91200000_91550000;CHR7P91344239;1
chr7	91344339	0.20	Hbb_b_globin_cluster chr7_91200000_91550000;CHR7P91344339;1
chr7	91344439	0.52	Hbb_b_globin_cluster chr7_91200000_91550000;CHR7P91344439;1
chr7	91344539	0.40	Hbb_b_globin_cluster chr7_91200000_91550000;CHR7P91344539;1
chr7	91344639	0.17	Hbb_b_globin_cluster chr7_91200000_91550000;CHR7P91344639;1
chr7	91344739	-0.11	Hbb_b_globin_cluster chr7_91200000_91550000;CHR7P91344739;1
chr7	91344839	0.05	Hbb_b_globin_cluster chr7_91200000_91550000;CHR7P91344839;1
chr7	91344939	0.13	Hbb_b_globin_cluster chr7_91200000_91550000;CHR7P91344939;1
chr7	91345039	-0.23	Hbb_b_globin_cluster chr7_91200000_91550000;CHR7P91345039;1
chr7	91345139	0.15	Hbb_b_globin_cluster chr7_91200000_91550000;CHR7P91345139;1
chr7	91345315	-0.64	Hbb_b_globin_cluster chr7_91200000_91550000;CHR7P91345315;1
chr7	91345415	-0.40	Hbb_b_globin_cluster chr7_91200000_91550000;CHR7P91345415;1
chr7	91345515	-0.06	Hbb_b_globin_cluster chr7_91200000_91550000;CHR7P91345515;1
chr7	91345615	-0.38	Hbb_b_globin_cluster chr7_91200000_91550000;CHR7P91345615;1
chr7	91345715	-0.85	Hbb_b_globin_cluster chr7_91200000_91550000;CHR7P91345715;1
chr7	91345815	-0.41	Hbb_b_globin_cluster chr7_91200000_91550000;CHR7P91345815;1
chr7	91345915	-0.87	Hbb_b_globin_cluster chr7_91200000_91550000;CHR7P91345915;1
chr7	91346015	0.05	Hbb_b_globin_cluster chr7_91200000_91550000;CHR7P91346015;1
chr7	91346115	0.09	Hbb_b_globin_cluster chr7_91200000_91550000;CHR7P91346115;1
chr7	91346215	0.05	Hbb_b_globin_cluster chr7_91200000_91550000;CHR7P91346215;1
chr7	91346315	0.24	Hbb_b_globin_cluster chr7_91200000_91550000;CHR7P91346315;1
chr7	91346415	-0.04	Hbb_b_globin_cluster chr7_91200000_91550000;CHR7P91346415;1
chr7	91346515	0.48	Hbb_b_globin_cluster chr7_91200000_91550000;CHR7P91346515;1
chr7	91346615	0.13	Hbb_b_globin_cluster chr7_91200000_91550000;CHR7P91346615;1
chr7	91347095	-0.13	Hbb_b_globin_cluster chr7_91200000_91550000;CHR7P91347095;1
chr7	91347195	0.07	Hbb_b_globin_cluster chr7_91200000_91550000;CHR7P91347195;1
chr7	91347295	-0.03	Hbb_b_globin_cluster chr7_91200000_91550000;CHR7P91347295;1
chr7	91347395	0.27	Hbb_b_globin_cluster chr7_91200000_91550000;CHR7P91347395;1
chr7	91347514	0.05	Hbb_b_globin_cluster chr7_91200000_91550000;CHR7P91347514;1
chr7	91347671	-0.24	Hbb_b_globin_cluster chr7_91200000_91550000;CHR7P91347671;1
chr7	91347771	-0.29	Hbb_b_globin_cluster chr7_91200000_91550000;CHR7P91347771;1
chr7	91347871	-0.52	Hbb_b_globin_cluster chr7_91200000_91550000;CHR7P91347871;1
chr7	91347971	0.12	Hbb_b_globin_cluster chr7_91200000_91550000;CHR7P91347971;1
chr7	91348071	0.03	Hbb_b_globin_cluster chr7_91200000_91550000;CHR7P91348071;1
chr7	91348171	-0.09	Hbb_b_globin_cluster chr7_91200000_91550000;CHR7P91348171;1
chr7	91348271	-0.16	Hbb_b_globin_cluster chr7_91200000_91550000;CHR7P91348271;1
chr7	91348371	0.46	Hbb_b_globin_cluster chr7_91200000_91550000;CHR7P91348371;1
chr7	91348471	0.32	Hbb_b_globin_cluster chr7_91200000_91550000;CHR7P91348471;1
chr7	91348571	0.22	Hbb_b_globin_cluster chr7_91200000_91550000;CHR7P91348571;1
chr7	91348671	0.06	Hbb_b_globin_cluster chr7_91200000_91550000;CHR7P91348671;1
chr7	91348771	0.33	Hbb_b_globin_cluster chr7_91200000_91550000;CHR7P91348771;1
chr7	91349778	0.11	Hbb_b_globin_cluster chr7_91200000_91550000;CHR7P91349778;1
chr7	91349878	0.16	Hbb_b_globin_cluster chr7_91200000_91550000;CHR7P91349878;1
chr7	91349978	-0.35	Hbb_b_globin_cluster chr7_91200000_91550000;CHR7P91349978;1
chr7	91350078	-0.18	Hbb_b_globin_cluster chr7_91200000_91550000;CHR7P91350078;1
chr7	91350178	-0.12	Hbb_b_globin_cluster chr7_91200000_91550000;CHR7P91350178;1
chr7	91350528	-0.38	Hbb_b_globin_cluster chr7_91200000_91550000;CHR7P91350528;1
chr7	91350628	0.82	Hbb_b_globin_cluster chr7_91200000_91550000;CHR7P91350628;1
chr7	91350728	0.44	Hbb_b_globin_cluster chr7_91200000_91550000;CHR7P91350728;1
chr7	91350828	-0.11	Hbb_b_globin_cluster chr7_91200000_91550000;CHR7P91350828;1
chr7	91350933	-0.01	Hbb_b_globin_cluster chr7_91200000_91550000;CHR7P91350933;1
chr7	91351033	0.61	Hbb_b_globin_cluster chr7_91200000_91550000;CHR7P91351033;1
chr7	91351133	0.01	Hbb_b_globin_cluster chr7_91200000_91550000;CHR7P91351133;1
chr7	91351233	0.07	Hbb_b_globin_cluster chr7_91200000_91550000;CHR7P91351233;1
chr7	91351354	0.28	Hbb_b_globin_cluster chr7_91200000_91550000;CHR7P91351354;1
chr7	91351454	-0.17	Hbb_b_globin_cluster chr7_91200000_91550000;CHR7P91351454;1
chr7	91351554	-0.06	Hbb_b_globin_cluster chr7_91200000_91550000;CHR7P91351554;1
chr7	91351654	0.32	Hbb_b_globin_cluster chr7_91200000_91550000;CHR7P91351654;1
chr7	91351754	0.34	Hbb_b_globin_cluster chr7_91200000_91550000;CHR7P91351754;1
chr7	91351854	0.27	Hbb_b_globin_cluster chr7_91200000_91550000;CHR7P91351854;1
chr7	91351954	-0.32	Hbb_b_globin_cluster chr7_91200000_91550000;CHR7P91351954;1
chr7	91352054	0.28	Hbb_b_globin_cluster chr7_91200000_91550000;CHR7P91352054;1
chr7	91352154	-0.36	Hbb_b_globin_cluster chr7_91200000_91550000;CHR7P91352154;1
chr7	91352876	0.10	Hbb_b_globin_cluster chr7_91200000_91550000;CHR7P91352876;1
chr7	91352976	0.16	Hbb_b_globin_cluster chr7_91200000_91550000;CHR7P91352976;1
chr7	91353076	0.49	Hbb_b_globin_cluster chr7_91200000_91550000;CHR7P91353076;1
chr7	91353176	0.15	Hbb_b_globin_cluster chr7_91200000_91550000;CHR7P91353176;1
chr7	91353276	-0.29	Hbb_b_globin_cluster chr7_91200000_91550000;CHR7P91353276;1
chr7	91353376	0.04	Hbb_b_globin_cluster chr7_91200000_91550000;CHR7P91353376;1
chr7	91353476	-0.20	Hbb_b_globin_cluster chr7_91200000_91550000;CHR7P91353476;1
chr7	91353576	0.04	Hbb_b_globin_cluster chr7_91200000_91550000;CHR7P91353576;1
chr7	91353676	0.15	Hbb_b_globin_cluster chr7_91200000_91550000;CHR7P91353676;1
chr7	91354807	0.35	Hbb_b_globin_cluster chr7_91200000_91550000;CHR7P91354807;1
chr7	91354907	0.14	Hbb_b_globin_cluster chr7_91200000_91550000;CHR7P91354907;1
chr7	91355007	0.33	Hbb_b_globin_cluster chr7_91200000_91550000;CHR7P91355007;1
chr7	91355107	0.06	Hbb_b_globin_cluster chr7_91200000_91550000;CHR7P91355107;1
chr7	91355207	0.00	Hbb_b_globin_cluster chr7_91200000_91550000;CHR7P91355207;1
chr7	91355307	-0.08	Hbb_b_globin_cluster chr7_91200000_91550000;CHR7P91355307;1
chr7	91355407	0.01	Hbb_b_globin_cluster chr7_91200000_91550000;CHR7P91355407;1
chr7	91355507	0.13	Hbb_b_globin_cluster chr7_91200000_91550000;CHR7P91355507;1
chr7	91355607	0.00	Hbb_b_globin_cluster chr7_91200000_91550000;CHR7P91355607;1
chr7	91355707	0.12	Hbb_b_globin_cluster chr7_91200000_91550000;CHR7P91355707;1
chr7	91355928	0.40	Hbb_b_globin_cluster chr7_91200000_91550000;CHR7P91355928;1
chr7	91356028	-0.03	Hbb_b_globin_cluster chr7_91200000_91550000;CHR7P91356028;1
chr7	91356128	-0.49	Hbb_b_globin_cluster chr7_91200000_91550000;CHR7P91356128;1
chr7	91356228	0.10	Hbb_b_globin_cluster chr7_91200000_91550000;CHR7P91356228;1
chr7	91356328	-0.35	Hbb_b_globin_cluster chr7_91200000_91550000;CHR7P91356328;1
chr7	91356428	0.08	Hbb_b_globin_cluster chr7_91200000_91550000;CHR7P91356428;1
chr7	91356528	0.61	Hbb_b_globin_cluster chr7_91200000_91550000;CHR7P91356528;1
chr7	91356628	-0.10	Hbb_b_globin_cluster chr7_91200000_91550000;CHR7P91356628;1
chr7	91356728	-0.05	Hbb_b_globin_cluster chr7_91200000_91550000;CHR7P91356728;1
chr7	91357445	0.06	Hbb_b_globin_cluster chr7_91200000_91550000;CHR7P91357445;1
chr7	91357545	-0.17	Hbb_b_globin_cluster chr7_91200000_91550000;CHR7P91357545;1
chr7	91357645	0.50	Hbb_b_globin_cluster chr7_91200000_91550000;CHR7P91357645;1
chr7	91357745	0.07	Hbb_b_globin_cluster chr7_91200000_91550000;CHR7P91357745;1
chr7	91357845	-0.67	Hbb_b_globin_cluster chr7_91200000_91550000;CHR7P91357845;1
chr7	91358032	-0.19	Hbb_b_globin_cluster chr7_91200000_91550000;CHR7P91358032;1
chr7	91358132	-0.10	Hbb_b_globin_cluster chr7_91200000_91550000;CHR7P91358132;1
chr7	91358232	-0.17	Hbb_b_globin_cluster chr7_91200000_91550000;CHR7P91358232;1
chr7	91358332	0.68	Hbb_b_globin_cluster chr7_91200000_91550000;CHR7P91358332;1
chr7	91358432	0.11	Hbb_b_globin_cluster chr7_91200000_91550000;CHR7P91358432;1
chr7	91358532	0.23	Hbb_b_globin_cluster chr7_91200000_91550000;CHR7P91358532;1
chr7	91358632	0.22	Hbb_b_globin_cluster chr7_91200000_91550000;CHR7P91358632;1
chr7	91358732	-0.19	Hbb_b_globin_cluster chr7_91200000_91550000;CHR7P91358732;1
chr7	91358832	0.13	Hbb_b_globin_cluster chr7_91200000_91550000;CHR7P91358832;1
chr7	91358932	-0.10	Hbb_b_globin_cluster chr7_91200000_91550000;CHR7P91358932;1
chr7	91359032	-0.41	Hbb_b_globin_cluster chr7_91200000_91550000;CHR7P91359032;1
chr7	91359132	0.59	Hbb_b_globin_cluster chr7_91200000_91550000;CHR7P91359132;1
chr7	91359232	-0.09	Hbb_b_globin_cluster chr7_91200000_91550000;CHR7P91359232;1
chr7	91359332	0.40	Hbb_b_globin_cluster chr7_91200000_91550000;CHR7P91359332;1
chr7	91359432	0.20	Hbb_b_globin_cluster chr7_91200000_91550000;CHR7P91359432;1
chr7	91359532	-0.15	Hbb_b_globin_cluster chr7_91200000_91550000;CHR7P91359532;1
chr7	91359632	0.13	Hbb_b_globin_cluster chr7_91200000_91550000;CHR7P91359632;1
chr7	91359902	0.37	Hbb_b_globin_cluster chr7_91200000_91550000;CHR7P91359902;1
chr7	91360002	0.05	Hbb_b_globin_cluster chr7_91200000_91550000;CHR7P91360002;1
chr7	91360102	0.16	Hbb_b_globin_cluster chr7_91200000_91550000;CHR7P91360102;1
chr7	91360202	0.13	Hbb_b_globin_cluster chr7_91200000_91550000;CHR7P91360202;1
chr7	91360302	-0.16	Hbb_b_globin_cluster chr7_91200000_91550000;CHR7P91360302;1
chr7	91360402	-0.22	Hbb_b_globin_cluster chr7_91200000_91550000;CHR7P91360402;1
chr7	91360502	-0.38	Hbb_b_globin_cluster chr7_91200000_91550000;CHR7P91360502;1
chr7	91360602	-0.35	Hbb_b_globin_cluster chr7_91200000_91550000;CHR7P91360602;1
chr7	91360702	0.42	Hbb_b_globin_cluster chr7_91200000_91550000;CHR7P91360702;1
chr7	91360802	0.19	Hbb_b_globin_cluster chr7_91200000_91550000;CHR7P91360802;1
chr7	91360902	-0.26	Hbb_b_globin_cluster chr7_91200000_91550000;CHR7P91360902;1
chr7	91361002	-0.14	Hbb_b_globin_cluster chr7_91200000_91550000;CHR7P91361002;1
chr7	91361102	0.21	Hbb_b_globin_cluster chr7_91200000_91550000;CHR7P91361102;1
chr7	91361202	-0.02	Hbb_b_globin_cluster chr7_91200000_91550000;CHR7P91361202;1
chr7	91361302	-0.32	Hbb_b_globin_cluster chr7_91200000_91550000;CHR7P91361302;1
chr7	91361402	0.35	Hbb_b_globin_cluster chr7_91200000_91550000;CHR7P91361402;1
chr7	91361502	0.21	Hbb_b_globin_cluster chr7_91200000_91550000;CHR7P91361502;1
chr7	91361602	-0.12	Hbb_b_globin_cluster chr7_91200000_91550000;CHR7P91361602;1
chr7	91361702	-0.20	Hbb_b_globin_cluster chr7_91200000_91550000;CHR7P91361702;1
chr7	91361802	-0.26	Hbb_b_globin_cluster chr7_91200000_91550000;CHR7P91361802;1
chr7	91361902	0.05	Hbb_b_globin_cluster chr7_91200000_91550000;CHR7P91361902;1
chr7	91362002	-0.08	Hbb_b_globin_cluster chr7_91200000_91550000;CHR7P91362002;1
chr7	91362102	-0.18	Hbb_b_globin_cluster chr7_91200000_91550000;CHR7P91362102;1
chr7	91362202	-0.08	Hbb_b_globin_cluster chr7_91200000_91550000;CHR7P91362202;1
chr7	91362339	-0.04	Hbb_b_globin_cluster chr7_91200000_91550000;CHR7P91362339;1
chr7	91362439	0.22	Hbb_b_globin_cluster chr7_91200000_91550000;CHR7P91362439;1
chr7	91362539	-0.25	Hbb_b_globin_cluster chr7_91200000_91550000;CHR7P91362539;1
chr7	91362639	0.14	Hbb_b_globin_cluster chr7_91200000_91550000;CHR7P91362639;1
chr7	91362739	0.19	Hbb_b_globin_cluster chr7_91200000_91550000;CHR7P91362739;1
chr7	91363988	-0.24	Hbb_b_globin_cluster chr7_91200000_91550000;CHR7P91363988;1
chr7	91364163	-0.26	Hbb_b_globin_cluster chr7_91200000_91550000;CHR7P91364163;1
chr7	91364263	0.43	Hbb_b_globin_cluster chr7_91200000_91550000;CHR7P91364263;1
chr7	91364507	0.33	Hbb_b_globin_cluster chr7_91200000_91550000;CHR7P91364507;1
chr7	91364607	0.26	Hbb_b_globin_cluster chr7_91200000_91550000;CHR7P91364607;1
chr7	91364707	0.09	Hbb_b_globin_cluster chr7_91200000_91550000;CHR7P91364707;1
chr7	91364807	-0.26	Hbb_b_globin_cluster chr7_91200000_91550000;CHR7P91364807;1
chr7	91364907	0.19	Hbb_b_globin_cluster chr7_91200000_91550000;CHR7P91364907;1
chr7	91365207	0.37	Hbb_b_globin_cluster chr7_91200000_91550000;CHR7P91365207;1
chr7	91365307	-0.13	Hbb_b_globin_cluster chr7_91200000_91550000;CHR7P91365307;1
chr7	91365407	-0.12	Hbb_b_globin_cluster chr7_91200000_91550000;CHR7P91365407;1
chr7	91365507	0.17	Hbb_b_globin_cluster chr7_91200000_91550000;CHR7P91365507;1
chr7	91365607	0.51	Hbb_b_globin_cluster chr7_91200000_91550000;CHR7P91365607;1
chr7	91365707	0.17	Hbb_b_globin_cluster chr7_91200000_91550000;CHR7P91365707;1
chr7	91365807	0.41	Hbb_b_globin_cluster chr7_91200000_91550000;CHR7P91365807;1
chr7	91365907	0.17	Hbb_b_globin_cluster chr7_91200000_91550000;CHR7P91365907;1
chr7	91366007	0.56	Hbb_b_globin_cluster chr7_91200000_91550000;CHR7P91366007;1
chr7	91366107	0.07	Hbb_b_globin_cluster chr7_91200000_91550000;CHR7P91366107;1
chr7	91366377	0.30	Hbb_b_globin_cluster chr7_91200000_91550000;CHR7P91366377;1
chr7	91366477	0.23	Hbb_b_globin_cluster chr7_91200000_91550000;CHR7P91366477;1
chr7	91366577	0.23	Hbb_b_globin_cluster chr7_91200000_91550000;CHR7P91366577;1
chr7	91366677	-0.32	Hbb_b_globin_cluster chr7_91200000_91550000;CHR7P91366677;1
chr7	91366777	0.04	Hbb_b_globin_cluster chr7_91200000_91550000;CHR7P91366777;1
chr7	91368086	-0.14	Hbb_b_globin_cluster chr7_91200000_91550000;CHR7P91368086;1
chr7	91368186	0.13	Hbb_b_globin_cluster chr7_91200000_91550000;CHR7P91368186;1
chr7	91368286	-0.42	Hbb_b_globin_cluster chr7_91200000_91550000;CHR7P91368286;1
chr7	91368386	1.02	Hbb_b_globin_cluster chr7_91200000_91550000;CHR7P91368386;1
chr7	91368486	0.02	Hbb_b_globin_cluster chr7_91200000_91550000;CHR7P91368486;1
chr7	91368586	-0.21	Hbb_b_globin_cluster chr7_91200000_91550000;CHR7P91368586;1
chr7	91368686	-0.58	Hbb_b_globin_cluster chr7_91200000_91550000;CHR7P91368686;1
chr7	91368786	0.17	Hbb_b_globin_cluster chr7_91200000_91550000;CHR7P91368786;1
chr7	91368886	-0.00	Hbb_b_globin_cluster chr7_91200000_91550000;CHR7P91368886;1
chr7	91368986	-0.27	Hbb_b_globin_cluster chr7_91200000_91550000;CHR7P91368986;1
chr7	91369086	0.39	Hbb_b_globin_cluster chr7_91200000_91550000;CHR7P91369086;1
chr7	91369186	-0.50	Hbb_b_globin_cluster chr7_91200000_91550000;CHR7P91369186;1
chr7	91369286	0.05	Hbb_b_globin_cluster chr7_91200000_91550000;CHR7P91369286;1
chr7	91369475	0.48	Hbb_b_globin_cluster chr7_91200000_91550000;CHR7P91369475;1
chr7	91369931	0.34	Hbb_b_globin_cluster chr7_91200000_91550000;CHR7P91369931;1
chr7	91370031	-0.40	Hbb_b_globin_cluster chr7_91200000_91550000;CHR7P91370031;1
chr7	91370131	0.14	Hbb_b_globin_cluster chr7_91200000_91550000;CHR7P91370131;1
chr7	91370231	0.09	Hbb_b_globin_cluster chr7_91200000_91550000;CHR7P91370231;1
chr7	91370331	0.92	Hbb_b_globin_cluster chr7_91200000_91550000;CHR7P91370331;1
chr7	91370431	-0.44	Hbb_b_globin_cluster chr7_91200000_91550000;CHR7P91370431;1
chr7	91370531	0.13	Hbb_b_globin_cluster chr7_91200000_91550000;CHR7P91370531;1
chr7	91370631	-0.15	Hbb_b_globin_cluster chr7_91200000_91550000;CHR7P91370631;1
chr7	91370731	-0.17	Hbb_b_globin_cluster chr7_91200000_91550000;CHR7P91370731;1
chr7	91370831	0.40	Hbb_b_globin_cluster chr7_91200000_91550000;CHR7P91370831;1
chr7	91370931	-0.04	Hbb_b_globin_cluster chr7_91200000_91550000;CHR7P91370931;1
chr7	91371031	0.55	Hbb_b_globin_cluster chr7_91200000_91550000;CHR7P91371031;1
chr7	91371131	0.25	Hbb_b_globin_cluster chr7_91200000_91550000;CHR7P91371131;1
chr7	91371231	-0.18	Hbb_b_globin_cluster chr7_91200000_91550000;CHR7P91371231;1
chr7	91371331	0.23	Hbb_b_globin_cluster chr7_91200000_91550000;CHR7P91371331;1
chr7	91371431	-0.17	Hbb_b_globin_cluster chr7_91200000_91550000;CHR7P91371431;1
chr7	91371531	0.51	Hbb_b_globin_cluster chr7_91200000_91550000;CHR7P91371531;1
chr7	91371631	0.50	Hbb_b_globin_cluster chr7_91200000_91550000;CHR7P91371631;1
chr7	91371731	0.20	Hbb_b_globin_cluster chr7_91200000_91550000;CHR7P91371731;1
chr7	91371831	0.15	Hbb_b_globin_cluster chr7_91200000_91550000;CHR7P91371831;1
chr7	91371931	0.02	Hbb_b_globin_cluster chr7_91200000_91550000;CHR7P91371931;1
chr7	91372031	0.74	Hbb_b_globin_cluster chr7_91200000_91550000;CHR7P91372031;1
chr7	91372131	0.26	Hbb_b_globin_cluster chr7_91200000_91550000;CHR7P91372131;1
chr7	91372231	0.04	Hbb_b_globin_cluster chr7_91200000_91550000;CHR7P91372231;1
chr7	91372331	-0.08	Hbb_b_globin_cluster chr7_91200000_91550000;CHR7P91372331;1
chr7	91372431	-0.37	Hbb_b_globin_cluster chr7_91200000_91550000;CHR7P91372431;1
chr7	91372531	0.11	Hbb_b_globin_cluster chr7_91200000_91550000;CHR7P91372531;1
chr7	91372631	-0.06	Hbb_b_globin_cluster chr7_91200000_91550000;CHR7P91372631;1
chr7	91372731	0.05	Hbb_b_globin_cluster chr7_91200000_91550000;CHR7P91372731;1
chr7	91372831	-0.03	Hbb_b_globin_cluster chr7_91200000_91550000;CHR7P91372831;1
chr7	91372931	0.50	Hbb_b_globin_cluster chr7_91200000_91550000;CHR7P91372931;1
chr7	91373031	-0.21	Hbb_b_globin_cluster chr7_91200000_91550000;CHR7P91373031;1
chr7	91373131	-0.01	Hbb_b_globin_cluster chr7_91200000_91550000;CHR7P91373131;1
chr7	91373231	0.01	Hbb_b_globin_cluster chr7_91200000_91550000;CHR7P91373231;1
chr7	91373331	0.13	Hbb_b_globin_cluster chr7_91200000_91550000;CHR7P91373331;1
chr7	91373431	0.10	Hbb_b_globin_cluster chr7_91200000_91550000;CHR7P91373431;1
chr7	91373531	0.52	Hbb_b_globin_cluster chr7_91200000_91550000;CHR7P91373531;1
chr7	91373631	0.14	Hbb_b_globin_cluster chr7_91200000_91550000;CHR7P91373631;1
chr7	91373731	0.36	Hbb_b_globin_cluster chr7_91200000_91550000;CHR7P91373731;1
chr7	91373873	0.15	Hbb_b_globin_cluster chr7_91200000_91550000;CHR7P91373873;1
chr7	91373973	-0.20	Hbb_b_globin_cluster chr7_91200000_91550000;CHR7P91373973;1
chr7	91374073	-0.19	Hbb_b_globin_cluster chr7_91200000_91550000;CHR7P91374073;1
chr7	91374173	-0.16	Hbb_b_globin_cluster chr7_91200000_91550000;CHR7P91374173;1
chr7	91374273	-0.20	Hbb_b_globin_cluster chr7_91200000_91550000;CHR7P91374273;1
chr7	91374373	0.14	Hbb_b_globin_cluster chr7_91200000_91550000;CHR7P91374373;1
chr7	91374473	0.15	Hbb_b_globin_cluster chr7_91200000_91550000;CHR7P91374473;1
chr7	91374573	0.45	Hbb_b_globin_cluster chr7_91200000_91550000;CHR7P91374573;1
chr7	91374708	-0.37	Hbb_b_globin_cluster chr7_91200000_91550000;CHR7P91374708;1
chr7	91374808	0.01	Hbb_b_globin_cluster chr7_91200000_91550000;CHR7P91374808;1
chr7	91374908	0.45	Hbb_b_globin_cluster chr7_91200000_91550000;CHR7P91374908;1
chr7	91375008	0.51	Hbb_b_globin_cluster chr7_91200000_91550000;CHR7P91375008;1
chr7	91375108	-0.21	Hbb_b_globin_cluster chr7_91200000_91550000;CHR7P91375108;1
chr7	91375208	-0.00	Hbb_b_globin_cluster chr7_91200000_91550000;CHR7P91375208;1
chr7	91375308	-0.14	Hbb_b_globin_cluster chr7_91200000_91550000;CHR7P91375308;1
chr7	91375408	-0.22	Hbb_b_globin_cluster chr7_91200000_91550000;CHR7P91375408;1
chr7	91377178	0.17	Hbb_b_globin_cluster chr7_91200000_91550000;CHR7P91377178;1
chr7	91377278	0.36	Hbb_b_globin_cluster chr7_91200000_91550000;CHR7P91377278;1
chr7	91377378	0.25	Hbb_b_globin_cluster chr7_91200000_91550000;CHR7P91377378;1
chr7	91377478	0.12	Hbb_b_globin_cluster chr7_91200000_91550000;CHR7P91377478;1
chr7	91377578	-0.01	Hbb_b_globin_cluster chr7_91200000_91550000;CHR7P91377578;1
chr7	91377685	0.49	Hbb_b_globin_cluster chr7_91200000_91550000;CHR7P91377685;1
chr7	91377785	0.44	Hbb_b_globin_cluster chr7_91200000_91550000;CHR7P91377785;1
chr7	91377885	-0.08	Hbb_b_globin_cluster chr7_91200000_91550000;CHR7P91377885;1
chr7	91377985	0.00	Hbb_b_globin_cluster chr7_91200000_91550000;CHR7P91377985;1
chr7	91378085	-0.09	Hbb_b_globin_cluster chr7_91200000_91550000;CHR7P91378085;1
chr7	91378185	0.45	Hbb_b_globin_cluster chr7_91200000_91550000;CHR7P91378185;1
chr7	91378285	-0.17	Hbb_b_globin_cluster chr7_91200000_91550000;CHR7P91378285;1
chr7	91378385	-0.19	Hbb_b_globin_cluster chr7_91200000_91550000;CHR7P91378385;1
chr7	91378485	0.09	Hbb_b_globin_cluster chr7_91200000_91550000;CHR7P91378485;1
chr7	91378585	0.22	Hbb_b_globin_cluster chr7_91200000_91550000;CHR7P91378585;1
chr7	91378685	-0.37	Hbb_b_globin_cluster chr7_91200000_91550000;CHR7P91378685;1
chr7	91378785	0.11	Hbb_b_globin_cluster chr7_91200000_91550000;CHR7P91378785;1
chr7	91378885	0.17	Hbb_b_globin_cluster chr7_91200000_91550000;CHR7P91378885;1
chr7	91378985	-0.43	Hbb_b_globin_cluster chr7_91200000_91550000;CHR7P91378985;1
chr7	91379085	0.01	Hbb_b_globin_cluster chr7_91200000_91550000;CHR7P91379085;1
chr7	91379185	0.21	Hbb_b_globin_cluster chr7_91200000_91550000;CHR7P91379185;1
chr7	91379327	-0.05	Hbb_b_globin_cluster chr7_91200000_91550000;CHR7P91379327;1
chr7	91379427	0.23	Hbb_b_globin_cluster chr7_91200000_91550000;CHR7P91379427;1
chr7	91379527	0.50	Hbb_b_globin_cluster chr7_91200000_91550000;CHR7P91379527;1
chr7	91379657	-0.04	Hbb_b_globin_cluster chr7_91200000_91550000;CHR7P91379657;1
chr7	91379757	0.22	Hbb_b_globin_cluster chr7_91200000_91550000;CHR7P91379757;1
chr7	91379857	-0.32	Hbb_b_globin_cluster chr7_91200000_91550000;CHR7P91379857;1
chr7	91379957	0.21	Hbb_b_globin_cluster chr7_91200000_91550000;CHR7P91379957;1
chr7	91380057	-0.13	Hbb_b_globin_cluster chr7_91200000_91550000;CHR7P91380057;1
chr7	91380157	0.10	Hbb_b_globin_cluster chr7_91200000_91550000;CHR7P91380157;1
chr7	91380257	0.46	Hbb_b_globin_cluster chr7_91200000_91550000;CHR7P91380257;1
chr7	91380357	-0.15	Hbb_b_globin_cluster chr7_91200000_91550000;CHR7P91380357;1
chr7	91380650	0.26	Hbb_b_globin_cluster chr7_91200000_91550000;CHR7P91380650;1
chr7	91380750	0.29	Hbb_b_globin_cluster chr7_91200000_91550000;CHR7P91380750;1
chr7	91380850	-0.04	Hbb_b_globin_cluster chr7_91200000_91550000;CHR7P91380850;1
chr7	91380988	-0.31	Hbb_b_globin_cluster chr7_91200000_91550000;CHR7P91380988;1
chr7	91381088	0.17	Hbb_b_globin_cluster chr7_91200000_91550000;CHR7P91381088;1
chr7	91381440	0.10	Hbb_b_globin_cluster chr7_91200000_91550000;CHR7P91381440;1
chr7	91381540	-0.01	Hbb_b_globin_cluster chr7_91200000_91550000;CHR7P91381540;1
chr7	91381640	0.07	Hbb_b_globin_cluster chr7_91200000_91550000;CHR7P91381640;1
chr7	91381740	0.25	Hbb_b_globin_cluster chr7_91200000_91550000;CHR7P91381740;1
chr7	91381840	0.21	Hbb_b_globin_cluster chr7_91200000_91550000;CHR7P91381840;1
chr7	91381940	-0.43	Hbb_b_globin_cluster chr7_91200000_91550000;CHR7P91381940;1
chr7	91382040	0.19	Hbb_b_globin_cluster chr7_91200000_91550000;CHR7P91382040;1
chr7	91382140	-0.07	Hbb_b_globin_cluster chr7_91200000_91550000;CHR7P91382140;1
chr7	91382816	0.15	Hbb_b_globin_cluster chr7_91200000_91550000;CHR7P91382816;1
chr7	91382916	0.60	Hbb_b_globin_cluster chr7_91200000_91550000;CHR7P91382916;1
chr7	91383016	0.00	Hbb_b_globin_cluster chr7_91200000_91550000;CHR7P91383016;1
chr7	91383116	-0.25	Hbb_b_globin_cluster chr7_91200000_91550000;CHR7P91383116;1
chr7	91383647	-0.10	Hbb_b_globin_cluster chr7_91200000_91550000;CHR7P91383647;1
chr7	91383747	-0.42	Hbb_b_globin_cluster chr7_91200000_91550000;CHR7P91383747;1
chr7	91383847	-0.30	Hbb_b_globin_cluster chr7_91200000_91550000;CHR7P91383847;1
chr7	91383947	-0.01	Hbb_b_globin_cluster chr7_91200000_91550000;CHR7P91383947;1
chr7	91384047	0.39	Hbb_b_globin_cluster chr7_91200000_91550000;CHR7P91384047;1
chr7	91384147	0.06	Hbb_b_globin_cluster chr7_91200000_91550000;CHR7P91384147;1
chr7	91384247	0.08	Hbb_b_globin_cluster chr7_91200000_91550000;CHR7P91384247;1
chr7	91384347	-0.01	Hbb_b_globin_cluster chr7_91200000_91550000;CHR7P91384347;1
chr7	91384447	-0.16	Hbb_b_globin_cluster chr7_91200000_91550000;CHR7P91384447;1
chr7	91384547	-0.40	Hbb_b_globin_cluster chr7_91200000_91550000;CHR7P91384547;1
chr7	91384647	-0.28	Hbb_b_globin_cluster chr7_91200000_91550000;CHR7P91384647;1
chr7	91384747	0.36	Hbb_b_globin_cluster chr7_91200000_91550000;CHR7P91384747;1
chr7	91384952	-0.29	Hbb_b_globin_cluster chr7_91200000_91550000;CHR7P91384952;1
chr7	91385052	-0.12	Hbb_b_globin_cluster chr7_91200000_91550000;CHR7P91385052;1
chr7	91385152	0.18	Hbb_b_globin_cluster chr7_91200000_91550000;CHR7P91385152;1
chr7	91385252	0.18	Hbb_b_globin_cluster chr7_91200000_91550000;CHR7P91385252;1
chr7	91385352	-0.30	Hbb_b_globin_cluster chr7_91200000_91550000;CHR7P91385352;1
chr7	91385452	0.08	Hbb_b_globin_cluster chr7_91200000_91550000;CHR7P91385452;1
chr7	91385844	-0.31	Hbb_b_globin_cluster chr7_91200000_91550000;CHR7P91385844;1
chr7	91385944	0.42	Hbb_b_globin_cluster chr7_91200000_91550000;CHR7P91385944;1
chr7	91386044	-0.31	Hbb_b_globin_cluster chr7_91200000_91550000;CHR7P91386044;1
chr7	91386395	0.01	Hbb_b_globin_cluster chr7_91200000_91550000;CHR7P91386395;1
chr7	91386495	0.05	Hbb_b_globin_cluster chr7_91200000_91550000;CHR7P91386495;1
chr7	91386595	0.29	Hbb_b_globin_cluster chr7_91200000_91550000;CHR7P91386595;1
chr7	91386695	-0.03	Hbb_b_globin_cluster chr7_91200000_91550000;CHR7P91386695;1
chr7	91386795	0.29	Hbb_b_globin_cluster chr7_91200000_91550000;CHR7P91386795;1
chr7	91386895	-0.10	Hbb_b_globin_cluster chr7_91200000_91550000;CHR7P91386895;1
chr7	91387098	-0.05	Hbb_b_globin_cluster chr7_91200000_91550000;CHR7P91387098;1
chr7	91387303	-0.12	Hbb_b_globin_cluster chr7_91200000_91550000;CHR7P91387303;1
chr7	91387403	-0.13	Hbb_b_globin_cluster chr7_91200000_91550000;CHR7P91387403;1
chr7	91387503	0.39	Hbb_b_globin_cluster chr7_91200000_91550000;CHR7P91387503;1
chr7	91387603	0.21	Hbb_b_globin_cluster chr7_91200000_91550000;CHR7P91387603;1
chr7	91388008	0.28	Hbb_b_globin_cluster chr7_91200000_91550000;CHR7P91388008;1
chr7	91388430	0.34	Hbb_b_globin_cluster chr7_91200000_91550000;CHR7P91388430;1
chr7	91388530	0.40	Hbb_b_globin_cluster chr7_91200000_91550000;CHR7P91388530;1
chr7	91388630	0.14	Hbb_b_globin_cluster chr7_91200000_91550000;CHR7P91388630;1
chr7	91388730	0.28	Hbb_b_globin_cluster chr7_91200000_91550000;CHR7P91388730;1
chr7	91388830	-0.13	Hbb_b_globin_cluster chr7_91200000_91550000;CHR7P91388830;1
chr7	91388930	0.31	Hbb_b_globin_cluster chr7_91200000_91550000;CHR7P91388930;1
chr7	91389150	0.06	Hbb_b_globin_cluster chr7_91200000_91550000;CHR7P91389150;1
chr7	91389250	0.42	Hbb_b_globin_cluster chr7_91200000_91550000;CHR7P91389250;1
chr7	91389350	0.20	Hbb_b_globin_cluster chr7_91200000_91550000;CHR7P91389350;1
chr7	91389450	0.00	Hbb_b_globin_cluster chr7_91200000_91550000;CHR7P91389450;1
chr7	91389709	-0.08	Hbb_b_globin_cluster chr7_91200000_91550000;CHR7P91389709;1
chr7	91389809	-0.12	Hbb_b_globin_cluster chr7_91200000_91550000;CHR7P91389809;1
chr7	91389909	0.35	Hbb_b_globin_cluster chr7_91200000_91550000;CHR7P91389909;1
chr7	91390213	-0.01	Hbb_b_globin_cluster chr7_91200000_91550000;CHR7P91390213;1
chr7	91390313	-0.08	Hbb_b_globin_cluster chr7_91200000_91550000;CHR7P91390313;1
chr7	91390413	-0.07	Hbb_b_globin_cluster chr7_91200000_91550000;CHR7P91390413;1
chr7	91390513	-0.37	Hbb_b_globin_cluster chr7_91200000_91550000;CHR7P91390513;1
chr7	91390613	-0.17	Hbb_b_globin_cluster chr7_91200000_91550000;CHR7P91390613;1
chr7	91390713	-0.02	Hbb_b_globin_cluster chr7_91200000_91550000;CHR7P91390713;1
chr7	91390813	-0.08	Hbb_b_globin_cluster chr7_91200000_91550000;CHR7P91390813;1
chr7	91390913	-0.65	Hbb_b_globin_cluster chr7_91200000_91550000;CHR7P91390913;1
chr7	91391013	-0.34	Hbb_b_globin_cluster chr7_91200000_91550000;CHR7P91391013;1
chr7	91391113	0.07	Hbb_b_globin_cluster chr7_91200000_91550000;CHR7P91391113;1
chr7	91391213	-0.00	Hbb_b_globin_cluster chr7_91200000_91550000;CHR7P91391213;1
chr7	91391313	0.06	Hbb_b_globin_cluster chr7_91200000_91550000;CHR7P91391313;1
chr7	91391413	0.35	Hbb_b_globin_cluster chr7_91200000_91550000;CHR7P91391413;1
chr7	91391513	-0.17	Hbb_b_globin_cluster chr7_91200000_91550000;CHR7P91391513;1
chr7	91391613	0.03	Hbb_b_globin_cluster chr7_91200000_91550000;CHR7P91391613;1
chr7	91391713	-0.15	Hbb_b_globin_cluster chr7_91200000_91550000;CHR7P91391713;1
chr7	91391813	-0.08	Hbb_b_globin_cluster chr7_91200000_91550000;CHR7P91391813;1
chr7	91391913	0.12	Hbb_b_globin_cluster chr7_91200000_91550000;CHR7P91391913;1
chr7	91392013	0.16	Hbb_b_globin_cluster chr7_91200000_91550000;CHR7P91392013;1
chr7	91392113	0.24	Hbb_b_globin_cluster chr7_91200000_91550000;CHR7P91392113;1
chr7	91392213	-0.05	Hbb_b_globin_cluster chr7_91200000_91550000;CHR7P91392213;1
chr7	91392313	-0.31	Hbb_b_globin_cluster chr7_91200000_91550000;CHR7P91392313;1
chr7	91392601	0.18	Hbb_b_globin_cluster chr7_91200000_91550000;CHR7P91392601;1
chr7	91392701	0.35	Hbb_b_globin_cluster chr7_91200000_91550000;CHR7P91392701;1
chr7	91392806	0.15	Hbb_b_globin_cluster chr7_91200000_91550000;CHR7P91392806;1
chr7	91392906	-0.00	Hbb_b_globin_cluster chr7_91200000_91550000;CHR7P91392906;1
chr7	91393006	0.28	Hbb_b_globin_cluster chr7_91200000_91550000;CHR7P91393006;1
chr7	91393106	0.01	Hbb_b_globin_cluster chr7_91200000_91550000;CHR7P91393106;1
chr7	91393206	0.06	Hbb_b_globin_cluster chr7_91200000_91550000;CHR7P91393206;1
chr7	91393306	-0.02	Hbb_b_globin_cluster chr7_91200000_91550000;CHR7P91393306;1
chr7	91393406	0.19	Hbb_b_globin_cluster chr7_91200000_91550000;CHR7P91393406;1
chr7	91393506	-0.67	Hbb_b_globin_cluster chr7_91200000_91550000;CHR7P91393506;1
chr7	91393606	-0.47	Hbb_b_globin_cluster chr7_91200000_91550000;CHR7P91393606;1
chr7	91393706	-0.11	Hbb_b_globin_cluster chr7_91200000_91550000;CHR7P91393706;1
chr7	91394320	-0.15	Hbb_b_globin_cluster chr7_91200000_91550000;CHR7P91394320;1
chr7	91394420	0.10	Hbb_b_globin_cluster chr7_91200000_91550000;CHR7P91394420;1
chr7	91394520	-0.32	Hbb_b_globin_cluster chr7_91200000_91550000;CHR7P91394520;1
chr7	91394620	0.17	Hbb_b_globin_cluster chr7_91200000_91550000;CHR7P91394620;1
chr7	91394720	-0.35	Hbb_b_globin_cluster chr7_91200000_91550000;CHR7P91394720;1
chr7	91394820	0.34	Hbb_b_globin_cluster chr7_91200000_91550000;CHR7P91394820;1
chr7	91395271	0.13	Hbb_b_globin_cluster chr7_91200000_91550000;CHR7P91395271;1
chr7	91395371	-0.01	Hbb_b_globin_cluster chr7_91200000_91550000;CHR7P91395371;1
chr7	91395482	-0.14	Hbb_b_globin_cluster chr7_91200000_91550000;CHR7P91395482;1
chr7	91395582	0.16	Hbb_b_globin_cluster chr7_91200000_91550000;CHR7P91395582;1
chr7	91395682	0.09	Hbb_b_globin_cluster chr7_91200000_91550000;CHR7P91395682;1
chr7	91395782	0.59	Hbb_b_globin_cluster chr7_91200000_91550000;CHR7P91395782;1
chr7	91395882	-0.28	Hbb_b_globin_cluster chr7_91200000_91550000;CHR7P91395882;1
chr7	91395982	-0.14	Hbb_b_globin_cluster chr7_91200000_91550000;CHR7P91395982;1
chr7	91396082	-0.32	Hbb_b_globin_cluster chr7_91200000_91550000;CHR7P91396082;1
chr7	91396182	-0.70	Hbb_b_globin_cluster chr7_91200000_91550000;CHR7P91396182;1
chr7	91396282	-0.23	Hbb_b_globin_cluster chr7_91200000_91550000;CHR7P91396282;1
chr7	91396382	-0.63	Hbb_b_globin_cluster chr7_91200000_91550000;CHR7P91396382;1
chr7	91396482	-0.34	Hbb_b_globin_cluster chr7_91200000_91550000;CHR7P91396482;1
chr7	91396582	-0.48	Hbb_b_globin_cluster chr7_91200000_91550000;CHR7P91396582;1
chr7	91396682	0.55	Hbb_b_globin_cluster chr7_91200000_91550000;CHR7P91396682;1
chr7	91396782	0.50	Hbb_b_globin_cluster chr7_91200000_91550000;CHR7P91396782;1
chr7	91396882	0.40	Hbb_b_globin_cluster chr7_91200000_91550000;CHR7P91396882;1
chr7	91396982	0.01	Hbb_b_globin_cluster chr7_91200000_91550000;CHR7P91396982;1
chr7	91397082	0.82	Hbb_b_globin_cluster chr7_91200000_91550000;CHR7P91397082;1
chr7	91397182	0.02	Hbb_b_globin_cluster chr7_91200000_91550000;CHR7P91397182;1
chr7	91398482	0.22	Hbb_b_globin_cluster chr7_91200000_91550000;CHR7P91398482;1
chr7	91399020	0.09	Hbb_b_globin_cluster chr7_91200000_91550000;CHR7P91399020;1
chr7	91399120	0.15	Hbb_b_globin_cluster chr7_91200000_91550000;CHR7P91399120;1
chr7	91399220	0.05	Hbb_b_globin_cluster chr7_91200000_91550000;CHR7P91399220;1
chr7	91399320	0.22	Hbb_b_globin_cluster chr7_91200000_91550000;CHR7P91399320;1
chr7	91399420	0.20	Hbb_b_globin_cluster chr7_91200000_91550000;CHR7P91399420;1
chr7	91399520	0.67	Hbb_b_globin_cluster chr7_91200000_91550000;CHR7P91399520;1
chr7	91399712	0.23	Hbb_b_globin_cluster chr7_91200000_91550000;CHR7P91399712;1
chr7	91399812	0.26	Hbb_b_globin_cluster chr7_91200000_91550000;CHR7P91399812;1
chr7	91399912	-0.34	Hbb_b_globin_cluster chr7_91200000_91550000;CHR7P91399912;1
chr7	91400012	0.39	Hbb_b_globin_cluster chr7_91200000_91550000;CHR7P91400012;1
chr7	91400112	-0.26	Hbb_b_globin_cluster chr7_91200000_91550000;CHR7P91400112;1
chr7	91400212	0.11	Hbb_b_globin_cluster chr7_91200000_91550000;CHR7P91400212;1
chr7	91400312	-0.36	Hbb_b_globin_cluster chr7_91200000_91550000;CHR7P91400312;1
chr7	91400412	-0.25	Hbb_b_globin_cluster chr7_91200000_91550000;CHR7P91400412;1
chr7	91400512	0.16	Hbb_b_globin_cluster chr7_91200000_91550000;CHR7P91400512;1
chr7	91400612	-0.37	Hbb_b_globin_cluster chr7_91200000_91550000;CHR7P91400612;1
chr7	91400712	-0.39	Hbb_b_globin_cluster chr7_91200000_91550000;CHR7P91400712;1
chr7	91400812	0.49	Hbb_b_globin_cluster chr7_91200000_91550000;CHR7P91400812;1
chr7	91400912	0.11	Hbb_b_globin_cluster chr7_91200000_91550000;CHR7P91400912;1
chr7	91401012	0.29	Hbb_b_globin_cluster chr7_91200000_91550000;CHR7P91401012;1
chr7	91401112	-0.01	Hbb_b_globin_cluster chr7_91200000_91550000;CHR7P91401112;1
chr7	91401212	-0.11	Hbb_b_globin_cluster chr7_91200000_91550000;CHR7P91401212;1
chr7	91401312	0.04	Hbb_b_globin_cluster chr7_91200000_91550000;CHR7P91401312;1
chr7	91401412	-0.29	Hbb_b_globin_cluster chr7_91200000_91550000;CHR7P91401412;1
chr7	91401512	-0.45	Hbb_b_globin_cluster chr7_91200000_91550000;CHR7P91401512;1
chr7	91401612	-0.34	Hbb_b_globin_cluster chr7_91200000_91550000;CHR7P91401612;1
chr7	91401930	0.07	Hbb_b_globin_cluster chr7_91200000_91550000;CHR7P91401930;1
chr7	91402074	0.39	Hbb_b_globin_cluster chr7_91200000_91550000;CHR7P91402074;1
chr7	91402174	-0.23	Hbb_b_globin_cluster chr7_91200000_91550000;CHR7P91402174;1
chr7	91402274	0.16	Hbb_b_globin_cluster chr7_91200000_91550000;CHR7P91402274;1
chr7	91402374	0.20	Hbb_b_globin_cluster chr7_91200000_91550000;CHR7P91402374;1
chr7	91402474	-0.34	Hbb_b_globin_cluster chr7_91200000_91550000;CHR7P91402474;1
chr7	91402574	-0.25	Hbb_b_globin_cluster chr7_91200000_91550000;CHR7P91402574;1
chr7	91402674	-0.03	Hbb_b_globin_cluster chr7_91200000_91550000;CHR7P91402674;1
chr7	91402774	-0.39	Hbb_b_globin_cluster chr7_91200000_91550000;CHR7P91402774;1
chr7	91402874	0.30	Hbb_b_globin_cluster chr7_91200000_91550000;CHR7P91402874;1
chr7	91402974	-0.27	Hbb_b_globin_cluster chr7_91200000_91550000;CHR7P91402974;1
chr7	91403074	-0.07	Hbb_b_globin_cluster chr7_91200000_91550000;CHR7P91403074;1
chr7	91403174	-0.08	Hbb_b_globin_cluster chr7_91200000_91550000;CHR7P91403174;1
chr7	91403274	-0.18	Hbb_b_globin_cluster chr7_91200000_91550000;CHR7P91403274;1
chr7	91403374	-0.46	Hbb_b_globin_cluster chr7_91200000_91550000;CHR7P91403374;1
chr7	91403474	-0.78	Hbb_b_globin_cluster chr7_91200000_91550000;CHR7P91403474;1
chr7	91403705	-0.45	Hbb_b_globin_cluster chr7_91200000_91550000;CHR7P91403705;1
chr7	91403805	0.46	Hbb_b_globin_cluster chr7_91200000_91550000;CHR7P91403805;1
chr7	91403905	0.04	Hbb_b_globin_cluster chr7_91200000_91550000;CHR7P91403905;1
chr7	91404005	0.42	Hbb_b_globin_cluster chr7_91200000_91550000;CHR7P91404005;1
chr7	91404105	0.46	Hbb_b_globin_cluster chr7_91200000_91550000;CHR7P91404105;1
chr7	91404205	0.23	Hbb_b_globin_cluster chr7_91200000_91550000;CHR7P91404205;1
chr7	91404309	0.38	Hbb_b_globin_cluster chr7_91200000_91550000;CHR7P91404309;1
chr7	91404409	0.31	Hbb_b_globin_cluster chr7_91200000_91550000;CHR7P91404409;1
chr7	91404509	0.00	Hbb_b_globin_cluster chr7_91200000_91550000;CHR7P91404509;1
chr7	91404609	0.20	Hbb_b_globin_cluster chr7_91200000_91550000;CHR7P91404609;1
chr7	91404766	0.24	Hbb_b_globin_cluster chr7_91200000_91550000;CHR7P91404766;1
chr7	91404866	-0.16	Hbb_b_globin_cluster chr7_91200000_91550000;CHR7P91404866;1
chr7	91404966	0.09	Hbb_b_globin_cluster chr7_91200000_91550000;CHR7P91404966;1
chr7	91405156	-0.04	Hbb_b_globin_cluster chr7_91200000_91550000;CHR7P91405156;1
chr7	91405411	-0.12	Hbb_b_globin_cluster chr7_91200000_91550000;CHR7P91405411;1
chr7	91405886	0.12	Hbb_b_globin_cluster chr7_91200000_91550000;CHR7P91405886;1
chr7	91406233	-0.04	Hbb_b_globin_cluster chr7_91200000_91550000;CHR7P91406233;1
chr7	91406559	-0.53	Hbb_b_globin_cluster chr7_91200000_91550000;CHR7P91406559;1
chr7	91406659	-0.24	Hbb_b_globin_cluster chr7_91200000_91550000;CHR7P91406659;1
chr7	91406851	0.07	Hbb_b_globin_cluster chr7_91200000_91550000;CHR7P91406851;1
chr7	91406951	0.05	Hbb_b_globin_cluster chr7_91200000_91550000;CHR7P91406951;1
chr7	91407933	0.50	Hbb_b_globin_cluster chr7_91200000_91550000;CHR7P91407933;1
chr7	91408666	0.41	Hbb_b_globin_cluster chr7_91200000_91550000;CHR7P91408666;1
chr7	91408766	0.26	Hbb_b_globin_cluster chr7_91200000_91550000;CHR7P91408766;1
chr7	91408866	0.71	Hbb_b_globin_cluster chr7_91200000_91550000;CHR7P91408866;1
chr7	91408966	0.01	Hbb_b_globin_cluster chr7_91200000_91550000;CHR7P91408966;1
chr7	91409066	0.26	Hbb_b_globin_cluster chr7_91200000_91550000;CHR7P91409066;1
chr7	91409166	-0.47	Hbb_b_globin_cluster chr7_91200000_91550000;CHR7P91409166;1
chr7	91409266	0.30	Hbb_b_globin_cluster chr7_91200000_91550000;CHR7P91409266;1
chr7	91409366	0.20	Hbb_b_globin_cluster chr7_91200000_91550000;CHR7P91409366;1
chr7	91409466	-0.10	Hbb_b_globin_cluster chr7_91200000_91550000;CHR7P91409466;1
chr7	91409566	-0.07	Hbb_b_globin_cluster chr7_91200000_91550000;CHR7P91409566;1
chr7	91409964	-0.32	Hbb_b_globin_cluster chr7_91200000_91550000;CHR7P91409964;1
chr7	91410064	0.24	Hbb_b_globin_cluster chr7_91200000_91550000;CHR7P91410064;1
chr7	91410164	0.19	Hbb_b_globin_cluster chr7_91200000_91550000;CHR7P91410164;1
chr7	91410264	0.17	Hbb_b_globin_cluster chr7_91200000_91550000;CHR7P91410264;1
chr7	91410367	0.26	Hbb_b_globin_cluster chr7_91200000_91550000;CHR7P91410367;1
chr7	91410467	0.35	Hbb_b_globin_cluster chr7_91200000_91550000;CHR7P91410467;1
chr7	91410567	-0.00	Hbb_b_globin_cluster chr7_91200000_91550000;CHR7P91410567;1
chr7	91410667	-0.07	Hbb_b_globin_cluster chr7_91200000_91550000;CHR7P91410667;1
chr7	91410767	0.10	Hbb_b_globin_cluster chr7_91200000_91550000;CHR7P91410767;1
chr7	91410867	0.39	Hbb_b_globin_cluster chr7_91200000_91550000;CHR7P91410867;1
chr7	91411179	0.36	Hbb_b_globin_cluster chr7_91200000_91550000;CHR7P91411179;1
chr7	91411279	-0.10	Hbb_b_globin_cluster chr7_91200000_91550000;CHR7P91411279;1
chr7	91411379	0.25	Hbb_b_globin_cluster chr7_91200000_91550000;CHR7P91411379;1
chr7	91411479	-0.10	Hbb_b_globin_cluster chr7_91200000_91550000;CHR7P91411479;1
chr7	91411579	-0.19	Hbb_b_globin_cluster chr7_91200000_91550000;CHR7P91411579;1
chr7	91411679	0.53	Hbb_b_globin_cluster chr7_91200000_91550000;CHR7P91411679;1
chr7	91411779	0.78	Hbb_b_globin_cluster chr7_91200000_91550000;CHR7P91411779;1
chr7	91411879	-0.69	Hbb_b_globin_cluster chr7_91200000_91550000;CHR7P91411879;1
chr7	91411979	-0.01	Hbb_b_globin_cluster chr7_91200000_91550000;CHR7P91411979;1
chr7	91412079	0.17	Hbb_b_globin_cluster chr7_91200000_91550000;CHR7P91412079;1
chr7	91412179	0.27	Hbb_b_globin_cluster chr7_91200000_91550000;CHR7P91412179;1
chr7	91412279	-0.51	Hbb_b_globin_cluster chr7_91200000_91550000;CHR7P91412279;1
chr7	91412379	-0.10	Hbb_b_globin_cluster chr7_91200000_91550000;CHR7P91412379;1
chr7	91412479	0.11	Hbb_b_globin_cluster chr7_91200000_91550000;CHR7P91412479;1
chr7	91412617	-0.22	Hbb_b_globin_cluster chr7_91200000_91550000;CHR7P91412617;1
chr7	91412717	-0.43	Hbb_b_globin_cluster chr7_91200000_91550000;CHR7P91412717;1
chr7	91412817	-0.37	Hbb_b_globin_cluster chr7_91200000_91550000;CHR7P91412817;1
chr7	91412917	-1.05	Hbb_b_globin_cluster chr7_91200000_91550000;CHR7P91412917;1
chr7	91413017	-0.55	Hbb_b_globin_cluster chr7_91200000_91550000;CHR7P91413017;1
chr7	91413117	0.09	Hbb_b_globin_cluster chr7_91200000_91550000;CHR7P91413117;1
chr7	91413217	-0.78	Hbb_b_globin_cluster chr7_91200000_91550000;CHR7P91413217;1
chr7	91413317	-0.27	Hbb_b_globin_cluster chr7_91200000_91550000;CHR7P91413317;1
chr7	91413417	-0.27	Hbb_b_globin_cluster chr7_91200000_91550000;CHR7P91413417;1
chr7	91413517	-0.08	Hbb_b_globin_cluster chr7_91200000_91550000;CHR7P91413517;1
chr7	91413617	0.17	Hbb_b_globin_cluster chr7_91200000_91550000;CHR7P91413617;1
chr7	91413717	-0.46	Hbb_b_globin_cluster chr7_91200000_91550000;CHR7P91413717;1
chr7	91413817	-0.08	Hbb_b_globin_cluster chr7_91200000_91550000;CHR7P91413817;1
chr7	91413917	-0.05	Hbb_b_globin_cluster chr7_91200000_91550000;CHR7P91413917;1
chr7	91414017	0.07	Hbb_b_globin_cluster chr7_91200000_91550000;CHR7P91414017;1
chr7	91414506	0.30	Hbb_b_globin_cluster chr7_91200000_91550000;CHR7P91414506;1
chr7	91414931	0.16	Hbb_b_globin_cluster chr7_91200000_91550000;CHR7P91414931;1
chr7	91415031	0.14	Hbb_b_globin_cluster chr7_91200000_91550000;CHR7P91415031;1
chr7	91415131	-0.01	Hbb_b_globin_cluster chr7_91200000_91550000;CHR7P91415131;1
chr7	91415231	-0.01	Hbb_b_globin_cluster chr7_91200000_91550000;CHR7P91415231;1
chr7	91415331	-0.30	Hbb_b_globin_cluster chr7_91200000_91550000;CHR7P91415331;1
chr7	91415431	0.16	Hbb_b_globin_cluster chr7_91200000_91550000;CHR7P91415431;1
chr7	91415531	0.26	Hbb_b_globin_cluster chr7_91200000_91550000;CHR7P91415531;1
chr7	91420657	-0.12	Hbb_b_globin_cluster chr7_91200000_91550000;CHR7P91420657;1
chr7	91420757	0.17	Hbb_b_globin_cluster chr7_91200000_91550000;CHR7P91420757;1
chr7	91420857	0.13	Hbb_b_globin_cluster chr7_91200000_91550000;CHR7P91420857;1
chr7	91421143	0.48	Hbb_b_globin_cluster chr7_91200000_91550000;CHR7P91421143;1
chr7	91421243	0.24	Hbb_b_globin_cluster chr7_91200000_91550000;CHR7P91421243;1
chr7	91421343	0.03	Hbb_b_globin_cluster chr7_91200000_91550000;CHR7P91421343;1
chr7	91421443	-0.19	Hbb_b_globin_cluster chr7_91200000_91550000;CHR7P91421443;1
chr7	91421543	0.86	Hbb_b_globin_cluster chr7_91200000_91550000;CHR7P91421543;1
chr7	91421643	0.10	Hbb_b_globin_cluster chr7_91200000_91550000;CHR7P91421643;1
chr7	91421743	0.25	Hbb_b_globin_cluster chr7_91200000_91550000;CHR7P91421743;1
chr7	91421843	0.01	Hbb_b_globin_cluster chr7_91200000_91550000;CHR7P91421843;1
chr7	91421943	0.36	Hbb_b_globin_cluster chr7_91200000_91550000;CHR7P91421943;1
chr7	91422043	0.44	Hbb_b_globin_cluster chr7_91200000_91550000;CHR7P91422043;1
chr7	91422143	-0.17	Hbb_b_globin_cluster chr7_91200000_91550000;CHR7P91422143;1
chr7	91422243	0.39	Hbb_b_globin_cluster chr7_91200000_91550000;CHR7P91422243;1
chr7	91422343	0.07	Hbb_b_globin_cluster chr7_91200000_91550000;CHR7P91422343;1
chr7	91422443	-0.33	Hbb_b_globin_cluster chr7_91200000_91550000;CHR7P91422443;1
chr7	91422543	-0.13	Hbb_b_globin_cluster chr7_91200000_91550000;CHR7P91422543;1
chr7	91422643	0.24	Hbb_b_globin_cluster chr7_91200000_91550000;CHR7P91422643;1
chr7	91422743	-0.34	Hbb_b_globin_cluster chr7_91200000_91550000;CHR7P91422743;1
chr7	91422843	0.37	Hbb_b_globin_cluster chr7_91200000_91550000;CHR7P91422843;1
chr7	91422943	0.04	Hbb_b_globin_cluster chr7_91200000_91550000;CHR7P91422943;1
chr7	91423043	0.13	Hbb_b_globin_cluster chr7_91200000_91550000;CHR7P91423043;1
chr7	91423345	0.31	Hbb_b_globin_cluster chr7_91200000_91550000;CHR7P91423345;1
chr7	91423445	0.63	Hbb_b_globin_cluster chr7_91200000_91550000;CHR7P91423445;1
chr7	91423545	0.84	Hbb_b_globin_cluster chr7_91200000_91550000;CHR7P91423545;1
chr7	91423645	0.69	Hbb_b_globin_cluster chr7_91200000_91550000;CHR7P91423645;1
chr7	91423745	0.55	Hbb_b_globin_cluster chr7_91200000_91550000;CHR7P91423745;1
chr7	91423845	0.62	Hbb_b_globin_cluster chr7_91200000_91550000;CHR7P91423845;1
chr7	91423945	0.61	Hbb_b_globin_cluster chr7_91200000_91550000;CHR7P91423945;1
chr7	91424045	0.38	Hbb_b_globin_cluster chr7_91200000_91550000;CHR7P91424045;1
chr7	91424145	-0.09	Hbb_b_globin_cluster chr7_91200000_91550000;CHR7P91424145;1
chr7	91424245	-0.05	Hbb_b_globin_cluster chr7_91200000_91550000;CHR7P91424245;1
chr7	91424345	-0.12	Hbb_b_globin_cluster chr7_91200000_91550000;CHR7P91424345;1
chr7	91424445	0.39	Hbb_b_globin_cluster chr7_91200000_91550000;CHR7P91424445;1
chr7	91424545	0.24	Hbb_b_globin_cluster chr7_91200000_91550000;CHR7P91424545;1
chr7	91424645	0.37	Hbb_b_globin_cluster chr7_91200000_91550000;CHR7P91424645;1
chr7	91424745	0.32	Hbb_b_globin_cluster chr7_91200000_91550000;CHR7P91424745;1
chr7	91424845	-0.03	Hbb_b_globin_cluster chr7_91200000_91550000;CHR7P91424845;1
chr7	91424945	0.12	Hbb_b_globin_cluster chr7_91200000_91550000;CHR7P91424945;1
chr7	91425045	0.09	Hbb_b_globin_cluster chr7_91200000_91550000;CHR7P91425045;1
chr7	91425145	0.09	Hbb_b_globin_cluster chr7_91200000_91550000;CHR7P91425145;1
chr7	91425245	-0.42	Hbb_b_globin_cluster chr7_91200000_91550000;CHR7P91425245;1
chr7	91425345	0.01	Hbb_b_globin_cluster chr7_91200000_91550000;CHR7P91425345;1
chr7	91425445	-0.42	Hbb_b_globin_cluster chr7_91200000_91550000;CHR7P91425445;1
chr7	91425545	-0.22	Hbb_b_globin_cluster chr7_91200000_91550000;CHR7P91425545;1
chr7	91425645	-0.14	Hbb_b_globin_cluster chr7_91200000_91550000;CHR7P91425645;1
chr7	91425745	-0.00	Hbb_b_globin_cluster chr7_91200000_91550000;CHR7P91425745;1
chr7	91425845	0.45	Hbb_b_globin_cluster chr7_91200000_91550000;CHR7P91425845;1
chr7	91425945	0.05	Hbb_b_globin_cluster chr7_91200000_91550000;CHR7P91425945;1
chr7	91426045	0.04	Hbb_b_globin_cluster chr7_91200000_91550000;CHR7P91426045;1
chr7	91426145	-0.02	Hbb_b_globin_cluster chr7_91200000_91550000;CHR7P91426145;1
chr7	91426245	-0.26	Hbb_b_globin_cluster chr7_91200000_91550000;CHR7P91426245;1
chr7	91426345	-0.32	Hbb_b_globin_cluster chr7_91200000_91550000;CHR7P91426345;1
chr7	91426445	0.30	Hbb_b_globin_cluster chr7_91200000_91550000;CHR7P91426445;1
chr7	91426545	-0.03	Hbb_b_globin_cluster chr7_91200000_91550000;CHR7P91426545;1
chr7	91426645	-0.18	Hbb_b_globin_cluster chr7_91200000_91550000;CHR7P91426645;1
chr7	91426745	-0.03	Hbb_b_globin_cluster chr7_91200000_91550000;CHR7P91426745;1
chr7	91426845	0.34	Hbb_b_globin_cluster chr7_91200000_91550000;CHR7P91426845;1
chr7	91426957	0.52	Hbb_b_globin_cluster chr7_91200000_91550000;CHR7P91426957;1
chr7	91427057	-0.09	Hbb_b_globin_cluster chr7_91200000_91550000;CHR7P91427057;1
chr7	91427157	0.04	Hbb_b_globin_cluster chr7_91200000_91550000;CHR7P91427157;1
chr7	91427257	0.26	Hbb_b_globin_cluster chr7_91200000_91550000;CHR7P91427257;1
chr7	91427583	-0.52	Hbb_b_globin_cluster chr7_91200000_91550000;CHR7P91427583;1
chr7	91427683	0.16	Hbb_b_globin_cluster chr7_91200000_91550000;CHR7P91427683;1
chr7	91427783	0.40	Hbb_b_globin_cluster chr7_91200000_91550000;CHR7P91427783;1
chr7	91427883	0.26	Hbb_b_globin_cluster chr7_91200000_91550000;CHR7P91427883;1
chr7	91427983	0.88	Hbb_b_globin_cluster chr7_91200000_91550000;CHR7P91427983;1
chr7	91428083	0.27	Hbb_b_globin_cluster chr7_91200000_91550000;CHR7P91428083;1
chr7	91428183	0.25	Hbb_b_globin_cluster chr7_91200000_91550000;CHR7P91428183;1
chr7	91428283	0.03	Hbb_b_globin_cluster chr7_91200000_91550000;CHR7P91428283;1
chr7	91428383	-0.12	Hbb_b_globin_cluster chr7_91200000_91550000;CHR7P91428383;1
chr7	91428483	0.17	Hbb_b_globin_cluster chr7_91200000_91550000;CHR7P91428483;1
chr7	91428583	0.21	Hbb_b_globin_cluster chr7_91200000_91550000;CHR7P91428583;1
chr7	91428683	-0.39	Hbb_b_globin_cluster chr7_91200000_91550000;CHR7P91428683;1
chr7	91428783	-0.81	Hbb_b_globin_cluster chr7_91200000_91550000;CHR7P91428783;1
chr7	91428883	-0.01	Hbb_b_globin_cluster chr7_91200000_91550000;CHR7P91428883;1
chr7	91428983	-0.28	Hbb_b_globin_cluster chr7_91200000_91550000;CHR7P91428983;1
chr7	91429083	0.02	Hbb_b_globin_cluster chr7_91200000_91550000;CHR7P91429083;1
chr7	91429512	-0.11	Hbb_b_globin_cluster chr7_91200000_91550000;CHR7P91429512;1
chr7	91429612	0.15	Hbb_b_globin_cluster chr7_91200000_91550000;CHR7P91429612;1
chr7	91429712	0.03	Hbb_b_globin_cluster chr7_91200000_91550000;CHR7P91429712;1
chr7	91429812	0.31	Hbb_b_globin_cluster chr7_91200000_91550000;CHR7P91429812;1
chr7	91429912	0.17	Hbb_b_globin_cluster chr7_91200000_91550000;CHR7P91429912;1
chr7	91430012	0.44	Hbb_b_globin_cluster chr7_91200000_91550000;CHR7P91430012;1
chr7	91430112	-0.22	Hbb_b_globin_cluster chr7_91200000_91550000;CHR7P91430112;1
chr7	91430452	-0.01	Hbb_b_globin_cluster chr7_91200000_91550000;CHR7P91430452;1
chr7	91430552	0.32	Hbb_b_globin_cluster chr7_91200000_91550000;CHR7P91430552;1
chr7	91430652	-0.12	Hbb_b_globin_cluster chr7_91200000_91550000;CHR7P91430652;1
chr7	91430752	0.31	Hbb_b_globin_cluster chr7_91200000_91550000;CHR7P91430752;1
chr7	91430852	-0.67	Hbb_b_globin_cluster chr7_91200000_91550000;CHR7P91430852;1
chr7	91431075	-0.11	Hbb_b_globin_cluster chr7_91200000_91550000;CHR7P91431075;1
chr7	91431175	0.11	Hbb_b_globin_cluster chr7_91200000_91550000;CHR7P91431175;1
chr7	91431275	0.26	Hbb_b_globin_cluster chr7_91200000_91550000;CHR7P91431275;1
chr7	91431375	0.02	Hbb_b_globin_cluster chr7_91200000_91550000;CHR7P91431375;1
chr7	91431475	0.20	Hbb_b_globin_cluster chr7_91200000_91550000;CHR7P91431475;1
chr7	91431575	0.09	Hbb_b_globin_cluster chr7_91200000_91550000;CHR7P91431575;1
chr7	91431675	0.23	Hbb_b_globin_cluster chr7_91200000_91550000;CHR7P91431675;1
chr7	91431775	-0.27	Hbb_b_globin_cluster chr7_91200000_91550000;CHR7P91431775;1
chr7	91431875	0.00	Hbb_b_globin_cluster chr7_91200000_91550000;CHR7P91431875;1
chr7	91431993	-0.16	Hbb_b_globin_cluster chr7_91200000_91550000;CHR7P91431993;1
chr7	91432093	0.11	Hbb_b_globin_cluster chr7_91200000_91550000;CHR7P91432093;1
chr7	91432193	0.20	Hbb_b_globin_cluster chr7_91200000_91550000;CHR7P91432193;1
chr7	91432293	0.34	Hbb_b_globin_cluster chr7_91200000_91550000;CHR7P91432293;1
chr7	91432393	-0.05	Hbb_b_globin_cluster chr7_91200000_91550000;CHR7P91432393;1
chr7	91432493	0.02	Hbb_b_globin_cluster chr7_91200000_91550000;CHR7P91432493;1
chr7	91432593	0.09	Hbb_b_globin_cluster chr7_91200000_91550000;CHR7P91432593;1
chr7	91432693	0.11	Hbb_b_globin_cluster chr7_91200000_91550000;CHR7P91432693;1
chr7	91432793	0.24	Hbb_b_globin_cluster chr7_91200000_91550000;CHR7P91432793;1
chr7	91432893	0.18	Hbb_b_globin_cluster chr7_91200000_91550000;CHR7P91432893;1
chr7	91432993	0.60	Hbb_b_globin_cluster chr7_91200000_91550000;CHR7P91432993;1
chr7	91433093	0.72	Hbb_b_globin_cluster chr7_91200000_91550000;CHR7P91433093;1
chr7	91433193	0.11	Hbb_b_globin_cluster chr7_91200000_91550000;CHR7P91433193;1
chr7	91433293	-0.03	Hbb_b_globin_cluster chr7_91200000_91550000;CHR7P91433293;1
chr7	91433393	-0.14	Hbb_b_globin_cluster chr7_91200000_91550000;CHR7P91433393;1
chr7	91433493	-0.35	Hbb_b_globin_cluster chr7_91200000_91550000;CHR7P91433493;1
chr7	91433593	0.04	Hbb_b_globin_cluster chr7_91200000_91550000;CHR7P91433593;1
chr7	91433699	-0.29	Hbb_b_globin_cluster chr7_91200000_91550000;CHR7P91433699;1
chr7	91434020	0.07	Hbb_b_globin_cluster chr7_91200000_91550000;CHR7P91434020;1
chr7	91434120	0.64	Hbb_b_globin_cluster chr7_91200000_91550000;CHR7P91434120;1
chr7	91434220	0.26	Hbb_b_globin_cluster chr7_91200000_91550000;CHR7P91434220;1
chr7	91434320	-0.01	Hbb_b_globin_cluster chr7_91200000_91550000;CHR7P91434320;1
chr7	91434420	-0.64	Hbb_b_globin_cluster chr7_91200000_91550000;CHR7P91434420;1
chr7	91434520	-0.08	Hbb_b_globin_cluster chr7_91200000_91550000;CHR7P91434520;1
chr7	91434620	0.11	Hbb_b_globin_cluster chr7_91200000_91550000;CHR7P91434620;1
chr7	91434720	-0.21	Hbb_b_globin_cluster chr7_91200000_91550000;CHR7P91434720;1
chr7	91434820	0.22	Hbb_b_globin_cluster chr7_91200000_91550000;CHR7P91434820;1
chr7	91434920	-0.17	Hbb_b_globin_cluster chr7_91200000_91550000;CHR7P91434920;1
chr7	91435020	0.28	Hbb_b_globin_cluster chr7_91200000_91550000;CHR7P91435020;1
chr7	91435120	-0.20	Hbb_b_globin_cluster chr7_91200000_91550000;CHR7P91435120;1
chr7	91435220	-0.21	Hbb_b_globin_cluster chr7_91200000_91550000;CHR7P91435220;1
chr7	91435320	0.01	Hbb_b_globin_cluster chr7_91200000_91550000;CHR7P91435320;1
chr7	91435420	-0.27	Hbb_b_globin_cluster chr7_91200000_91550000;CHR7P91435420;1
chr7	91435520	0.19	Hbb_b_globin_cluster chr7_91200000_91550000;CHR7P91435520;1
chr7	91435665	0.21	Hbb_b_globin_cluster chr7_91200000_91550000;CHR7P91435665;1
chr7	91435831	-0.10	Hbb_b_globin_cluster chr7_91200000_91550000;CHR7P91435831;1
chr7	91435931	-0.05	Hbb_b_globin_cluster chr7_91200000_91550000;CHR7P91435931;1
chr7	91436031	-0.11	Hbb_b_globin_cluster chr7_91200000_91550000;CHR7P91436031;1
chr7	91436131	-0.17	Hbb_b_globin_cluster chr7_91200000_91550000;CHR7P91436131;1
chr7	91436231	0.12	Hbb_b_globin_cluster chr7_91200000_91550000;CHR7P91436231;1
chr7	91436331	0.17	Hbb_b_globin_cluster chr7_91200000_91550000;CHR7P91436331;1
chr7	91436431	-0.23	Hbb_b_globin_cluster chr7_91200000_91550000;CHR7P91436431;1
chr7	91436531	-0.27	Hbb_b_globin_cluster chr7_91200000_91550000;CHR7P91436531;1
chr7	91436631	0.17	Hbb_b_globin_cluster chr7_91200000_91550000;CHR7P91436631;1
chr7	91436731	0.35	Hbb_b_globin_cluster chr7_91200000_91550000;CHR7P91436731;1
chr7	91436831	-0.09	Hbb_b_globin_cluster chr7_91200000_91550000;CHR7P91436831;1
chr7	91436931	0.15	Hbb_b_globin_cluster chr7_91200000_91550000;CHR7P91436931;1
chr7	91437031	0.09	Hbb_b_globin_cluster chr7_91200000_91550000;CHR7P91437031;1
chr7	91437174	0.17	Hbb_b_globin_cluster chr7_91200000_91550000;CHR7P91437174;1
chr7	91437274	-0.05	Hbb_b_globin_cluster chr7_91200000_91550000;CHR7P91437274;1
chr7	91437374	0.24	Hbb_b_globin_cluster chr7_91200000_91550000;CHR7P91437374;1
chr7	91437601	-0.23	Hbb_b_globin_cluster chr7_91200000_91550000;CHR7P91437601;1
chr7	91437701	0.03	Hbb_b_globin_cluster chr7_91200000_91550000;CHR7P91437701;1
chr7	91437801	-0.04	Hbb_b_globin_cluster chr7_91200000_91550000;CHR7P91437801;1
chr7	91437901	0.30	Hbb_b_globin_cluster chr7_91200000_91550000;CHR7P91437901;1
chr7	91438001	0.10	Hbb_b_globin_cluster chr7_91200000_91550000;CHR7P91438001;1
chr7	91438101	-0.29	Hbb_b_globin_cluster chr7_91200000_91550000;CHR7P91438101;1
chr7	91438377	-0.28	Hbb_b_globin_cluster chr7_91200000_91550000;CHR7P91438377;1
chr7	91438497	-0.06	Hbb_b_globin_cluster chr7_91200000_91550000;CHR7P91438497;1
chr7	91438597	-0.36	Hbb_b_globin_cluster chr7_91200000_91550000;CHR7P91438597;1
chr7	91438697	0.19	Hbb_b_globin_cluster chr7_91200000_91550000;CHR7P91438697;1
chr7	91439377	0.16	Hbb_b_globin_cluster chr7_91200000_91550000;CHR7P91439377;1
chr7	91439478	-0.06	Hbb_b_globin_cluster chr7_91200000_91550000;CHR7P91439478;1
chr7	91439756	-0.28	Hbb_b_globin_cluster chr7_91200000_91550000;CHR7P91439756;1
chr7	91439856	0.04	Hbb_b_globin_cluster chr7_91200000_91550000;CHR7P91439856;1
chr7	91446843	-0.17	Hbb_b_globin_cluster chr7_91200000_91550000;CHR7P91446843;1
chr7	91447116	0.16	Hbb_b_globin_cluster chr7_91200000_91550000;CHR7P91447116;1
chr7	91447216	0.18	Hbb_b_globin_cluster chr7_91200000_91550000;CHR7P91447216;1
chr7	91447316	0.11	Hbb_b_globin_cluster chr7_91200000_91550000;CHR7P91447316;1
chr7	91447416	-0.03	Hbb_b_globin_cluster chr7_91200000_91550000;CHR7P91447416;1
chr7	91447516	0.11	Hbb_b_globin_cluster chr7_91200000_91550000;CHR7P91447516;1
chr7	91447616	0.31	Hbb_b_globin_cluster chr7_91200000_91550000;CHR7P91447616;1
chr7	91447716	0.38	Hbb_b_globin_cluster chr7_91200000_91550000;CHR7P91447716;1
chr7	91447816	-0.29	Hbb_b_globin_cluster chr7_91200000_91550000;CHR7P91447816;1
chr7	91447916	0.36	Hbb_b_globin_cluster chr7_91200000_91550000;CHR7P91447916;1
chr7	91448016	0.51	Hbb_b_globin_cluster chr7_91200000_91550000;CHR7P91448016;1
chr7	91448116	0.51	Hbb_b_globin_cluster chr7_91200000_91550000;CHR7P91448116;1
chr7	91448216	0.73	Hbb_b_globin_cluster chr7_91200000_91550000;CHR7P91448216;1
chr7	91448316	0.89	Hbb_b_globin_cluster chr7_91200000_91550000;CHR7P91448316;1
chr7	91448416	1.22	Hbb_b_globin_cluster chr7_91200000_91550000;CHR7P91448416;1
chr7	91448516	1.49	Hbb_b_globin_cluster chr7_91200000_91550000;CHR7P91448516;1
chr7	91448616	0.73	Hbb_b_globin_cluster chr7_91200000_91550000;CHR7P91448616;1
chr7	91448716	0.30	Hbb_b_globin_cluster chr7_91200000_91550000;CHR7P91448716;1
chr7	91448816	0.42	Hbb_b_globin_cluster chr7_91200000_91550000;CHR7P91448816;1
chr7	91448916	0.20	Hbb_b_globin_cluster chr7_91200000_91550000;CHR7P91448916;1
chr7	91449016	0.03	Hbb_b_globin_cluster chr7_91200000_91550000;CHR7P91449016;1
chr7	91449116	-0.06	Hbb_b_globin_cluster chr7_91200000_91550000;CHR7P91449116;1
chr7	91449216	0.15	Hbb_b_globin_cluster chr7_91200000_91550000;CHR7P91449216;1
chr7	91449317	0.13	Hbb_b_globin_cluster chr7_91200000_91550000;CHR7P91449317;1
chr7	91449508	0.42	Hbb_b_globin_cluster chr7_91200000_91550000;CHR7P91449508;1
chr7	91449608	-0.07	Hbb_b_globin_cluster chr7_91200000_91550000;CHR7P91449608;1
chr7	91449708	0.15	Hbb_b_globin_cluster chr7_91200000_91550000;CHR7P91449708;1
chr7	91449808	0.83	Hbb_b_globin_cluster chr7_91200000_91550000;CHR7P91449808;1
chr7	91449908	0.48	Hbb_b_globin_cluster chr7_91200000_91550000;CHR7P91449908;1
chr7	91450008	0.56	Hbb_b_globin_cluster chr7_91200000_91550000;CHR7P91450008;1
chr7	91450108	0.83	Hbb_b_globin_cluster chr7_91200000_91550000;CHR7P91450108;1
chr7	91450208	0.04	Hbb_b_globin_cluster chr7_91200000_91550000;CHR7P91450208;1
chr7	91450428	0.33	Hbb_b_globin_cluster chr7_91200000_91550000;CHR7P91450428;1
chr7	91450528	0.06	Hbb_b_globin_cluster chr7_91200000_91550000;CHR7P91450528;1
chr7	91450628	0.18	Hbb_b_globin_cluster chr7_91200000_91550000;CHR7P91450628;1
chr7	91451526	0.34	Hbb_b_globin_cluster chr7_91200000_91550000;CHR7P91451526;1
chr7	91451626	0.17	Hbb_b_globin_cluster chr7_91200000_91550000;CHR7P91451626;1
chr7	91451726	0.14	Hbb_b_globin_cluster chr7_91200000_91550000;CHR7P91451726;1
chr7	91451826	0.21	Hbb_b_globin_cluster chr7_91200000_91550000;CHR7P91451826;1
chr7	91451926	0.03	Hbb_b_globin_cluster chr7_91200000_91550000;CHR7P91451926;1
chr7	91452632	0.30	Hbb_b_globin_cluster chr7_91200000_91550000;CHR7P91452632;1
chr7	91452732	0.19	Hbb_b_globin_cluster chr7_91200000_91550000;CHR7P91452732;1
chr7	91452832	0.14	Hbb_b_globin_cluster chr7_91200000_91550000;CHR7P91452832;1
chr7	91452932	-0.11	Hbb_b_globin_cluster chr7_91200000_91550000;CHR7P91452932;1
chr7	91453032	-0.05	Hbb_b_globin_cluster chr7_91200000_91550000;CHR7P91453032;1
chr7	91453132	-0.04	Hbb_b_globin_cluster chr7_91200000_91550000;CHR7P91453132;1
chr7	91453232	-0.03	Hbb_b_globin_cluster chr7_91200000_91550000;CHR7P91453232;1
chr7	91453332	0.24	Hbb_b_globin_cluster chr7_91200000_91550000;CHR7P91453332;1
chr7	91453432	0.16	Hbb_b_globin_cluster chr7_91200000_91550000;CHR7P91453432;1
chr7	91453532	-0.33	Hbb_b_globin_cluster chr7_91200000_91550000;CHR7P91453532;1
chr7	91453727	-0.29	Hbb_b_globin_cluster chr7_91200000_91550000;CHR7P91453727;1
chr7	91453827	0.22	Hbb_b_globin_cluster chr7_91200000_91550000;CHR7P91453827;1
chr7	91453927	-0.09	Hbb_b_globin_cluster chr7_91200000_91550000;CHR7P91453927;1
chr7	91454027	-0.19	Hbb_b_globin_cluster chr7_91200000_91550000;CHR7P91454027;1
chr7	91454127	-0.26	Hbb_b_globin_cluster chr7_91200000_91550000;CHR7P91454127;1
chr7	91454227	-0.17	Hbb_b_globin_cluster chr7_91200000_91550000;CHR7P91454227;1
chr7	91454327	-0.38	Hbb_b_globin_cluster chr7_91200000_91550000;CHR7P91454327;1
chr7	91454427	-0.33	Hbb_b_globin_cluster chr7_91200000_91550000;CHR7P91454427;1
chr7	91454527	-0.12	Hbb_b_globin_cluster chr7_91200000_91550000;CHR7P91454527;1
chr7	91454627	-0.10	Hbb_b_globin_cluster chr7_91200000_91550000;CHR7P91454627;1
chr7	91454727	0.36	Hbb_b_globin_cluster chr7_91200000_91550000;CHR7P91454727;1
chr7	91454827	0.02	Hbb_b_globin_cluster chr7_91200000_91550000;CHR7P91454827;1
chr7	91454927	-0.43	Hbb_b_globin_cluster chr7_91200000_91550000;CHR7P91454927;1
chr7	91455042	0.19	Hbb_b_globin_cluster chr7_91200000_91550000;CHR7P91455042;1
chr7	91455142	0.77	Hbb_b_globin_cluster chr7_91200000_91550000;CHR7P91455142;1
chr7	91455242	0.18	Hbb_b_globin_cluster chr7_91200000_91550000;CHR7P91455242;1
chr7	91455342	0.22	Hbb_b_globin_cluster chr7_91200000_91550000;CHR7P91455342;1
chr7	91455442	0.45	Hbb_b_globin_cluster chr7_91200000_91550000;CHR7P91455442;1
chr7	91455542	0.06	Hbb_b_globin_cluster chr7_91200000_91550000;CHR7P91455542;1
chr7	91455642	0.43	Hbb_b_globin_cluster chr7_91200000_91550000;CHR7P91455642;1
chr7	91455743	-0.02	Hbb_b_globin_cluster chr7_91200000_91550000;CHR7P91455743;1
chr7	91455843	-0.47	Hbb_b_globin_cluster chr7_91200000_91550000;CHR7P91455843;1
chr7	91455943	-0.05	Hbb_b_globin_cluster chr7_91200000_91550000;CHR7P91455943;1
chr7	91456043	-0.19	Hbb_b_globin_cluster chr7_91200000_91550000;CHR7P91456043;1
chr7	91456143	-0.28	Hbb_b_globin_cluster chr7_91200000_91550000;CHR7P91456143;1
chr7	91456243	-0.05	Hbb_b_globin_cluster chr7_91200000_91550000;CHR7P91456243;1
chr7	91456343	0.20	Hbb_b_globin_cluster chr7_91200000_91550000;CHR7P91456343;1
chr7	91456443	0.44	Hbb_b_globin_cluster chr7_91200000_91550000;CHR7P91456443;1
chr7	91456543	0.10	Hbb_b_globin_cluster chr7_91200000_91550000;CHR7P91456543;1
chr7	91456643	-0.35	Hbb_b_globin_cluster chr7_91200000_91550000;CHR7P91456643;1
chr7	91456743	-0.17	Hbb_b_globin_cluster chr7_91200000_91550000;CHR7P91456743;1
chr7	91456843	0.12	Hbb_b_globin_cluster chr7_91200000_91550000;CHR7P91456843;1
chr7	91456943	-0.36	Hbb_b_globin_cluster chr7_91200000_91550000;CHR7P91456943;1
chr7	91457043	0.02	Hbb_b_globin_cluster chr7_91200000_91550000;CHR7P91457043;1
chr7	91457143	0.34	Hbb_b_globin_cluster chr7_91200000_91550000;CHR7P91457143;1
chr7	91457525	-0.00	Hbb_b_globin_cluster chr7_91200000_91550000;CHR7P91457525;1
chr7	91457625	0.15	Hbb_b_globin_cluster chr7_91200000_91550000;CHR7P91457625;1
chr7	91457725	-0.10	Hbb_b_globin_cluster chr7_91200000_91550000;CHR7P91457725;1
chr7	91457825	0.38	Hbb_b_globin_cluster chr7_91200000_91550000;CHR7P91457825;1
chr7	91458178	1.04	Hbb_b_globin_cluster chr7_91200000_91550000;CHR7P91458178;1
chr7	91458278	0.47	Hbb_b_globin_cluster chr7_91200000_91550000;CHR7P91458278;1
chr7	91458378	0.21	Hbb_b_globin_cluster chr7_91200000_91550000;CHR7P91458378;1
chr7	91458478	0.08	Hbb_b_globin_cluster chr7_91200000_91550000;CHR7P91458478;1
chr7	91458578	-0.25	Hbb_b_globin_cluster chr7_91200000_91550000;CHR7P91458578;1
chr7	91458678	0.06	Hbb_b_globin_cluster chr7_91200000_91550000;CHR7P91458678;1
chr7	91459053	0.18	Hbb_b_globin_cluster chr7_91200000_91550000;CHR7P91459053;1
chr7	91459205	-0.05	Hbb_b_globin_cluster chr7_91200000_91550000;CHR7P91459205;1
chr7	91459305	0.10	Hbb_b_globin_cluster chr7_91200000_91550000;CHR7P91459305;1
chr7	91459405	-0.09	Hbb_b_globin_cluster chr7_91200000_91550000;CHR7P91459405;1
chr7	91460117	0.32	Hbb_b_globin_cluster chr7_91200000_91550000;CHR7P91460117;1
chr7	91460217	0.13	Hbb_b_globin_cluster chr7_91200000_91550000;CHR7P91460217;1
chr7	91460317	0.08	Hbb_b_globin_cluster chr7_91200000_91550000;CHR7P91460317;1
chr7	91460417	0.36	Hbb_b_globin_cluster chr7_91200000_91550000;CHR7P91460417;1
chr7	91460609	-0.01	Hbb_b_globin_cluster chr7_91200000_91550000;CHR7P91460609;1
chr7	91461440	-0.56	Hbb_b_globin_cluster chr7_91200000_91550000;CHR7P91461440;1
chr7	91461540	0.09	Hbb_b_globin_cluster chr7_91200000_91550000;CHR7P91461540;1
chr7	91461640	-0.27	Hbb_b_globin_cluster chr7_91200000_91550000;CHR7P91461640;1
chr7	91461740	-0.09	Hbb_b_globin_cluster chr7_91200000_91550000;CHR7P91461740;1
chr7	91461840	0.30	Hbb_b_globin_cluster chr7_91200000_91550000;CHR7P91461840;1
chr7	91461940	0.36	Hbb_b_globin_cluster chr7_91200000_91550000;CHR7P91461940;1
chr7	91462040	0.30	Hbb_b_globin_cluster chr7_91200000_91550000;CHR7P91462040;1
chr7	91462140	0.27	Hbb_b_globin_cluster chr7_91200000_91550000;CHR7P91462140;1
chr7	91462240	0.11	Hbb_b_globin_cluster chr7_91200000_91550000;CHR7P91462240;1
chr7	91462340	0.18	Hbb_b_globin_cluster chr7_91200000_91550000;CHR7P91462340;1
chr7	91462463	-0.03	Hbb_b_globin_cluster chr7_91200000_91550000;CHR7P91462463;1
chr7	91462563	0.22	Hbb_b_globin_cluster chr7_91200000_91550000;CHR7P91462563;1
chr7	91462663	0.10	Hbb_b_globin_cluster chr7_91200000_91550000;CHR7P91462663;1
chr7	91462819	-0.29	Hbb_b_globin_cluster chr7_91200000_91550000;CHR7P91462819;1
chr7	91462919	0.06	Hbb_b_globin_cluster chr7_91200000_91550000;CHR7P91462919;1
chr7	91463019	-0.04	Hbb_b_globin_cluster chr7_91200000_91550000;CHR7P91463019;1
chr7	91463119	0.36	Hbb_b_globin_cluster chr7_91200000_91550000;CHR7P91463119;1
chr7	91463219	0.51	Hbb_b_globin_cluster chr7_91200000_91550000;CHR7P91463219;1
chr7	91463319	-0.27	Hbb_b_globin_cluster chr7_91200000_91550000;CHR7P91463319;1
chr7	91463419	-0.10	Hbb_b_globin_cluster chr7_91200000_91550000;CHR7P91463419;1
chr7	91463519	0.03	Hbb_b_globin_cluster chr7_91200000_91550000;CHR7P91463519;1
chr7	91463619	-0.02	Hbb_b_globin_cluster chr7_91200000_91550000;CHR7P91463619;1
chr7	91463719	0.76	Hbb_b_globin_cluster chr7_91200000_91550000;CHR7P91463719;1
chr7	91463819	-0.50	Hbb_b_globin_cluster chr7_91200000_91550000;CHR7P91463819;1
chr7	91463919	0.01	Hbb_b_globin_cluster chr7_91200000_91550000;CHR7P91463919;1
chr7	91464019	0.21	Hbb_b_globin_cluster chr7_91200000_91550000;CHR7P91464019;1
chr7	91464119	0.23	Hbb_b_globin_cluster chr7_91200000_91550000;CHR7P91464119;1
chr7	91464219	0.06	Hbb_b_globin_cluster chr7_91200000_91550000;CHR7P91464219;1
chr7	91464319	-0.30	Hbb_b_globin_cluster chr7_91200000_91550000;CHR7P91464319;1
chr7	91464419	0.31	Hbb_b_globin_cluster chr7_91200000_91550000;CHR7P91464419;1
chr7	91464519	0.26	Hbb_b_globin_cluster chr7_91200000_91550000;CHR7P91464519;1
chr7	91464619	-0.05	Hbb_b_globin_cluster chr7_91200000_91550000;CHR7P91464619;1
chr7	91464719	-0.47	Hbb_b_globin_cluster chr7_91200000_91550000;CHR7P91464719;1
chr7	91465019	0.28	Hbb_b_globin_cluster chr7_91200000_91550000;CHR7P91465019;1
chr7	91465119	0.69	Hbb_b_globin_cluster chr7_91200000_91550000;CHR7P91465119;1
chr7	91465219	-0.25	Hbb_b_globin_cluster chr7_91200000_91550000;CHR7P91465219;1
chr7	91465319	-0.00	Hbb_b_globin_cluster chr7_91200000_91550000;CHR7P91465319;1
chr7	91465419	-0.37	Hbb_b_globin_cluster chr7_91200000_91550000;CHR7P91465419;1
chr7	91465519	0.10	Hbb_b_globin_cluster chr7_91200000_91550000;CHR7P91465519;1
chr7	91465619	-0.00	Hbb_b_globin_cluster chr7_91200000_91550000;CHR7P91465619;1
chr7	91465719	-0.44	Hbb_b_globin_cluster chr7_91200000_91550000;CHR7P91465719;1
chr7	91465819	-0.25	Hbb_b_globin_cluster chr7_91200000_91550000;CHR7P91465819;1
chr7	91465919	-0.26	Hbb_b_globin_cluster chr7_91200000_91550000;CHR7P91465919;1
chr7	91466019	0.11	Hbb_b_globin_cluster chr7_91200000_91550000;CHR7P91466019;1
chr7	91466119	0.18	Hbb_b_globin_cluster chr7_91200000_91550000;CHR7P91466119;1
chr7	91466219	0.10	Hbb_b_globin_cluster chr7_91200000_91550000;CHR7P91466219;1
chr7	91466319	-0.18	Hbb_b_globin_cluster chr7_91200000_91550000;CHR7P91466319;1
chr7	91466806	0.18	Hbb_b_globin_cluster chr7_91200000_91550000;CHR7P91466806;1
chr7	91467609	0.10	Hbb_b_globin_cluster chr7_91200000_91550000;CHR7P91467609;1
chr7	91467709	0.12	Hbb_b_globin_cluster chr7_91200000_91550000;CHR7P91467709;1
chr7	91467809	-0.26	Hbb_b_globin_cluster chr7_91200000_91550000;CHR7P91467809;1
chr7	91468285	0.20	Hbb_b_globin_cluster chr7_91200000_91550000;CHR7P91468285;1
chr7	91468385	-0.42	Hbb_b_globin_cluster chr7_91200000_91550000;CHR7P91468385;1
chr7	91468485	-0.04	Hbb_b_globin_cluster chr7_91200000_91550000;CHR7P91468485;1
chr7	91468585	0.03	Hbb_b_globin_cluster chr7_91200000_91550000;CHR7P91468585;1
chr7	91468685	-0.64	Hbb_b_globin_cluster chr7_91200000_91550000;CHR7P91468685;1
chr7	91468785	-1.03	Hbb_b_globin_cluster chr7_91200000_91550000;CHR7P91468785;1
chr7	91469236	0.49	Hbb_b_globin_cluster chr7_91200000_91550000;CHR7P91469236;1
chr7	91469816	-0.22	Hbb_b_globin_cluster chr7_91200000_91550000;CHR7P91469816;1
chr7	91469916	0.61	Hbb_b_globin_cluster chr7_91200000_91550000;CHR7P91469916;1
chr7	91470016	0.13	Hbb_b_globin_cluster chr7_91200000_91550000;CHR7P91470016;1
chr7	91470116	-0.20	Hbb_b_globin_cluster chr7_91200000_91550000;CHR7P91470116;1
chr7	91470216	0.09	Hbb_b_globin_cluster chr7_91200000_91550000;CHR7P91470216;1
chr7	91470316	0.10	Hbb_b_globin_cluster chr7_91200000_91550000;CHR7P91470316;1
chr7	91470416	-0.03	Hbb_b_globin_cluster chr7_91200000_91550000;CHR7P91470416;1
chr7	91470516	0.19	Hbb_b_globin_cluster chr7_91200000_91550000;CHR7P91470516;1
chr7	91470616	-0.00	Hbb_b_globin_cluster chr7_91200000_91550000;CHR7P91470616;1
chr7	91470716	-0.22	Hbb_b_globin_cluster chr7_91200000_91550000;CHR7P91470716;1
chr7	91470816	-0.22	Hbb_b_globin_cluster chr7_91200000_91550000;CHR7P91470816;1
chr7	91470916	-0.02	Hbb_b_globin_cluster chr7_91200000_91550000;CHR7P91470916;1
chr7	91471016	0.42	Hbb_b_globin_cluster chr7_91200000_91550000;CHR7P91471016;1
chr7	91471116	-0.25	Hbb_b_globin_cluster chr7_91200000_91550000;CHR7P91471116;1
chr7	91471216	0.17	Hbb_b_globin_cluster chr7_91200000_91550000;CHR7P91471216;1
chr7	91471646	-0.25	Hbb_b_globin_cluster chr7_91200000_91550000;CHR7P91471646;1
chr7	91471746	-0.31	Hbb_b_globin_cluster chr7_91200000_91550000;CHR7P91471746;1
chr7	91471846	0.20	Hbb_b_globin_cluster chr7_91200000_91550000;CHR7P91471846;1
chr7	91471946	0.34	Hbb_b_globin_cluster chr7_91200000_91550000;CHR7P91471946;1
chr7	91472046	-0.35	Hbb_b_globin_cluster chr7_91200000_91550000;CHR7P91472046;1
chr7	91472146	0.05	Hbb_b_globin_cluster chr7_91200000_91550000;CHR7P91472146;1
chr7	91472246	0.19	Hbb_b_globin_cluster chr7_91200000_91550000;CHR7P91472246;1
chr7	91472346	0.22	Hbb_b_globin_cluster chr7_91200000_91550000;CHR7P91472346;1
chr7	91472446	-0.35	Hbb_b_globin_cluster chr7_91200000_91550000;CHR7P91472446;1
chr7	91472546	-0.28	Hbb_b_globin_cluster chr7_91200000_91550000;CHR7P91472546;1
chr7	91472646	-0.13	Hbb_b_globin_cluster chr7_91200000_91550000;CHR7P91472646;1
chr7	91472746	0.08	Hbb_b_globin_cluster chr7_91200000_91550000;CHR7P91472746;1
chr7	91472846	-0.40	Hbb_b_globin_cluster chr7_91200000_91550000;CHR7P91472846;1
chr7	91472946	-0.64	Hbb_b_globin_cluster chr7_91200000_91550000;CHR7P91472946;1
chr7	91473046	-0.23	Hbb_b_globin_cluster chr7_91200000_91550000;CHR7P91473046;1
chr7	91473146	-0.02	Hbb_b_globin_cluster chr7_91200000_91550000;CHR7P91473146;1
chr7	91473246	-0.31	Hbb_b_globin_cluster chr7_91200000_91550000;CHR7P91473246;1
chr7	91473346	-0.13	Hbb_b_globin_cluster chr7_91200000_91550000;CHR7P91473346;1
chr7	91473594	0.52	Hbb_b_globin_cluster chr7_91200000_91550000;CHR7P91473594;1
chr7	91473694	-0.37	Hbb_b_globin_cluster chr7_91200000_91550000;CHR7P91473694;1
chr7	91473794	0.51	Hbb_b_globin_cluster chr7_91200000_91550000;CHR7P91473794;1
chr7	91473894	0.54	Hbb_b_globin_cluster chr7_91200000_91550000;CHR7P91473894;1
chr7	91473994	-0.05	Hbb_b_globin_cluster chr7_91200000_91550000;CHR7P91473994;1
chr7	91474094	0.56	Hbb_b_globin_cluster chr7_91200000_91550000;CHR7P91474094;1
chr7	91474194	0.45	Hbb_b_globin_cluster chr7_91200000_91550000;CHR7P91474194;1
chr7	91474294	-0.59	Hbb_b_globin_cluster chr7_91200000_91550000;CHR7P91474294;1
chr7	91474394	-0.76	Hbb_b_globin_cluster chr7_91200000_91550000;CHR7P91474394;1
chr7	91474494	-0.55	Hbb_b_globin_cluster chr7_91200000_91550000;CHR7P91474494;1
chr7	91474594	-0.31	Hbb_b_globin_cluster chr7_91200000_91550000;CHR7P91474594;1
chr7	91474694	0.26	Hbb_b_globin_cluster chr7_91200000_91550000;CHR7P91474694;1
chr7	91474794	0.14	Hbb_b_globin_cluster chr7_91200000_91550000;CHR7P91474794;1
chr7	91474894	0.65	Hbb_b_globin_cluster chr7_91200000_91550000;CHR7P91474894;1
chr7	91474994	0.17	Hbb_b_globin_cluster chr7_91200000_91550000;CHR7P91474994;1
chr7	91475094	0.07	Hbb_b_globin_cluster chr7_91200000_91550000;CHR7P91475094;1
chr7	91475194	0.14	Hbb_b_globin_cluster chr7_91200000_91550000;CHR7P91475194;1
chr7	91475294	0.08	Hbb_b_globin_cluster chr7_91200000_91550000;CHR7P91475294;1
chr7	91475394	0.28	Hbb_b_globin_cluster chr7_91200000_91550000;CHR7P91475394;1
chr7	91475494	0.17	Hbb_b_globin_cluster chr7_91200000_91550000;CHR7P91475494;1
chr7	91475594	-0.02	Hbb_b_globin_cluster chr7_91200000_91550000;CHR7P91475594;1
chr7	91475694	0.16	Hbb_b_globin_cluster chr7_91200000_91550000;CHR7P91475694;1
chr7	91475794	-0.15	Hbb_b_globin_cluster chr7_91200000_91550000;CHR7P91475794;1
chr7	91475894	-0.21	Hbb_b_globin_cluster chr7_91200000_91550000;CHR7P91475894;1
chr7	91476209	-0.06	Hbb_b_globin_cluster chr7_91200000_91550000;CHR7P91476209;1
chr7	91476347	-0.13	Hbb_b_globin_cluster chr7_91200000_91550000;CHR7P91476347;1
chr7	91476447	0.19	Hbb_b_globin_cluster chr7_91200000_91550000;CHR7P91476447;1
chr7	91476547	0.18	Hbb_b_globin_cluster chr7_91200000_91550000;CHR7P91476547;1
chr7	91476647	-0.07	Hbb_b_globin_cluster chr7_91200000_91550000;CHR7P91476647;1
chr7	91476747	0.03	Hbb_b_globin_cluster chr7_91200000_91550000;CHR7P91476747;1
chr7	91476847	-0.05	Hbb_b_globin_cluster chr7_91200000_91550000;CHR7P91476847;1
chr7	91477442	-0.26	Hbb_b_globin_cluster chr7_91200000_91550000;CHR7P91477442;1
chr7	91477666	0.13	Hbb_b_globin_cluster chr7_91200000_91550000;CHR7P91477666;1
chr7	91477766	0.86	Hbb_b_globin_cluster chr7_91200000_91550000;CHR7P91477766;1
chr7	91477898	0.12	Hbb_b_globin_cluster chr7_91200000_91550000;CHR7P91477898;1
chr7	91477998	-0.28	Hbb_b_globin_cluster chr7_91200000_91550000;CHR7P91477998;1
chr7	91478098	0.20	Hbb_b_globin_cluster chr7_91200000_91550000;CHR7P91478098;1
chr7	91478198	0.58	Hbb_b_globin_cluster chr7_91200000_91550000;CHR7P91478198;1
chr7	91478298	0.51	Hbb_b_globin_cluster chr7_91200000_91550000;CHR7P91478298;1
chr7	91478398	-0.09	Hbb_b_globin_cluster chr7_91200000_91550000;CHR7P91478398;1
chr7	91478498	0.41	Hbb_b_globin_cluster chr7_91200000_91550000;CHR7P91478498;1
chr7	91485762	0.21	Hbb_b_globin_cluster chr7_91200000_91550000;CHR7P91485762;1
chr7	91489307	-0.02	Hbb_b_globin_cluster chr7_91200000_91550000;CHR7P91489307;1
chr7	91489483	-0.03	Hbb_b_globin_cluster chr7_91200000_91550000;CHR7P91489483;1
chr7	91489583	0.16	Hbb_b_globin_cluster chr7_91200000_91550000;CHR7P91489583;1
chr7	91489683	-0.09	Hbb_b_globin_cluster chr7_91200000_91550000;CHR7P91489683;1
chr7	91489783	-0.16	Hbb_b_globin_cluster chr7_91200000_91550000;CHR7P91489783;1
chr7	91489883	0.15	Hbb_b_globin_cluster chr7_91200000_91550000;CHR7P91489883;1
chr7	91489983	0.47	Hbb_b_globin_cluster chr7_91200000_91550000;CHR7P91489983;1
chr7	91490083	0.00	Hbb_b_globin_cluster chr7_91200000_91550000;CHR7P91490083;1
chr7	91490183	-0.04	Hbb_b_globin_cluster chr7_91200000_91550000;CHR7P91490183;1
chr7	91490283	-0.15	Hbb_b_globin_cluster chr7_91200000_91550000;CHR7P91490283;1
chr7	91490383	-0.20	Hbb_b_globin_cluster chr7_91200000_91550000;CHR7P91490383;1
chr7	91490483	-0.90	Hbb_b_globin_cluster chr7_91200000_91550000;CHR7P91490483;1
chr7	91490583	-0.56	Hbb_b_globin_cluster chr7_91200000_91550000;CHR7P91490583;1
chr7	91490683	-0.01	Hbb_b_globin_cluster chr7_91200000_91550000;CHR7P91490683;1
chr7	91490783	-0.13	Hbb_b_globin_cluster chr7_91200000_91550000;CHR7P91490783;1
chr7	91490883	0.16	Hbb_b_globin_cluster chr7_91200000_91550000;CHR7P91490883;1
chr7	91490983	-0.04	Hbb_b_globin_cluster chr7_91200000_91550000;CHR7P91490983;1
chr7	91491083	0.89	Hbb_b_globin_cluster chr7_91200000_91550000;CHR7P91491083;1
chr7	91491183	0.43	Hbb_b_globin_cluster chr7_91200000_91550000;CHR7P91491183;1
chr7	91491325	-0.31	Hbb_b_globin_cluster chr7_91200000_91550000;CHR7P91491325;1
chr7	91491425	0.03	Hbb_b_globin_cluster chr7_91200000_91550000;CHR7P91491425;1
chr7	91491525	-0.29	Hbb_b_globin_cluster chr7_91200000_91550000;CHR7P91491525;1
chr7	91491625	-0.40	Hbb_b_globin_cluster chr7_91200000_91550000;CHR7P91491625;1
chr7	91491725	0.08	Hbb_b_globin_cluster chr7_91200000_91550000;CHR7P91491725;1
chr7	91491825	-0.20	Hbb_b_globin_cluster chr7_91200000_91550000;CHR7P91491825;1
chr7	91491925	-0.03	Hbb_b_globin_cluster chr7_91200000_91550000;CHR7P91491925;1
chr7	91492025	0.23	Hbb_b_globin_cluster chr7_91200000_91550000;CHR7P91492025;1
chr7	91492125	-0.01	Hbb_b_globin_cluster chr7_91200000_91550000;CHR7P91492125;1
chr7	91492225	0.62	Hbb_b_globin_cluster chr7_91200000_91550000;CHR7P91492225;1
chr7	91492325	0.98	Hbb_b_globin_cluster chr7_91200000_91550000;CHR7P91492325;1
chr7	91492425	1.71	Hbb_b_globin_cluster chr7_91200000_91550000;CHR7P91492425;1
chr7	91492525	1.21	Hbb_b_globin_cluster chr7_91200000_91550000;CHR7P91492525;1
chr7	91492625	1.33	Hbb_b_globin_cluster chr7_91200000_91550000;CHR7P91492625;1
chr7	91492725	0.85	Hbb_b_globin_cluster chr7_91200000_91550000;CHR7P91492725;1
chr7	91495169	0.22	Hbb_b_globin_cluster chr7_91200000_91550000;CHR7P91495169;1
chr7	91495269	-0.34	Hbb_b_globin_cluster chr7_91200000_91550000;CHR7P91495269;1
chr7	91495369	-0.24	Hbb_b_globin_cluster chr7_91200000_91550000;CHR7P91495369;1
chr7	91495469	-0.14	Hbb_b_globin_cluster chr7_91200000_91550000;CHR7P91495469;1
chr7	91495569	-0.49	Hbb_b_globin_cluster chr7_91200000_91550000;CHR7P91495569;1
chr7	91495669	0.06	Hbb_b_globin_cluster chr7_91200000_91550000;CHR7P91495669;1
chr7	91495769	-0.32	Hbb_b_globin_cluster chr7_91200000_91550000;CHR7P91495769;1
chr7	91496252	-0.06	Hbb_b_globin_cluster chr7_91200000_91550000;CHR7P91496252;1
chr7	91496352	-0.00	Hbb_b_globin_cluster chr7_91200000_91550000;CHR7P91496352;1
chr7	91496452	0.19	Hbb_b_globin_cluster chr7_91200000_91550000;CHR7P91496452;1
chr7	91496552	0.32	Hbb_b_globin_cluster chr7_91200000_91550000;CHR7P91496552;1
chr7	91496652	0.38	Hbb_b_globin_cluster chr7_91200000_91550000;CHR7P91496652;1
chr7	91496752	0.11	Hbb_b_globin_cluster chr7_91200000_91550000;CHR7P91496752;1
chr7	91496852	0.62	Hbb_b_globin_cluster chr7_91200000_91550000;CHR7P91496852;1
chr7	91496952	0.04	Hbb_b_globin_cluster chr7_91200000_91550000;CHR7P91496952;1
chr7	91497052	0.33	Hbb_b_globin_cluster chr7_91200000_91550000;CHR7P91497052;1
chr7	91497152	0.16	Hbb_b_globin_cluster chr7_91200000_91550000;CHR7P91497152;1
chr7	91497252	0.18	Hbb_b_globin_cluster chr7_91200000_91550000;CHR7P91497252;1
chr7	91497352	0.70	Hbb_b_globin_cluster chr7_91200000_91550000;CHR7P91497352;1
chr7	91497452	0.30	Hbb_b_globin_cluster chr7_91200000_91550000;CHR7P91497452;1
chr7	91497552	0.45	Hbb_b_globin_cluster chr7_91200000_91550000;CHR7P91497552;1
chr7	91497652	0.25	Hbb_b_globin_cluster chr7_91200000_91550000;CHR7P91497652;1
chr7	91497752	-0.20	Hbb_b_globin_cluster chr7_91200000_91550000;CHR7P91497752;1
chr7	91497852	-0.16	Hbb_b_globin_cluster chr7_91200000_91550000;CHR7P91497852;1
chr7	91497952	-0.50	Hbb_b_globin_cluster chr7_91200000_91550000;CHR7P91497952;1
chr7	91498052	-0.13	Hbb_b_globin_cluster chr7_91200000_91550000;CHR7P91498052;1
chr7	91498152	0.04	Hbb_b_globin_cluster chr7_91200000_91550000;CHR7P91498152;1
chr7	91498252	-0.21	Hbb_b_globin_cluster chr7_91200000_91550000;CHR7P91498252;1
chr7	91498352	-0.06	Hbb_b_globin_cluster chr7_91200000_91550000;CHR7P91498352;1
chr7	91498452	0.12	Hbb_b_globin_cluster chr7_91200000_91550000;CHR7P91498452;1
chr7	91498552	0.18	Hbb_b_globin_cluster chr7_91200000_91550000;CHR7P91498552;1
chr7	91498652	-0.05	Hbb_b_globin_cluster chr7_91200000_91550000;CHR7P91498652;1
chr7	91498752	-0.23	Hbb_b_globin_cluster chr7_91200000_91550000;CHR7P91498752;1
chr7	91498852	-0.15	Hbb_b_globin_cluster chr7_91200000_91550000;CHR7P91498852;1
chr7	91498952	-0.00	Hbb_b_globin_cluster chr7_91200000_91550000;CHR7P91498952;1
chr7	91499052	0.34	Hbb_b_globin_cluster chr7_91200000_91550000;CHR7P91499052;1
chr7	91499152	-0.19	Hbb_b_globin_cluster chr7_91200000_91550000;CHR7P91499152;1
chr7	91499252	0.33	Hbb_b_globin_cluster chr7_91200000_91550000;CHR7P91499252;1
chr7	91499352	-0.14	Hbb_b_globin_cluster chr7_91200000_91550000;CHR7P91499352;1
chr7	91499452	0.15	Hbb_b_globin_cluster chr7_91200000_91550000;CHR7P91499452;1
chr7	91505670	0.48	Hbb_b_globin_cluster chr7_91200000_91550000;CHR7P91505670;1
chr7	91506210	-0.16	Hbb_b_globin_cluster chr7_91200000_91550000;CHR7P91506210;1
chr7	91506310	-0.25	Hbb_b_globin_cluster chr7_91200000_91550000;CHR7P91506310;1
chr7	91506410	-0.32	Hbb_b_globin_cluster chr7_91200000_91550000;CHR7P91506410;1
chr7	91506510	0.10	Hbb_b_globin_cluster chr7_91200000_91550000;CHR7P91506510;1
chr7	91506610	-0.07	Hbb_b_globin_cluster chr7_91200000_91550000;CHR7P91506610;1
chr7	91506710	-0.00	Hbb_b_globin_cluster chr7_91200000_91550000;CHR7P91506710;1
chr7	91506810	0.39	Hbb_b_globin_cluster chr7_91200000_91550000;CHR7P91506810;1
chr7	91506910	-0.38	Hbb_b_globin_cluster chr7_91200000_91550000;CHR7P91506910;1
chr7	91507010	-0.58	Hbb_b_globin_cluster chr7_91200000_91550000;CHR7P91507010;1
chr7	91507110	0.17	Hbb_b_globin_cluster chr7_91200000_91550000;CHR7P91507110;1
chr7	91507210	-0.11	Hbb_b_globin_cluster chr7_91200000_91550000;CHR7P91507210;1
chr7	91507310	-0.10	Hbb_b_globin_cluster chr7_91200000_91550000;CHR7P91507310;1
chr7	91507410	0.58	Hbb_b_globin_cluster chr7_91200000_91550000;CHR7P91507410;1
chr7	91507510	-0.18	Hbb_b_globin_cluster chr7_91200000_91550000;CHR7P91507510;1
chr7	91507610	0.14	Hbb_b_globin_cluster chr7_91200000_91550000;CHR7P91507610;1
chr7	91507710	-0.42	Hbb_b_globin_cluster chr7_91200000_91550000;CHR7P91507710;1
chr7	91507810	-0.15	Hbb_b_globin_cluster chr7_91200000_91550000;CHR7P91507810;1
chr7	91507910	-0.40	Hbb_b_globin_cluster chr7_91200000_91550000;CHR7P91507910;1
chr7	91508010	-0.16	Hbb_b_globin_cluster chr7_91200000_91550000;CHR7P91508010;1
chr7	91508110	-0.31	Hbb_b_globin_cluster chr7_91200000_91550000;CHR7P91508110;1
chr7	91508210	0.44	Hbb_b_globin_cluster chr7_91200000_91550000;CHR7P91508210;1
chr7	91508310	-0.49	Hbb_b_globin_cluster chr7_91200000_91550000;CHR7P91508310;1
chr7	91508410	0.02	Hbb_b_globin_cluster chr7_91200000_91550000;CHR7P91508410;1
chr7	91508510	0.27	Hbb_b_globin_cluster chr7_91200000_91550000;CHR7P91508510;1
chr7	91508610	0.14	Hbb_b_globin_cluster chr7_91200000_91550000;CHR7P91508610;1
chr7	91508710	-0.27	Hbb_b_globin_cluster chr7_91200000_91550000;CHR7P91508710;1
chr7	91508810	0.17	Hbb_b_globin_cluster chr7_91200000_91550000;CHR7P91508810;1
chr7	91508910	-0.32	Hbb_b_globin_cluster chr7_91200000_91550000;CHR7P91508910;1
chr7	91509010	-0.09	Hbb_b_globin_cluster chr7_91200000_91550000;CHR7P91509010;1
chr7	91509110	0.12	Hbb_b_globin_cluster chr7_91200000_91550000;CHR7P91509110;1
chr7	91509210	-0.42	Hbb_b_globin_cluster chr7_91200000_91550000;CHR7P91509210;1
chr7	91509310	0.27	Hbb_b_globin_cluster chr7_91200000_91550000;CHR7P91509310;1
chr7	91509410	0.11	Hbb_b_globin_cluster chr7_91200000_91550000;CHR7P91509410;1
chr7	91509510	-0.53	Hbb_b_globin_cluster chr7_91200000_91550000;CHR7P91509510;1
chr7	91509610	0.31	Hbb_b_globin_cluster chr7_91200000_91550000;CHR7P91509610;1
chr7	91509710	-0.08	Hbb_b_globin_cluster chr7_91200000_91550000;CHR7P91509710;1
chr7	91509810	-0.22	Hbb_b_globin_cluster chr7_91200000_91550000;CHR7P91509810;1
chr7	91509910	0.17	Hbb_b_globin_cluster chr7_91200000_91550000;CHR7P91509910;1
chr7	91510010	-0.51	Hbb_b_globin_cluster chr7_91200000_91550000;CHR7P91510010;1
chr7	91510110	-0.50	Hbb_b_globin_cluster chr7_91200000_91550000;CHR7P91510110;1
chr7	91510693	0.02	Hbb_b_globin_cluster chr7_91200000_91550000;CHR7P91510693;1
chr7	91510793	0.17	Hbb_b_globin_cluster chr7_91200000_91550000;CHR7P91510793;1
chr7	91510893	-0.18	Hbb_b_globin_cluster chr7_91200000_91550000;CHR7P91510893;1
chr7	91510993	0.09	Hbb_b_globin_cluster chr7_91200000_91550000;CHR7P91510993;1
chr7	91511093	-0.41	Hbb_b_globin_cluster chr7_91200000_91550000;CHR7P91511093;1
chr7	91511193	-0.00	Hbb_b_globin_cluster chr7_91200000_91550000;CHR7P91511193;1
chr7	91511293	0.24	Hbb_b_globin_cluster chr7_91200000_91550000;CHR7P91511293;1
chr7	91511393	0.17	Hbb_b_globin_cluster chr7_91200000_91550000;CHR7P91511393;1
chr7	91511493	-0.12	Hbb_b_globin_cluster chr7_91200000_91550000;CHR7P91511493;1
chr7	91511593	-0.01	Hbb_b_globin_cluster chr7_91200000_91550000;CHR7P91511593;1
chr7	91511693	0.27	Hbb_b_globin_cluster chr7_91200000_91550000;CHR7P91511693;1
chr7	91511793	-0.22	Hbb_b_globin_cluster chr7_91200000_91550000;CHR7P91511793;1
chr7	91511893	0.01	Hbb_b_globin_cluster chr7_91200000_91550000;CHR7P91511893;1
chr7	91511993	0.08	Hbb_b_globin_cluster chr7_91200000_91550000;CHR7P91511993;1
chr7	91512484	-0.12	Hbb_b_globin_cluster chr7_91200000_91550000;CHR7P91512484;1
chr7	91512743	0.23	Hbb_b_globin_cluster chr7_91200000_91550000;CHR7P91512743;1
chr7	91512843	0.09	Hbb_b_globin_cluster chr7_91200000_91550000;CHR7P91512843;1
chr7	91512943	0.21	Hbb_b_globin_cluster chr7_91200000_91550000;CHR7P91512943;1
chr7	91513462	0.22	Hbb_b_globin_cluster chr7_91200000_91550000;CHR7P91513462;1
chr7	91513562	0.12	Hbb_b_globin_cluster chr7_91200000_91550000;CHR7P91513562;1
chr7	91513662	-0.03	Hbb_b_globin_cluster chr7_91200000_91550000;CHR7P91513662;1
chr7	91513928	0.06	Hbb_b_globin_cluster chr7_91200000_91550000;CHR7P91513928;1
chr7	91514028	0.34	Hbb_b_globin_cluster chr7_91200000_91550000;CHR7P91514028;1
chr7	91514128	0.12	Hbb_b_globin_cluster chr7_91200000_91550000;CHR7P91514128;1
chr7	91514228	0.61	Hbb_b_globin_cluster chr7_91200000_91550000;CHR7P91514228;1
chr7	91514328	0.00	Hbb_b_globin_cluster chr7_91200000_91550000;CHR7P91514328;1
chr7	91514428	-0.31	Hbb_b_globin_cluster chr7_91200000_91550000;CHR7P91514428;1
chr7	91514528	1.07	Hbb_b_globin_cluster chr7_91200000_91550000;CHR7P91514528;1
chr7	91514628	0.53	Hbb_b_globin_cluster chr7_91200000_91550000;CHR7P91514628;1
chr7	91514728	0.66	Hbb_b_globin_cluster chr7_91200000_91550000;CHR7P91514728;1
chr7	91514828	0.41	Hbb_b_globin_cluster chr7_91200000_91550000;CHR7P91514828;1
chr7	91514928	0.70	Hbb_b_globin_cluster chr7_91200000_91550000;CHR7P91514928;1
chr7	91515028	0.05	Hbb_b_globin_cluster chr7_91200000_91550000;CHR7P91515028;1
chr7	91515128	0.26	Hbb_b_globin_cluster chr7_91200000_91550000;CHR7P91515128;1
chr7	91515357	-0.22	Hbb_b_globin_cluster chr7_91200000_91550000;CHR7P91515357;1
chr7	91515572	0.05	Hbb_b_globin_cluster chr7_91200000_91550000;CHR7P91515572;1
chr7	91515672	0.08	Hbb_b_globin_cluster chr7_91200000_91550000;CHR7P91515672;1
chr7	91515772	-0.09	Hbb_b_globin_cluster chr7_91200000_91550000;CHR7P91515772;1
chr7	91515872	-0.45	Hbb_b_globin_cluster chr7_91200000_91550000;CHR7P91515872;1
chr7	91515972	-0.04	Hbb_b_globin_cluster chr7_91200000_91550000;CHR7P91515972;1
chr7	91516072	-0.61	Hbb_b_globin_cluster chr7_91200000_91550000;CHR7P91516072;1
chr7	91516172	-0.06	Hbb_b_globin_cluster chr7_91200000_91550000;CHR7P91516172;1
chr7	91516289	0.02	Hbb_b_globin_cluster chr7_91200000_91550000;CHR7P91516289;1
chr7	91516389	-0.34	Hbb_b_globin_cluster chr7_91200000_91550000;CHR7P91516389;1
chr7	91516489	0.03	Hbb_b_globin_cluster chr7_91200000_91550000;CHR7P91516489;1
chr7	91516589	0.13	Hbb_b_globin_cluster chr7_91200000_91550000;CHR7P91516589;1
chr7	91516689	-0.07	Hbb_b_globin_cluster chr7_91200000_91550000;CHR7P91516689;1
chr7	91516789	-0.18	Hbb_b_globin_cluster chr7_91200000_91550000;CHR7P91516789;1
chr7	91516889	-0.04	Hbb_b_globin_cluster chr7_91200000_91550000;CHR7P91516889;1
chr7	91516989	-0.72	Hbb_b_globin_cluster chr7_91200000_91550000;CHR7P91516989;1
chr7	91517089	0.21	Hbb_b_globin_cluster chr7_91200000_91550000;CHR7P91517089;1
chr7	91517189	-0.31	Hbb_b_globin_cluster chr7_91200000_91550000;CHR7P91517189;1
chr7	91517289	0.08	Hbb_b_globin_cluster chr7_91200000_91550000;CHR7P91517289;1
chr7	91517389	0.11	Hbb_b_globin_cluster chr7_91200000_91550000;CHR7P91517389;1
chr7	91517489	0.33	Hbb_b_globin_cluster chr7_91200000_91550000;CHR7P91517489;1
chr7	91517589	0.18	Hbb_b_globin_cluster chr7_91200000_91550000;CHR7P91517589;1
chr7	91517689	0.97	Hbb_b_globin_cluster chr7_91200000_91550000;CHR7P91517689;1
chr7	91517789	0.41	Hbb_b_globin_cluster chr7_91200000_91550000;CHR7P91517789;1
chr7	91517889	1.18	Hbb_b_globin_cluster chr7_91200000_91550000;CHR7P91517889;1
chr7	91517989	0.41	Hbb_b_globin_cluster chr7_91200000_91550000;CHR7P91517989;1
chr7	91518089	0.03	Hbb_b_globin_cluster chr7_91200000_91550000;CHR7P91518089;1
chr7	91518189	0.04	Hbb_b_globin_cluster chr7_91200000_91550000;CHR7P91518189;1
chr7	91518289	-0.06	Hbb_b_globin_cluster chr7_91200000_91550000;CHR7P91518289;1
chr7	91518389	-0.28	Hbb_b_globin_cluster chr7_91200000_91550000;CHR7P91518389;1
chr7	91518489	-0.08	Hbb_b_globin_cluster chr7_91200000_91550000;CHR7P91518489;1
chr7	91518633	-0.43	Hbb_b_globin_cluster chr7_91200000_91550000;CHR7P91518633;1
chr7	91518733	-0.04	Hbb_b_globin_cluster chr7_91200000_91550000;CHR7P91518733;1
chr7	91518833	-0.20	Hbb_b_globin_cluster chr7_91200000_91550000;CHR7P91518833;1
chr7	91518933	0.09	Hbb_b_globin_cluster chr7_91200000_91550000;CHR7P91518933;1
chr7	91519033	-0.30	Hbb_b_globin_cluster chr7_91200000_91550000;CHR7P91519033;1
chr7	91519133	0.08	Hbb_b_globin_cluster chr7_91200000_91550000;CHR7P91519133;1
chr7	91519233	0.29	Hbb_b_globin_cluster chr7_91200000_91550000;CHR7P91519233;1
chr7	91519333	-0.49	Hbb_b_globin_cluster chr7_91200000_91550000;CHR7P91519333;1
chr7	91519433	0.14	Hbb_b_globin_cluster chr7_91200000_91550000;CHR7P91519433;1
chr7	91519533	-0.15	Hbb_b_globin_cluster chr7_91200000_91550000;CHR7P91519533;1
chr7	91519743	-0.32	Hbb_b_globin_cluster chr7_91200000_91550000;CHR7P91519743;1
chr7	91519843	0.14	Hbb_b_globin_cluster chr7_91200000_91550000;CHR7P91519843;1
chr7	91519943	-0.22	Hbb_b_globin_cluster chr7_91200000_91550000;CHR7P91519943;1
chr7	91520043	0.09	Hbb_b_globin_cluster chr7_91200000_91550000;CHR7P91520043;1
chr7	91520143	-0.17	Hbb_b_globin_cluster chr7_91200000_91550000;CHR7P91520143;1
chr7	91520243	0.09	Hbb_b_globin_cluster chr7_91200000_91550000;CHR7P91520243;1
chr7	91520343	0.03	Hbb_b_globin_cluster chr7_91200000_91550000;CHR7P91520343;1
chr7	91520443	-0.13	Hbb_b_globin_cluster chr7_91200000_91550000;CHR7P91520443;1
chr7	91520543	-0.63	Hbb_b_globin_cluster chr7_91200000_91550000;CHR7P91520543;1
chr7	91520643	0.15	Hbb_b_globin_cluster chr7_91200000_91550000;CHR7P91520643;1
chr7	91520743	0.38	Hbb_b_globin_cluster chr7_91200000_91550000;CHR7P91520743;1
chr7	91520843	-0.42	Hbb_b_globin_cluster chr7_91200000_91550000;CHR7P91520843;1
chr7	91521225	-0.02	Hbb_b_globin_cluster chr7_91200000_91550000;CHR7P91521225;1
chr7	91521325	-0.22	Hbb_b_globin_cluster chr7_91200000_91550000;CHR7P91521325;1
chr7	91521425	0.20	Hbb_b_globin_cluster chr7_91200000_91550000;CHR7P91521425;1
chr7	91521525	-0.15	Hbb_b_globin_cluster chr7_91200000_91550000;CHR7P91521525;1
chr7	91521625	0.03	Hbb_b_globin_cluster chr7_91200000_91550000;CHR7P91521625;1
chr7	91521725	-0.44	Hbb_b_globin_cluster chr7_91200000_91550000;CHR7P91521725;1
chr7	91521825	-0.47	Hbb_b_globin_cluster chr7_91200000_91550000;CHR7P91521825;1
chr7	91521925	0.06	Hbb_b_globin_cluster chr7_91200000_91550000;CHR7P91521925;1
chr7	91522025	-0.41	Hbb_b_globin_cluster chr7_91200000_91550000;CHR7P91522025;1
chr7	91522125	-0.31	Hbb_b_globin_cluster chr7_91200000_91550000;CHR7P91522125;1
chr7	91522225	-0.53	Hbb_b_globin_cluster chr7_91200000_91550000;CHR7P91522225;1
chr7	91522325	-0.27	Hbb_b_globin_cluster chr7_91200000_91550000;CHR7P91522325;1
chr7	91522425	-0.39	Hbb_b_globin_cluster chr7_91200000_91550000;CHR7P91522425;1
chr7	91522525	-0.26	Hbb_b_globin_cluster chr7_91200000_91550000;CHR7P91522525;1
chr7	91522625	0.04	Hbb_b_globin_cluster chr7_91200000_91550000;CHR7P91522625;1
chr7	91522725	0.14	Hbb_b_globin_cluster chr7_91200000_91550000;CHR7P91522725;1
chr7	91522825	0.30	Hbb_b_globin_cluster chr7_91200000_91550000;CHR7P91522825;1
chr7	91524133	0.18	Hbb_b_globin_cluster chr7_91200000_91550000;CHR7P91524133;1
chr7	91524233	0.11	Hbb_b_globin_cluster chr7_91200000_91550000;CHR7P91524233;1
chr7	91524439	-0.02	Hbb_b_globin_cluster chr7_91200000_91550000;CHR7P91524439;1
chr7	91524539	0.42	Hbb_b_globin_cluster chr7_91200000_91550000;CHR7P91524539;1
chr7	91524639	-0.14	Hbb_b_globin_cluster chr7_91200000_91550000;CHR7P91524639;1
chr7	91524739	0.25	Hbb_b_globin_cluster chr7_91200000_91550000;CHR7P91524739;1
chr7	91525571	-0.20	Hbb_b_globin_cluster chr7_91200000_91550000;CHR7P91525571;1
chr7	91525671	0.34	Hbb_b_globin_cluster chr7_91200000_91550000;CHR7P91525671;1
chr7	91525839	-0.09	Hbb_b_globin_cluster chr7_91200000_91550000;CHR7P91525839;1
chr7	91525939	0.14	Hbb_b_globin_cluster chr7_91200000_91550000;CHR7P91525939;1
chr7	91526039	-0.14	Hbb_b_globin_cluster chr7_91200000_91550000;CHR7P91526039;1
chr7	91526139	0.52	Hbb_b_globin_cluster chr7_91200000_91550000;CHR7P91526139;1
chr7	91526239	0.29	Hbb_b_globin_cluster chr7_91200000_91550000;CHR7P91526239;1
chr7	91526339	-0.26	Hbb_b_globin_cluster chr7_91200000_91550000;CHR7P91526339;1
chr7	91526439	0.25	Hbb_b_globin_cluster chr7_91200000_91550000;CHR7P91526439;1
chr7	91526539	0.24	Hbb_b_globin_cluster chr7_91200000_91550000;CHR7P91526539;1
chr7	91526639	0.22	Hbb_b_globin_cluster chr7_91200000_91550000;CHR7P91526639;1
chr7	91526739	-0.11	Hbb_b_globin_cluster chr7_91200000_91550000;CHR7P91526739;1
chr7	91526839	0.76	Hbb_b_globin_cluster chr7_91200000_91550000;CHR7P91526839;1
chr7	91527015	0.03	Hbb_b_globin_cluster chr7_91200000_91550000;CHR7P91527015;1
chr7	91530095	-0.22	Hbb_b_globin_cluster chr7_91200000_91550000;CHR7P91530095;1
chr7	91530195	0.12	Hbb_b_globin_cluster chr7_91200000_91550000;CHR7P91530195;1
chr7	91530295	-0.66	Hbb_b_globin_cluster chr7_91200000_91550000;CHR7P91530295;1
chr7	91530395	-0.97	Hbb_b_globin_cluster chr7_91200000_91550000;CHR7P91530395;1
chr7	91530495	0.13	Hbb_b_globin_cluster chr7_91200000_91550000;CHR7P91530495;1
chr7	91530595	-0.56	Hbb_b_globin_cluster chr7_91200000_91550000;CHR7P91530595;1
chr7	91530695	-0.49	Hbb_b_globin_cluster chr7_91200000_91550000;CHR7P91530695;1
chr7	91530795	-0.51	Hbb_b_globin_cluster chr7_91200000_91550000;CHR7P91530795;1
chr7	91530895	0.18	Hbb_b_globin_cluster chr7_91200000_91550000;CHR7P91530895;1
chr7	91530995	-0.47	Hbb_b_globin_cluster chr7_91200000_91550000;CHR7P91530995;1
chr7	91531095	0.13	Hbb_b_globin_cluster chr7_91200000_91550000;CHR7P91531095;1
chr7	91531195	0.12	Hbb_b_globin_cluster chr7_91200000_91550000;CHR7P91531195;1
chr7	91531295	-0.03	Hbb_b_globin_cluster chr7_91200000_91550000;CHR7P91531295;1
chr7	91531395	-0.04	Hbb_b_globin_cluster chr7_91200000_91550000;CHR7P91531395;1
chr7	91531495	0.34	Hbb_b_globin_cluster chr7_91200000_91550000;CHR7P91531495;1
chr7	91531595	0.02	Hbb_b_globin_cluster chr7_91200000_91550000;CHR7P91531595;1
chr7	91531695	-0.33	Hbb_b_globin_cluster chr7_91200000_91550000;CHR7P91531695;1
chr7	91531795	-0.02	Hbb_b_globin_cluster chr7_91200000_91550000;CHR7P91531795;1
chr7	91532219	0.07	Hbb_b_globin_cluster chr7_91200000_91550000;CHR7P91532219;1
chr7	91532319	-0.30	Hbb_b_globin_cluster chr7_91200000_91550000;CHR7P91532319;1
chr7	91532419	-0.44	Hbb_b_globin_cluster chr7_91200000_91550000;CHR7P91532419;1
chr7	91532519	-0.16	Hbb_b_globin_cluster chr7_91200000_91550000;CHR7P91532519;1
chr7	91532619	0.45	Hbb_b_globin_cluster chr7_91200000_91550000;CHR7P91532619;1
chr7	91532719	0.26	Hbb_b_globin_cluster chr7_91200000_91550000;CHR7P91532719;1
chr7	91532819	-0.31	Hbb_b_globin_cluster chr7_91200000_91550000;CHR7P91532819;1
chr7	91532919	0.16	Hbb_b_globin_cluster chr7_91200000_91550000;CHR7P91532919;1
chr7	91533019	0.57	Hbb_b_globin_cluster chr7_91200000_91550000;CHR7P91533019;1
chr7	91533119	0.14	Hbb_b_globin_cluster chr7_91200000_91550000;CHR7P91533119;1
chr7	91533219	0.53	Hbb_b_globin_cluster chr7_91200000_91550000;CHR7P91533219;1
chr7	91533319	0.11	Hbb_b_globin_cluster chr7_91200000_91550000;CHR7P91533319;1
chr7	91533419	-0.20	Hbb_b_globin_cluster chr7_91200000_91550000;CHR7P91533419;1
chr7	91533519	-0.29	Hbb_b_globin_cluster chr7_91200000_91550000;CHR7P91533519;1
chr7	91533707	0.05	Hbb_b_globin_cluster chr7_91200000_91550000;CHR7P91533707;1
chr7	91533807	-0.18	Hbb_b_globin_cluster chr7_91200000_91550000;CHR7P91533807;1
chr7	91533907	0.57	Hbb_b_globin_cluster chr7_91200000_91550000;CHR7P91533907;1
chr7	91534007	-0.25	Hbb_b_globin_cluster chr7_91200000_91550000;CHR7P91534007;1
chr7	91534107	0.25	Hbb_b_globin_cluster chr7_91200000_91550000;CHR7P91534107;1
chr7	91534207	-0.04	Hbb_b_globin_cluster chr7_91200000_91550000;CHR7P91534207;1
chr7	91534307	-0.01	Hbb_b_globin_cluster chr7_91200000_91550000;CHR7P91534307;1
chr7	91534407	-0.05	Hbb_b_globin_cluster chr7_91200000_91550000;CHR7P91534407;1
chr7	91534507	-0.10	Hbb_b_globin_cluster chr7_91200000_91550000;CHR7P91534507;1
chr7	91534607	-0.06	Hbb_b_globin_cluster chr7_91200000_91550000;CHR7P91534607;1
chr7	91534841	-0.08	Hbb_b_globin_cluster chr7_91200000_91550000;CHR7P91534841;1
chr7	91534941	-0.25	Hbb_b_globin_cluster chr7_91200000_91550000;CHR7P91534941;1
chr7	91535041	-0.48	Hbb_b_globin_cluster chr7_91200000_91550000;CHR7P91535041;1
chr7	91535141	0.70	Hbb_b_globin_cluster chr7_91200000_91550000;CHR7P91535141;1
chr7	91535241	-0.20	Hbb_b_globin_cluster chr7_91200000_91550000;CHR7P91535241;1
chr7	91535341	0.28	Hbb_b_globin_cluster chr7_91200000_91550000;CHR7P91535341;1
chr7	91535485	-0.08	Hbb_b_globin_cluster chr7_91200000_91550000;CHR7P91535485;1
chr7	91535585	-0.14	Hbb_b_globin_cluster chr7_91200000_91550000;CHR7P91535585;1
chr7	91535685	0.65	Hbb_b_globin_cluster chr7_91200000_91550000;CHR7P91535685;1
chr7	91535785	0.11	Hbb_b_globin_cluster chr7_91200000_91550000;CHR7P91535785;1
chr7	91535885	-0.05	Hbb_b_globin_cluster chr7_91200000_91550000;CHR7P91535885;1
chr7	91535985	-0.02	Hbb_b_globin_cluster chr7_91200000_91550000;CHR7P91535985;1
chr7	91536085	-0.14	Hbb_b_globin_cluster chr7_91200000_91550000;CHR7P91536085;1
chr7	91536185	0.33	Hbb_b_globin_cluster chr7_91200000_91550000;CHR7P91536185;1
chr7	91536285	-0.32	Hbb_b_globin_cluster chr7_91200000_91550000;CHR7P91536285;1
chr7	91536385	0.40	Hbb_b_globin_cluster chr7_91200000_91550000;CHR7P91536385;1
chr7	91536485	-0.03	Hbb_b_globin_cluster chr7_91200000_91550000;CHR7P91536485;1
chr7	91536585	0.08	Hbb_b_globin_cluster chr7_91200000_91550000;CHR7P91536585;1
chr7	91536685	0.64	Hbb_b_globin_cluster chr7_91200000_91550000;CHR7P91536685;1
chr7	91536785	0.26	Hbb_b_globin_cluster chr7_91200000_91550000;CHR7P91536785;1
chr7	91536885	0.68	Hbb_b_globin_cluster chr7_91200000_91550000;CHR7P91536885;1
chr7	91536985	0.17	Hbb_b_globin_cluster chr7_91200000_91550000;CHR7P91536985;1
chr7	91537085	-0.26	Hbb_b_globin_cluster chr7_91200000_91550000;CHR7P91537085;1
chr7	91537185	-0.19	Hbb_b_globin_cluster chr7_91200000_91550000;CHR7P91537185;1
chr7	91537539	0.42	Hbb_b_globin_cluster chr7_91200000_91550000;CHR7P91537539;1
chr7	91537639	-0.32	Hbb_b_globin_cluster chr7_91200000_91550000;CHR7P91537639;1
chr7	91537799	0.05	Hbb_b_globin_cluster chr7_91200000_91550000;CHR7P91537799;1
chr7	91537899	0.38	Hbb_b_globin_cluster chr7_91200000_91550000;CHR7P91537899;1
chr7	91537999	0.48	Hbb_b_globin_cluster chr7_91200000_91550000;CHR7P91537999;1
chr7	91538099	-0.18	Hbb_b_globin_cluster chr7_91200000_91550000;CHR7P91538099;1
chr7	91538199	0.58	Hbb_b_globin_cluster chr7_91200000_91550000;CHR7P91538199;1
chr7	91538299	0.27	Hbb_b_globin_cluster chr7_91200000_91550000;CHR7P91538299;1
chr7	91538399	0.28	Hbb_b_globin_cluster chr7_91200000_91550000;CHR7P91538399;1
chr7	91538499	0.15	Hbb_b_globin_cluster chr7_91200000_91550000;CHR7P91538499;1
chr7	91538599	-0.01	Hbb_b_globin_cluster chr7_91200000_91550000;CHR7P91538599;1
chr7	91538699	-0.13	Hbb_b_globin_cluster chr7_91200000_91550000;CHR7P91538699;1
chr7	91538980	-0.07	Hbb_b_globin_cluster chr7_91200000_91550000;CHR7P91538980;1
chr7	91539080	0.33	Hbb_b_globin_cluster chr7_91200000_91550000;CHR7P91539080;1
chr7	91539180	0.00	Hbb_b_globin_cluster chr7_91200000_91550000;CHR7P91539180;1
chr7	91539280	0.29	Hbb_b_globin_cluster chr7_91200000_91550000;CHR7P91539280;1
chr7	91539380	0.34	Hbb_b_globin_cluster chr7_91200000_91550000;CHR7P91539380;1
chr7	91539519	0.46	Hbb_b_globin_cluster chr7_91200000_91550000;CHR7P91539519;1
chr7	91539619	0.11	Hbb_b_globin_cluster chr7_91200000_91550000;CHR7P91539619;1
chr7	91539760	-0.15	Hbb_b_globin_cluster chr7_91200000_91550000;CHR7P91539760;1
chr7	91539860	-0.08	Hbb_b_globin_cluster chr7_91200000_91550000;CHR7P91539860;1
chr7	91539960	-0.02	Hbb_b_globin_cluster chr7_91200000_91550000;CHR7P91539960;1
chr7	91540060	0.09	Hbb_b_globin_cluster chr7_91200000_91550000;CHR7P91540060;1
chr7	91540160	-0.64	Hbb_b_globin_cluster chr7_91200000_91550000;CHR7P91540160;1
chr7	91540260	-0.36	Hbb_b_globin_cluster chr7_91200000_91550000;CHR7P91540260;1
chr7	91540368	-0.05	Hbb_b_globin_cluster chr7_91200000_91550000;CHR7P91540368;1
chr7	91540468	-0.37	Hbb_b_globin_cluster chr7_91200000_91550000;CHR7P91540468;1
chr7	91540568	-0.06	Hbb_b_globin_cluster chr7_91200000_91550000;CHR7P91540568;1
chr7	91540668	-0.09	Hbb_b_globin_cluster chr7_91200000_91550000;CHR7P91540668;1
chr7	91540768	0.44	Hbb_b_globin_cluster chr7_91200000_91550000;CHR7P91540768;1
chr7	91540868	-0.19	Hbb_b_globin_cluster chr7_91200000_91550000;CHR7P91540868;1
chr7	91540968	0.10	Hbb_b_globin_cluster chr7_91200000_91550000;CHR7P91540968;1
chr7	91541068	0.15	Hbb_b_globin_cluster chr7_91200000_91550000;CHR7P91541068;1
chr7	91541168	0.26	Hbb_b_globin_cluster chr7_91200000_91550000;CHR7P91541168;1
chr7	91541268	-0.18	Hbb_b_globin_cluster chr7_91200000_91550000;CHR7P91541268;1
chr7	91541368	0.18	Hbb_b_globin_cluster chr7_91200000_91550000;CHR7P91541368;1
chr7	91541468	-0.33	Hbb_b_globin_cluster chr7_91200000_91550000;CHR7P91541468;1
chr7	91541568	0.01	Hbb_b_globin_cluster chr7_91200000_91550000;CHR7P91541568;1
chr7	91541714	0.60	Hbb_b_globin_cluster chr7_91200000_91550000;CHR7P91541714;1
chr7	91541814	0.19	Hbb_b_globin_cluster chr7_91200000_91550000;CHR7P91541814;1
chr7	91541914	0.57	Hbb_b_globin_cluster chr7_91200000_91550000;CHR7P91541914;1
chr7	91542014	-0.09	Hbb_b_globin_cluster chr7_91200000_91550000;CHR7P91542014;1
chr7	91542114	0.58	Hbb_b_globin_cluster chr7_91200000_91550000;CHR7P91542114;1
chr7	91542214	0.81	Hbb_b_globin_cluster chr7_91200000_91550000;CHR7P91542214;1
chr7	91542314	0.14	Hbb_b_globin_cluster chr7_91200000_91550000;CHR7P91542314;1
chr7	91542414	0.33	Hbb_b_globin_cluster chr7_91200000_91550000;CHR7P91542414;1
chr7	91542514	0.36	Hbb_b_globin_cluster chr7_91200000_91550000;CHR7P91542514;1
chr7	91542614	0.25	Hbb_b_globin_cluster chr7_91200000_91550000;CHR7P91542614;1
chr7	91542714	0.03	Hbb_b_globin_cluster chr7_91200000_91550000;CHR7P91542714;1
chr7	91542814	0.60	Hbb_b_globin_cluster chr7_91200000_91550000;CHR7P91542814;1
chr7	91542914	0.54	Hbb_b_globin_cluster chr7_91200000_91550000;CHR7P91542914;1
chr7	91543014	0.82	Hbb_b_globin_cluster chr7_91200000_91550000;CHR7P91543014;1
chr7	91543114	-0.24	Hbb_b_globin_cluster chr7_91200000_91550000;CHR7P91543114;1
chr7	91543214	-0.33	Hbb_b_globin_cluster chr7_91200000_91550000;CHR7P91543214;1
chr7	91543314	-0.16	Hbb_b_globin_cluster chr7_91200000_91550000;CHR7P91543314;1
chr7	91543414	-0.13	Hbb_b_globin_cluster chr7_91200000_91550000;CHR7P91543414;1
chr7	91543514	-0.43	Hbb_b_globin_cluster chr7_91200000_91550000;CHR7P91543514;1
chr7	91543691	-0.15	Hbb_b_globin_cluster chr7_91200000_91550000;CHR7P91543691;1
chr7	91543791	-0.32	Hbb_b_globin_cluster chr7_91200000_91550000;CHR7P91543791;1
chr7	91543891	0.31	Hbb_b_globin_cluster chr7_91200000_91550000;CHR7P91543891;1
chr7	91543991	0.08	Hbb_b_globin_cluster chr7_91200000_91550000;CHR7P91543991;1
chr7	91544091	-0.04	Hbb_b_globin_cluster chr7_91200000_91550000;CHR7P91544091;1
chr7	91544191	0.04	Hbb_b_globin_cluster chr7_91200000_91550000;CHR7P91544191;1
chr7	91544291	-0.21	Hbb_b_globin_cluster chr7_91200000_91550000;CHR7P91544291;1
chr7	91544391	-0.26	Hbb_b_globin_cluster chr7_91200000_91550000;CHR7P91544391;1
[truncated: 10,461 more rows]
