# Supplementary material for: The impact of chromatin modifiers on the timing of locus replication in mouse embryonic stem cells
Source: Genome Biol. 2007 Aug 17;8(8):R169. doi: 10.1186/gb-2007-8-8-r169 (PMC2374999; doi:10.1186/gb-2007-8-8-r169)
Supplement: Additional data file 3 — Microarray data for the histone acetylation analysis. [file gb-2007-8-8-r169-S3.zip › AcK9normH3_hmm.txt]

CHR	START_LOCATION	P_POSTERIOR
chr2	79246799	3.9202963e-005
chr2	79246899	1.8038492e-005
chr2	79246999	6.6009568e-009
chr2	79247099	1.2022612e-010
chr2	79247199	4.7531439e-008
chr2	79247604	1.1748515e-010
chr2	79247815	1.0039947e-010
chr2	79247915	1.0039418e-010
chr2	79248015	1.0280783e-010
chr2	79248115	6.8008619e-009
chr2	79248215	1.4467866e-010
chr2	79248493	1.1356829e-007
chr2	79248947	1.4756037e-006
chr2	79249047	2.3712228e-006
chr2	79249147	7.0051608e-007
chr2	79249247	4.9276745e-010
chr2	79249347	1.1078178e-007
chr2	79249447	1.4027749e-010
chr2	79249547	1.0040769e-010
chr2	79249647	1.0041105e-010
chr2	79249747	1.4960512e-010
chr2	79249847	1.3666659e-007
chr2	79249947	1.4960513e-010
chr2	79250047	1.0042342e-010
chr2	79250147	1.3473815e-010
chr2	79250247	9.5409682e-008
chr2	79250547	1.3473815e-010
chr2	79250647	1.0042477e-010
chr2	79251092	1.5335038e-010
chr2	79251192	1.4705991e-007
chr2	79251292	6.8281459e-007
chr2	79251572	3.9614069e-010
chr2	79251672	4.0142901e-008
chr2	79251772	1.1482268e-010
chr2	79251872	1.0039941e-010
chr2	79251972	1.0288687e-010
chr2	79252072	7.0201857e-009
chr2	79252172	9.3467221e-009
chr2	79252272	9.7807126e-008
chr2	79252560	3.1696408e-010
chr2	79252660	3.7284264e-007
chr2	79252760	2.3495757e-010
chr2	79252860	3.9274576e-010
chr2	79252960	8.1087371e-007
chr2	79253060	3.9283846e-010
chr2	79253160	3.0083272e-010
chr2	79253260	5.5545933e-007
chr2	79253360	5.4630867e-008
chr2	79253460	1.2292995e-010
chr2	79253560	6.8003438e-009
chr2	79253660	1.0280764e-010
chr2	79253760	1.0039735e-010
chr2	79253860	1.0919083e-010
chr2	79253960	2.4514112e-008
chr2	79254060	1.0919083e-010
chr2	79254160	1.0040168e-010
chr2	79254260	1.1480992e-010
chr2	79254360	4.0107488e-008
chr2	79254460	1.1481816e-010
chr2	79254560	1.2040737e-010
chr2	79254660	5.5623501e-008
chr2	79254760	5.5625987e-008
chr2	79254860	1.3788452e-010
chr2	79254960	4.0558822e-008
chr2	79255060	2.1650082e-008
chr2	79255160	1.0815879e-010
chr2	79255260	1.0044752e-010
chr2	79255360	2.4305728e-010
chr2	79255460	3.9600280e-007
chr2	79255560	1.1781503e-006
chr2	79255660	5.6061582e-010
chr2	79255760	1.9089110e-008
chr2	79256083	1.2263473e-010
chr2	79256183	4.0108472e-008
chr2	79256283	1.1481309e-010
chr2	79256383	1.0723065e-010
chr2	79256483	1.9059083e-008
chr2	79256583	1.0722510e-010
chr2	79256683	1.0039577e-010
chr2	79256783	1.0039698e-010
chr2	79256883	1.1057083e-010
chr2	79257082	2.8343731e-008
chr2	79257371	4.7446075e-008
chr2	79257471	2.8353381e-008
chr2	79257571	2.1619700e-010
chr2	79257671	2.6624994e-007
chr2	79257771	3.9377206e-007
chr2	79257871	2.4225341e-010
chr2	79257971	1.0044443e-010
chr2	79258071	1.0039333e-010
chr2	79258171	1.0039331e-010
chr2	79258271	1.0039331e-010
chr2	79258448	1.0039331e-010
chr2	79258548	1.0039331e-010
chr2	79258648	1.0039331e-010
chr2	79258748	1.0039331e-010
chr2	79258848	1.0039331e-010
chr2	79258948	1.0039331e-010
chr2	79259048	1.0039331e-010
chr2	79259333	1.0039331e-010
chr2	79259433	1.0039418e-010
chr2	79259533	1.0280747e-010
chr2	79259633	6.7998640e-009
chr2	79259733	1.0280747e-010
chr2	79259849	1.0039418e-010
chr2	79259949	1.0039947e-010
chr2	79260122	1.1748589e-010
chr2	79260222	4.7533502e-008
chr2	79260322	1.3436006e-010
chr2	79260422	4.0119561e-008
chr2	79260522	1.9116923e-010
chr2	79260622	1.8540034e-007
chr2	79260722	2.6283750e-007
chr2	79260822	1.8539188e-007
chr2	79260963	1.6726621e-010
chr2	79261063	2.7192111e-010
chr2	79261163	4.7592121e-007
chr2	79261263	3.7329893e-009
chr2	79261363	3.5603425e-006
chr2	79261463	1.8015273e-006
chr2	79261563	1.1843868e-006
chr2	79261663	9.0073253e-007
chr2	79261763	2.4442598e-007
chr2	79261863	2.9315962e-007
chr2	79261963	4.3375029e-007
chr2	79262063	1.7557671e-006
chr2	79262517	8.1519868e-007
chr2	79262617	4.0037994e-007
chr2	79262717	2.4465215e-010
chr2	79262817	1.2046509e-010
chr2	79262917	5.5628001e-008
chr2	79263017	5.5656789e-008
chr2	79263117	3.2290270e-010
chr2	79263217	4.6870709e-007
chr2	79263317	5.2174362e-007
chr2	79263417	5.9748671e-008
chr2	79263517	4.8208786e-008
chr2	79263617	2.2667647e-008
chr2	79263717	7.3380953e-009
chr2	79263817	1.1919434e-010
chr2	79263917	4.3899892e-008
chr2	79264017	1.5566699e-006
chr2	79264117	2.6099170e-006
chr2	79264217	2.3565127e-007
chr2	79264317	1.8527439e-010
chr2	79264417	1.0044736e-010
chr2	79264517	1.6549853e-010
chr2	79264617	1.8077184e-007
chr2	79264717	1.4151064e-007
chr2	79264817	1.7711430e-010
chr2	79264917	4.7540147e-008
chr2	79265017	1.2031338e-010
chr2	79265117	6.8002812e-009
chr2	79265217	1.0281308e-010
chr2	79265317	1.1516750e-010
chr2	79265417	4.1097013e-008
chr2	79265517	7.9754028e-009
chr2	79265617	7.4316162e-009
chr2	79265717	1.8260384e-008
chr2	79266070	1.6276048e-010
chr2	79266170	1.4554210e-007
chr2	79266270	2.7101389e-008
chr2	79266370	1.1013928e-010
chr2	79266470	1.4120539e-010
chr2	79266877	1.1334308e-007
chr2	79266977	9.4988623e-009
chr2	79267077	1.0378543e-010
chr2	79267177	1.1481131e-010
chr2	79267277	4.0107487e-008
chr2	79267482	1.1480992e-010
chr2	79267582	1.0039850e-010
chr2	79267682	1.0039850e-010
chr2	79267782	1.1481004e-010
chr2	79267882	4.0107834e-008
chr2	79267982	1.1757110e-010
chr2	79268082	6.8010541e-009
chr2	79268182	1.3797836e-010
chr2	79268331	9.5410509e-008
chr2	79268431	1.3473844e-010
chr2	79268531	1.0040655e-010
chr2	79268631	1.0280748e-010
chr2	79268731	6.7998654e-009
chr2	79268831	1.0287045e-010
chr2	79268931	2.7107267e-010
chr2	79269031	4.7374096e-007
chr2	79269131	2.7107032e-010
chr2	79269231	1.0045481e-010
chr2	79269331	1.0039334e-010
chr2	79269431	1.0039947e-010
chr2	79269531	1.1748501e-010
chr2	79269790	4.7531042e-008
chr2	79269890	1.1748501e-010
chr2	79269990	1.0039947e-010
chr2	79270090	1.0039331e-010
chr2	79270190	1.0039947e-010
chr2	79270290	1.1748794e-010
chr2	79270390	4.7539185e-008
chr2	79270490	1.7334976e-010
chr2	79270590	1.3258358e-007
chr2	79270690	7.7125262e-008
chr2	79270790	1.5062968e-007
chr2	79270890	5.9055032e-008
chr2	79271046	1.2199186e-010
chr2	79271146	9.1168703e-010
chr2	79271246	2.2513040e-006
chr2	79271456	2.1267057e-006
chr2	79271780	1.5289659e-006
chr2	79271945	1.0302842e-006
chr2	79272045	4.3775150e-008
chr2	79272145	1.2605108e-007
chr2	79272245	1.0090559e-008
chr2	79272345	8.6630055e-009
chr2	79272445	6.6100124e-008
chr2	79272545	1.9444704e-007
chr2	79272645	2.3709752e-006
chr2	79272745	1.7319979e-005
chr2	79272845	5.4651021e-005
chr2	79272945	5.6680003e-005
chr2	79273045	4.7912178e-005
chr2	79273145	4.0585400e-005
chr2	79273245	4.0982892e-005
chr2	79273345	3.1338908e-005
chr2	79273445	1.5517672e-005
chr2	79273545	2.5656326e-005
chr2	79273645	1.9708181e-005
chr2	79273745	5.1244921e-006
chr2	79273845	2.2265536e-009
chr2	79273945	4.0387727e-008
chr2	79274045	2.2877415e-010
chr2	79274214	2.7619824e-007
chr2	79274688	2.4729045e-008
chr2	79274788	2.5297349e-007
chr2	79274888	1.2827017e-008
chr2	79274988	1.0882830e-010
chr2	79275088	1.0315191e-008
chr2	79275188	1.4758624e-007
chr2	79275289	1.4814072e-006
chr2	79276153	2.0070315e-008
chr2	79276253	1.0758950e-010
chr2	79276353	1.0039590e-010
chr2	79276723	1.0039331e-010
chr2	79276823	1.0039331e-010
chr2	79276923	1.0039331e-010
chr2	79277023	1.0039332e-010
chr2	79277249	1.0040568e-010
chr2	79277349	1.3473814e-010
chr2	79277450	9.5409680e-008
chr2	79277550	1.3473814e-010
chr2	79277650	1.0041088e-010
chr2	79277750	1.1480993e-010
chr2	79277850	4.0107486e-008
chr2	79277950	1.1481091e-010
chr2	79278050	1.0281294e-010
chr2	79278150	6.8002813e-009
chr2	79278250	1.2031073e-010
chr2	79278671	4.7532954e-008
chr2	79278771	1.2778044e-010
chr2	79278972	2.4515614e-008
chr2	79279072	1.0919137e-010
chr2	79279172	1.0039648e-010
chr2	79279272	1.0039331e-010
chr2	79279372	1.0039331e-010
chr2	79279472	1.0040461e-010
chr2	79279572	1.3176507e-010
chr2	79279672	8.7159202e-008
chr2	79279772	2.7193845e-007
chr2	79279872	2.2328863e-007
chr2	79279972	1.8101535e-010
chr2	79280072	4.0233386e-010
chr2	79280172	8.3768423e-007
chr2	79280272	2.9090865e-006
chr2	79280372	4.8731584e-006
chr2	79280472	4.4379126e-006
chr2	79280572	1.6995649e-009
chr2	79280672	1.0096957e-010
chr2	79280772	1.0039352e-010
chr2	79280872	1.0039331e-010
chr2	79280972	1.0039331e-010
chr2	79281072	1.0039331e-010
chr2	79281172	1.0039919e-010
chr2	79281379	1.1670009e-010
chr2	79281479	4.5352849e-008
chr2	79281630	1.6176477e-006
chr2	79281730	1.0517194e-006
chr2	79281830	4.7937042e-010
chr2	79281930	1.1496692e-010
chr2	79282030	4.0109818e-008
chr2	79282130	1.3317251e-010
chr2	79282230	4.4661457e-008
chr2	79282330	2.4911745e-007
chr2	79282430	1.8784016e-007
chr2	79282542	6.9130644e-007
chr2	79282642	8.0433604e-008
chr2	79282742	1.3245151e-010
chr2	79282842	6.8005711e-009
chr2	79283087	1.0283854e-010
chr2	79283336	1.8388022e-010
chr2	79283436	2.3177796e-007
chr2	79283536	1.8387863e-010
chr2	79283636	1.0042339e-010
chr2	79283736	1.0039332e-010
chr2	79283836	1.0039331e-010
chr2	79283936	1.0039332e-010
chr2	79284036	1.0041435e-010
chr2	79284136	1.5878612e-010
chr2	79284236	1.6214450e-007
chr2	79284336	1.6260394e-010
chr2	79284436	6.8012892e-009
chr2	79284536	1.0280799e-010
chr2	79284636	1.0039418e-010
chr2	79284736	1.0039648e-010
chr2	79284836	1.0919082e-010
chr2	79284936	2.4514111e-008
chr2	79285036	1.0919082e-010
chr2	79285136	1.0039648e-010
chr2	79285236	1.0039331e-010
chr2	79285336	1.0039331e-010
chr2	79285436	1.0039331e-010
chr2	79285536	1.0039331e-010
chr2	79285648	1.0039331e-010
chr2	79285748	1.0039331e-010
chr2	79285998	1.0039331e-010
chr2	79286266	1.0039331e-010
chr2	79286668	1.0039332e-010
chr2	79286931	1.0040887e-010
chr2	79287031	1.4356507e-010
chr2	79287131	1.1990503e-007
chr2	79287231	6.3400989e-007
chr2	79287331	1.3995048e-007
chr2	79287431	1.6962532e-010
chr2	79287531	3.4914596e-008
chr2	79287631	2.4755337e-007
chr2	79287731	1.8956332e-010
chr2	79287831	1.0042544e-010
chr2	79287931	1.0039332e-010
chr2	79288060	1.0039590e-010
chr2	79288160	1.0758950e-010
chr2	79288260	2.0070314e-008
chr2	79288924	9.5021669e-006
chr2	79289024	3.5249100e-009
chr2	79289124	1.3639413e-010
chr2	79289224	9.5410104e-008
chr2	79289324	1.3473829e-010
chr2	79289795	1.0040569e-010
chr2	79289895	1.0039331e-010
chr2	79289995	1.0039333e-010
chr2	79290095	1.0044750e-010
chr2	79290195	2.5078468e-010
chr2	79290295	4.1744692e-007
chr2	79290395	2.5083211e-010
chr2	79290495	1.5317221e-010
chr2	79290595	1.4633620e-007
chr2	79290695	1.2550954e-007
chr2	79290795	3.5174420e-006
chr2	79290895	4.5237597e-006
chr2	79290995	2.4012952e-006
chr2	79291095	2.1877346e-007
chr2	79291361	1.7919244e-010
chr2	79291461	1.0042170e-010
chr2	79291561	1.0039333e-010
chr2	79291841	1.0041588e-010
chr2	79291941	1.6303370e-010
chr2	79292041	1.7393183e-007
chr2	79292237	3.2195912e-008
chr2	79292337	2.1114937e-008
chr2	79292437	1.1531283e-010
chr2	79292537	1.9059601e-008
chr2	79292637	1.0722632e-010
chr2	79292737	1.0309848e-010
chr2	79292837	7.6004284e-009
chr2	79292937	3.3691615e-008
chr2	79293037	1.0397237e-007
chr2	79293137	1.3787321e-010
chr2	79293237	2.0048486e-010
chr2	79293337	2.7778667e-007
chr2	79293437	1.0147539e-007
chr2	79293537	6.0674879e-008
chr2	79293637	5.0763723e-008
chr2	79293737	2.1291590e-008
chr2	79293837	1.0803023e-010
chr2	79293937	1.0206445e-010
chr2	79294037	4.7301529e-009
chr2	79294137	1.0206415e-010
chr2	79294237	1.0722609e-010
chr2	79294337	1.9060069e-008
chr2	79294437	1.2262290e-010
chr2	79294537	4.0108817e-008
chr2	79294866	1.1757114e-010
chr2	79294966	6.8002785e-009
chr2	79295066	1.0544353e-010
chr2	79295166	7.2435496e-009
chr2	79295266	1.8715631e-008
chr2	79295366	7.7618843e-009
chr2	79295466	2.0584850e-008
chr2	79296644	3.8102172e-006
chr2	79296744	1.4733740e-009
chr2	79296844	1.0088806e-010
chr2	79296944	1.0039349e-010
chr2	79297044	1.0039331e-010
chr2	79297144	1.0039331e-010
chr2	79297244	1.0039331e-010
chr2	79297344	1.0039331e-010
chr2	79297444	1.0039331e-010
chr2	79297544	1.0039331e-010
chr2	79297644	1.0039331e-010
chr2	79298063	1.0039331e-010
chr2	79298163	1.0039331e-010
chr2	79298263	1.0039331e-010
chr2	79298363	1.0039561e-010
chr2	79298463	1.0677734e-010
chr2	79298563	1.7816534e-008
chr2	79298663	1.0677734e-010
chr2	79298763	1.0039561e-010
chr2	79298863	1.0039332e-010
chr2	79298963	1.0040767e-010
chr2	79299063	1.4024137e-010
chr2	79299163	1.1068153e-007
chr2	79299263	1.4027577e-010
chr2	79299363	1.6875830e-010
chr2	79299463	1.8975103e-007
chr2	79299563	7.5186266e-008
chr2	79299663	1.7209677e-010
chr2	79299773	9.7713490e-008
chr2	79299873	9.1263424e-009
chr2	79299973	1.0364955e-010
chr2	79300073	1.1042813e-010
chr2	79300173	2.7944144e-008
chr2	79300273	1.3882393e-007
chr2	79300373	6.9309588e-008
chr2	79300473	8.4493564e-009
chr2	79300573	1.0340187e-010
chr2	79300673	1.0039439e-010
chr2	79300773	1.0039331e-010
chr2	79300873	1.0039331e-010
chr2	79300973	1.0039331e-010
chr2	79301073	1.0039331e-010
chr2	79301173	1.0039590e-010
chr2	79301273	1.0758950e-010
chr2	79301373	2.0070314e-008
chr2	79301883	3.5619970e-006
chr2	79301983	1.5825853e-009
chr2	79302083	4.0292258e-008
chr2	79302183	1.1487650e-010
chr2	79302283	1.0039853e-010
chr2	79302383	1.0039418e-010
chr2	79302483	1.0280747e-010
chr2	79302583	6.7998639e-009
chr2	79302683	1.0280747e-010
chr2	79302783	1.0039418e-010
chr2	79302883	1.0039418e-010
chr2	79302983	1.0280753e-010
chr2	79303416	6.8000307e-009
chr2	79303516	1.0980355e-010
chr2	79303616	1.9059248e-008
chr2	79303716	1.0723190e-010
chr2	79303816	1.1789977e-010
chr2	79303916	4.8674022e-008
chr2	79304016	7.9575230e-009
chr2	79304116	1.0322602e-010
chr2	79304216	1.0412842e-010
chr2	79304316	1.0462642e-008
chr2	79304416	1.5377982e-007
chr2	79304516	8.7706521e-007
chr2	79304616	5.8620268e-006
chr2	79304716	7.6731518e-006
chr2	79304816	1.3899529e-006
chr2	79304916	3.2473829e-007
chr2	79305016	1.8255485e-007
chr2	79305116	1.2732436e-008
chr2	79305216	4.1695850e-008
chr2	79305316	1.1538229e-010
chr2	79305416	1.0039871e-010
chr2	79305516	1.0039332e-010
chr2	79305616	1.0039984e-010
chr2	79305716	1.1851226e-010
chr2	79305816	5.0381734e-008
chr2	79305916	8.1731283e-008
chr2	79306016	1.6775017e-007
chr2	79306343	1.2248458e-008
chr2	79306573	3.9427869e-008
chr2	79306673	1.1456783e-010
chr2	79306773	1.0723055e-010
chr2	79306873	1.9059083e-008
chr2	79306973	1.0723168e-010
chr2	79307073	1.1748789e-010
chr2	79307173	4.7531042e-008
chr2	79307273	1.1748501e-010
chr2	79307373	1.0039947e-010
chr2	79307473	1.0041105e-010
chr2	79307649	1.4960555e-010
chr2	79307749	1.3666777e-007
chr2	79307849	1.5320268e-010
chr2	79307949	6.8010651e-009
chr2	79308049	1.0280790e-010
chr2	79308149	1.0039418e-010
chr2	79308249	1.0039331e-010
chr2	79308349	1.0039331e-010
chr2	79308449	1.0039418e-010
chr2	79308549	1.0280748e-010
chr2	79308649	6.7998639e-009
chr2	79308749	1.0280747e-010
chr2	79308849	1.0039418e-010
chr2	79308949	1.0039331e-010
chr2	79309049	1.0039331e-010
chr2	79309149	1.0039331e-010
chr2	79309249	1.0039331e-010
chr2	79309349	1.0039331e-010
chr2	79309449	1.0039331e-010
chr2	79309597	1.0039331e-010
chr2	79309697	1.0039331e-010
chr2	79309797	1.0039331e-010
chr2	79309897	1.0039331e-010
chr2	79309997	1.0039332e-010
chr2	79310097	1.0039577e-010
chr2	79310197	1.0722716e-010
chr2	79310524	1.9064794e-008
chr2	79310624	1.9639162e-010
chr2	79310724	2.3178364e-007
chr2	79310824	1.8388068e-010
chr2	79310924	1.0043075e-010
chr2	79311024	1.2079444e-010
chr2	79311124	5.6714910e-008
chr2	79311224	1.3204071e-007
chr2	79311324	1.4796431e-010
chr2	79311424	1.4963066e-010
chr2	79311524	1.3666660e-007
chr2	79311624	1.4960513e-010
chr2	79311724	1.0042342e-010
chr2	79311824	1.3473815e-010
chr2	79311924	9.5409687e-008
chr2	79312287	1.3475787e-010
chr2	79312387	1.4121801e-010
chr2	79312487	1.1334348e-007
chr2	79312587	9.5002209e-009
chr2	79312687	1.4497335e-010
chr2	79312787	1.1068545e-007
chr2	79312887	1.4934605e-010
chr2	79312987	1.8188991e-008
chr2	79313186	1.0691812e-010
chr2	79313286	1.1748775e-010
chr2	79313386	4.7531041e-008
chr2	79313486	1.1748501e-010
chr2	79313586	1.0039947e-010
chr2	79313698	1.0039331e-010
chr2	79313798	1.0039331e-010
chr2	79313951	1.0039331e-010
chr2	79314051	1.0039331e-010
chr2	79314151	1.0039331e-010
chr2	79314251	1.0039331e-010
chr2	79314351	1.0039331e-010
chr2	79314451	1.0039331e-010
chr2	79314551	1.0039331e-010
chr2	79314651	1.0039331e-010
chr2	79314751	1.0039331e-010
chr2	79314851	1.0039331e-010
chr2	79314951	1.0039331e-010
chr2	79315051	1.0039331e-010
chr2	79315151	1.0039331e-010
chr2	79315455	1.0039331e-010
chr2	79315555	1.0039331e-010
chr2	79315655	1.0039466e-010
chr2	79315755	1.0413662e-010
chr2	79315855	1.0488350e-008
chr2	79315955	1.5485844e-007
chr2	79316055	4.4717109e-008
chr2	79316155	1.7274192e-007
chr2	79316255	2.0313166e-010
chr2	79316485	6.9564212e-008
chr2	79316585	2.6329193e-007
chr2	79316685	1.9523670e-010
chr2	79316785	1.0324513e-010
chr2	79316885	7.9169084e-009
chr2	79316985	4.6969938e-008
chr2	79317085	4.6005820e-008
chr2	79317185	1.1693540e-010
chr2	79317285	1.0039927e-010
chr2	79317385	1.0040767e-010
chr2	79317485	1.4024137e-010
chr2	79317585	1.1068152e-007
chr2	79317685	1.4024137e-010
chr2	79317982	1.0040767e-010
chr2	79318082	1.0039462e-010
chr2	79318182	1.0400860e-010
chr2	79318282	1.0133090e-008
chr2	79318382	1.3995302e-007
chr2	79318482	1.5080318e-010
chr2	79318582	1.2590369e-010
chr2	79318682	7.0830293e-008
chr2	79318782	1.5993372e-007
chr2	79318882	1.5798946e-010
chr2	79318982	1.0041406e-010
chr2	79319082	1.0039332e-010
chr2	79319182	1.0039331e-010
chr2	79319282	1.0039331e-010
chr2	79319382	1.0039331e-010
chr2	79319482	1.0039331e-010
chr2	79319582	1.0039331e-010
chr2	79319775	1.0039331e-010
chr2	79319875	1.0039331e-010
chr2	79319975	1.0039331e-010
chr2	79320075	1.0039331e-010
chr2	79320175	1.0039331e-010
chr2	79320275	1.0039331e-010
chr2	79320375	1.0039331e-010
chr2	79320543	1.0039331e-010
chr2	79320643	1.0039331e-010
chr2	79320798	1.0039331e-010
chr2	79320898	1.0039333e-010
chr2	79320998	1.0044727e-010
chr2	79321098	2.5014317e-010
chr2	79321198	4.1566667e-007
chr2	79321298	1.7154686e-005
chr2	79321398	3.6767599e-005
chr2	79321498	4.1808495e-005
chr2	79321598	7.9570117e-005
chr2	79321698	8.9539232e-005
chr2	79321798	1.2300153e-004
chr2	79321898	1.3041709e-004
chr2	79321998	1.5538374e-004
chr2	79322098	1.5076420e-004
chr2	79322198	1.1054183e-004
chr2	79322298	4.1385726e-006
chr2	79322398	1.6985356e-006
chr2	79322513	3.4055260e-007
chr2	79322613	2.0764854e-007
chr2	79322713	5.9308177e-010
chr2	79322813	6.6521811e-007
chr2	79322913	9.5415759e-007
chr2	79323013	4.4265539e-006
chr2	79323113	5.1107966e-006
chr2	79323213	2.1078058e-006
chr2	79323472	1.1438904e-006
chr2	79323572	8.3420832e-007
chr2	79323672	2.6680154e-008
chr2	79323772	1.0999441e-010
chr2	79323980	1.5879417e-010
chr2	79324080	1.6215167e-007
chr2	79324180	1.8209190e-010
chr2	79324280	4.1001199e-008
chr2	79324380	2.5290117e-008
chr2	79324480	5.0566424e-008
chr2	79324631	5.4887268e-008
chr2	79324731	1.2874662e-010
chr2	79324831	2.0071736e-008
chr2	79325413	4.0123780e-006
chr2	79326204	2.0070314e-008
chr2	79326534	1.0758950e-010
chr2	79326634	1.0039850e-010
chr2	79326734	1.0758950e-010
chr2	79326834	2.0070315e-008
chr2	79327884	2.6525114e-006
chr2	79327984	1.5586135e-006
chr2	79328084	2.3661771e-007
chr2	79328184	9.6270758e-010
chr2	79328284	1.1677742e-006
chr2	79328535	8.6320466e-007
chr2	79328635	1.8439013e-007
chr2	79328735	3.2458126e-008
chr2	79329360	4.0123780e-006
chr2	79330223	2.7252338e-008
chr2	79330323	1.0694822e-007
chr2	79330423	3.9085076e-006
chr2	79336197	1.0450439e-002
chr2	79336796	2.1404741e-008
chr2	79336896	1.9958683e-008
chr2	79336996	7.2733789e-009
chr2	79337096	1.1340164e-010
chr2	79337196	2.8300906e-008
chr2	79337296	4.6913515e-008
chr2	79337396	4.3587186e-008
chr2	79337496	1.1606383e-010
chr2	79337596	1.0039896e-010
chr2	79337696	1.0039332e-010
chr2	79337796	1.0039967e-010
chr2	79338285	1.1805016e-010
chr2	79338631	4.9099378e-008
chr2	79338937	1.0875153e-008
chr2	79339037	1.0513230e-007
chr2	79339137	2.7130268e-008
chr2	79339800	2.0070314e-008
chr2	79339900	1.0758950e-010
chr2	79340034	1.0039590e-010
chr2	79340134	1.0039337e-010
chr2	79340234	1.0055391e-010
chr2	79340334	5.4607644e-010
chr2	79340434	1.2369020e-006
chr2	79340534	3.9601691e-006
chr2	79340823	9.2679267e-006
chr2	79340923	1.8502685e-005
chr2	79341628	4.6334181e-005
chr2	79341728	1.6796942e-008
chr2	79341828	1.0640993e-010
chr2	79341928	1.0039548e-010
chr2	79342028	1.0039418e-010
chr2	79342128	1.0280749e-010
chr2	79342228	6.7999243e-009
chr2	79342328	1.0534004e-010
chr2	79342461	6.9634410e-009
chr2	79342561	6.9633822e-009
chr2	79342788	1.0287326e-010
chr2	79342888	1.1898723e-010
chr2	79342988	5.1696890e-008
chr2	79343088	2.8692234e-008
chr2	79343188	1.6060965e-010
chr2	79343288	1.2573176e-007
chr2	79343388	5.3044259e-008
chr2	79343488	1.1947172e-010
chr2	79343588	1.0043027e-010
chr2	79343688	1.8388096e-010
chr2	79343788	2.3178442e-007
chr2	79343888	1.9810159e-010
chr2	79343988	2.1656384e-008
chr2	79344088	4.0556686e-008
chr2	79344188	1.1497179e-010
chr2	79344288	1.0039856e-010
chr2	79344388	1.0039331e-010
chr2	79344488	1.0039331e-010
chr2	79344593	1.0039333e-010
chr2	79344693	1.0045614e-010
chr2	79344793	2.7475878e-010
chr2	79344893	4.8397670e-007
chr2	79344993	4.5152667e-007
chr2	79345093	2.6306538e-010
chr2	79345193	1.0045193e-010
chr2	79345293	1.0039333e-010
chr2	79345393	1.0039331e-010
chr2	79345493	1.0039331e-010
chr2	79345593	1.0039331e-010
chr2	79345693	1.0039331e-010
chr2	79345793	1.0039331e-010
chr2	79345960	1.0039581e-010
chr2	79346060	1.0733999e-010
chr2	79346160	1.9377918e-008
chr2	79346260	2.6074838e-008
chr2	79346360	1.3158551e-010
chr2	79346460	5.5523514e-008
chr2	79346560	5.4927639e-008
chr2	79346660	5.5528563e-008
chr2	79346760	1.6260492e-010
chr2	79346860	9.7878378e-008
chr2	79346960	9.7821738e-009
chr2	79347060	2.0774722e-008
chr2	79347160	3.1759474e-008
chr2	79347260	6.5357790e-008
chr2	79347374	1.5813227e-007
chr2	79347474	1.5740842e-010
chr2	79347574	2.2107336e-010
chr2	79347674	3.3487059e-007
chr2	79347774	4.9306673e-006
chr2	79347874	3.6665548e-005
chr2	79347974	1.1624777e-004
chr2	79348074	1.6215499e-004
chr2	79348174	2.1008759e-004
chr2	79348274	2.2565616e-004
chr2	79348374	2.2392402e-004
chr2	79348474	1.8575921e-004
chr2	79348574	1.0286892e-004
chr2	79348674	2.3744656e-005
chr2	79348774	1.2601035e-005
chr2	79348926	6.0151401e-006
chr2	79349026	3.2931370e-009
chr2	79349126	1.2708506e-007
chr2	79349226	5.4489626e-008
chr2	79349326	8.4082046e-009
chr2	79349426	1.1194205e-008
chr2	79349526	1.7148931e-007
chr2	79349626	3.0042348e-008
chr2	79349728	1.7351479e-010
chr2	79349828	1.5630404e-007
chr2	79349928	5.9786479e-008
chr2	79350028	2.2341715e-010
chr2	79350128	2.3215415e-007
chr2	79350264	9.7270244e-010
chr2	79350364	1.1955706e-006
chr2	79350464	1.9126557e-006
chr2	79350564	3.9209245e-007
chr2	79350664	2.9160652e-007
chr2	79350764	8.1763350e-007
chr2	79350864	6.0758726e-008
chr2	79350964	4.4429378e-005
chr2	79351064	6.0629504e-005
chr2	79351164	5.2148246e-005
chr2	79351264	4.5109834e-005
chr2	79351364	6.6246898e-006
chr2	79351464	3.3586574e-009
chr2	79351564	9.8541079e-008
chr2	79351664	9.1460677e-009
chr2	79351764	1.0365929e-010
chr2	79351864	1.1748962e-010
chr2	79351964	4.7540010e-008
chr2	79352064	1.7899690e-010
chr2	79352164	1.4597574e-007
chr2	79352264	2.8402238e-008
chr2	79352364	1.1068273e-010
chr2	79352477	3.2919030e-010
chr2	79352577	6.3499450e-007
chr2	79352677	8.8789459e-007
chr2	79352777	7.6761525e-007
chr2	79352877	1.1364902e-006
chr2	79353005	4.3423277e-006
chr2	79353105	1.2210527e-005
chr2	79353205	8.5267025e-006
chr2	79353305	1.4834087e-007
chr2	79353405	1.3098220e-005
chr2	79353505	2.6209682e-005
chr2	79353605	2.3869528e-005
chr2	79353705	2.6772003e-005
chr2	79353805	1.4750378e-005
chr2	79353905	7.6829922e-006
chr2	79354005	5.0808122e-006
chr2	79354105	1.3089927e-007
chr2	79354205	9.9173008e-009
chr2	79354305	1.0393085e-010
chr2	79354405	1.0040074e-010
chr2	79354505	1.1748500e-010
chr2	79354690	4.7531040e-008
chr2	79354790	1.1748501e-010
chr2	79354890	1.0039947e-010
chr2	79355017	1.0039331e-010
chr2	79355117	1.0039331e-010
chr2	79355217	1.0039331e-010
chr2	79355317	1.0039331e-010
chr2	79355417	1.0039332e-010
chr2	79355517	1.0040569e-010
chr2	79355617	1.3473814e-010
chr2	79355717	9.5409681e-008
chr2	79355817	1.3473814e-010
chr2	79355917	1.0040569e-010
chr2	79356017	1.0039331e-010
chr2	79356117	1.0039331e-010
chr2	79356217	1.0039331e-010
chr2	79356317	1.0039648e-010
chr2	79356417	1.0919083e-010
chr2	79356517	2.4514110e-008
chr2	79356617	1.0919083e-010
chr2	79356717	1.0040167e-010
chr2	79356817	1.1481004e-010
chr2	79356917	4.0107833e-008
chr2	79357034	1.1757076e-010
chr2	79357134	6.8002159e-009
chr2	79357234	1.0281012e-010
chr2	79357334	1.0722603e-010
chr2	79357434	1.9059083e-008
chr2	79357534	1.0723152e-010
chr2	79357982	1.1709093e-010
chr2	79358082	4.6429470e-008
chr2	79358182	5.0335335e-008
chr2	79358282	5.1346773e-008
chr2	79358382	5.4999642e-008
chr2	79358482	1.2017633e-010
chr2	79358582	1.0040044e-010
chr2	79358682	1.0039331e-010
chr2	79358782	1.0039331e-010
chr2	79358882	1.0039331e-010
chr2	79358982	1.0039334e-010
chr2	79359082	1.0046542e-010
chr2	79359182	3.0051746e-010
chr2	79359282	5.5545883e-007
chr2	79359754	5.4630379e-008
chr2	79359854	1.2004326e-010
chr2	79359954	1.0040040e-010
chr2	79360054	1.0039331e-010
chr2	79360209	1.0039331e-010
chr2	79360526	1.0039331e-010
chr2	79360626	1.0039590e-010
chr2	79361103	1.0758950e-010
chr2	79361203	2.0070315e-008
chr2	79367408	2.0070314e-008
chr2	79367508	1.0758950e-010
chr2	79367608	1.0039590e-010
chr2	79367708	1.0039331e-010
chr2	79367808	1.0039331e-010
chr2	79367908	1.0039331e-010
chr2	79368008	1.0039331e-010
chr2	79368108	1.0039548e-010
chr2	79368208	1.0640993e-010
chr2	79368308	1.6796943e-008
chr2	79368408	4.6334185e-005
chr2	79369328	2.0070314e-008
chr2	79369428	1.0758950e-010
chr2	79369528	1.0039590e-010
chr2	79369628	1.0039331e-010
chr2	79369728	1.0039331e-010
chr2	79369828	1.0039331e-010
chr2	79369928	1.0039331e-010
chr2	79370182	1.0039331e-010
chr2	79370282	1.0039331e-010
chr2	79370382	1.0039331e-010
chr2	79370482	1.0039337e-010
chr2	79370582	1.0055258e-010
chr2	79370682	5.4238070e-010
chr2	79370782	1.2266461e-006
chr2	79370882	5.5754755e-010
chr2	79371179	7.9058503e-009
chr2	79371279	4.5982368e-008
chr2	79371379	2.5259584e-007
chr2	79371479	2.2474910e-010
chr2	79371579	4.8701954e-008
chr2	79371881	8.0404317e-009
chr2	79371981	3.0740100e-009
chr2	79372081	8.0181799e-006
chr2	79374131	2.1508953e-008
chr2	79374231	2.1508953e-008
chr2	79375279	2.0552947e-008
chr2	79375402	7.2872778e-009
chr2	79375502	1.0298311e-010
chr2	79375602	1.0039424e-010
chr2	79375702	1.0039331e-010
chr2	79375802	1.0039331e-010
chr2	79375902	1.0039331e-010
chr2	79376002	1.0039331e-010
chr2	79376102	1.0039331e-010
chr2	79376202	1.0039331e-010
chr2	79376302	1.0039888e-010
chr2	79376402	1.1584589e-010
chr2	79376502	4.2982389e-008
chr2	79376609	2.2952437e-008
chr2	79377821	2.0070314e-008
chr2	79377921	1.0758950e-010
chr2	79378021	1.0039590e-010
chr2	79378121	1.0039331e-010
chr2	79378221	1.0039332e-010
chr2	79378339	1.0041105e-010
chr2	79378439	1.4961932e-010
chr2	79378667	1.3670597e-007
chr2	79378767	2.6925038e-010
chr2	79379019	2.2294618e-007
chr2	79379119	1.6530140e-007
chr2	79379219	4.1095389e-008
chr2	79379319	2.7830645e-008
chr2	79379419	1.1807905e-010
chr2	79379519	1.9518097e-008
chr2	79379887	7.2626129e-009
chr2	79379987	1.0297423e-010
chr2	79380087	1.0041325e-010
chr2	79380187	1.5313521e-010
chr2	79380287	1.4646284e-007
chr2	79380387	2.9908584e-008
chr2	79384862	5.4324473e-003
chr2	79385538	2.0070314e-008
chr2	79385638	1.0758950e-010
chr2	79385738	1.0039590e-010
chr2	79385838	1.0039331e-010
chr2	79385938	1.0039331e-010
chr2	79386038	1.0039331e-010
chr2	79386138	1.0039331e-010
chr2	79386238	1.0039418e-010
chr2	79386338	1.0280747e-010
chr2	79386438	6.7998641e-009
chr2	79386538	1.0281005e-010
chr2	79386638	1.0739118e-010
chr2	79386738	1.9517397e-008
chr2	79386838	7.2625963e-009
chr2	79386938	1.0297422e-010
chr2	79387038	1.0040055e-010
chr2	79387319	1.1789688e-010
chr2	79387419	4.8674024e-008
chr2	79387753	7.9575231e-009
chr2	79387853	1.0322464e-010
chr2	79387953	1.0039937e-010
chr2	79388170	1.1436941e-010
chr2	79388270	3.8885047e-008
chr2	79388617	7.7243989e-009
chr2	79388717	1.1015931e-010
chr2	79388817	1.9059271e-008
chr2	79388917	1.0722517e-010
chr2	79389017	1.0039577e-010
chr2	79389117	1.0039331e-010
chr2	79389217	1.0039331e-010
chr2	79389317	1.0039331e-010
chr2	79389735	1.0039331e-010
chr2	79389835	1.0039331e-010
chr2	79389935	1.0039331e-010
chr2	79390035	1.0040667e-010
chr2	79390324	1.3748301e-010
chr2	79390424	1.0302690e-007
chr2	79390524	2.9986376e-008
chr2	79390624	5.2499995e-008
chr2	79390724	6.4345821e-008
chr2	79390824	5.6911773e-008
chr2	79390924	2.2371520e-010
chr2	79391024	2.3721668e-007
chr2	79391124	3.4058044e-006
chr2	79391224	4.9702787e-005
chr2	79392307	2.9909303e-008
chr2	79392484	1.4647352e-007
chr2	79392584	1.8412219e-010
chr2	79392684	5.6485589e-008
chr2	79392990	6.1467656e-008
chr2	79393090	3.5218051e-008
chr2	79393190	6.1045068e-008
chr2	79393290	5.3780545e-008
chr2	79393390	2.6048174e-007
chr2	79393490	1.9889171e-010
chr2	79393590	6.8021539e-009
chr2	79393690	1.0280830e-010
chr2	79393805	1.0039418e-010
chr2	79393905	1.0039804e-010
chr2	79394005	1.1352241e-010
chr2	79394105	3.6534569e-008
chr2	79394205	1.4869076e-007
chr2	79394305	2.9189057e-010
chr2	79394405	2.4987544e-007
chr2	79394505	3.9924639e-008
chr2	79394605	4.5118925e-008
chr2	79394705	1.1661580e-010
chr2	79394805	1.0039916e-010
chr2	79394905	1.0039331e-010
chr2	79395005	1.0039823e-010
chr2	79395105	1.1404036e-010
chr2	79395356	3.7971912e-008
chr2	79395456	1.1404036e-010
chr2	79395556	1.0039823e-010
chr2	79395656	1.0039418e-010
chr2	79395845	1.0280747e-010
chr2	79395945	6.7998639e-009
chr2	79396137	1.0280748e-010
chr2	79396237	1.0039757e-010
chr2	79396337	1.0978455e-010
chr2	79396437	2.6161725e-008
chr2	79396537	2.0474896e-008
chr2	79396637	1.0585238e-008
chr2	79396737	1.2983986e-007
chr2	79396837	5.6445640e-008
chr2	79396937	1.6863056e-010
chr2	79397037	1.1075903e-007
chr2	79397137	3.8440593e-010
chr2	79397374	4.8520242e-007
chr2	79397474	1.8361855e-008
chr2	79397574	1.0697385e-010
chr2	79397674	1.0039568e-010
chr2	79397774	1.0039331e-010
chr2	79398121	1.0039332e-010
chr2	79398366	1.0041845e-010
chr2	79398466	1.7016437e-010
chr2	79398566	1.9371994e-007
chr2	79398666	8.5972256e-008
chr2	79398766	5.0915606e-008
chr2	79398866	1.1870464e-010
chr2	79398966	1.0039992e-010
chr2	79399066	1.0042761e-010
chr2	79399166	1.9557626e-010
chr2	79399266	2.6423971e-007
chr2	79399366	1.9558106e-010
chr2	79399466	1.0726207e-010
chr2	79399566	1.9060019e-008
chr2	79399666	1.2180173e-010
chr2	79399766	3.7975171e-008
chr2	79399866	1.3345583e-010
chr2	79399966	4.7533371e-008
chr2	79400094	1.1748585e-010
chr2	79400194	1.0039947e-010
chr2	79400294	1.0039331e-010
chr2	79400394	1.0039331e-010
chr2	79400494	1.0039331e-010
chr2	79400594	1.0039331e-010
chr2	79400694	1.0039331e-010
chr2	79400794	1.0039331e-010
chr2	79400894	1.0039331e-010
chr2	79400994	1.0039850e-010
chr2	79401399	1.1481067e-010
chr2	79401635	4.0109562e-008
chr2	79401735	1.3129677e-010
chr2	79401835	4.0109561e-008
chr2	79401935	1.1481067e-010
chr2	79402035	1.0039851e-010
chr2	79402135	1.0039332e-010
chr2	79402235	1.0039331e-010
chr2	79402335	1.0039947e-010
chr2	79402668	1.1748501e-010
chr2	79402768	4.7531041e-008
chr2	79402959	1.1748501e-010
chr2	79403059	1.0039947e-010
chr2	79403159	1.0039331e-010
chr2	79403259	1.0039331e-010
chr2	79403359	1.0039331e-010
chr2	79403459	1.0039851e-010
chr2	79403559	1.1480992e-010
chr2	79403659	4.0107487e-008
chr2	79403759	1.1480992e-010
chr2	79403859	1.0040342e-010
chr2	79403959	1.1404036e-010
chr2	79404059	3.7971910e-008
chr2	79404159	1.1404036e-010
chr2	79404259	1.0039823e-010
chr2	79404359	1.0039331e-010
chr2	79404459	1.0039331e-010
chr2	79404559	1.0039331e-010
chr2	79404659	1.0039331e-010
chr2	79404759	1.0039331e-010
chr2	79404859	1.0039331e-010
chr2	79404959	1.0039331e-010
chr2	79405059	1.0039331e-010
chr2	79405159	1.0039331e-010
chr2	79405259	1.0039331e-010
chr2	79405359	1.0039331e-010
chr2	79405459	1.0039331e-010
chr2	79405559	1.0039331e-010
chr2	79405659	1.0039331e-010
chr2	79405759	1.0039331e-010
chr2	79405859	1.0039947e-010
chr2	79405959	1.1748501e-010
chr2	79406059	4.7531040e-008
chr2	79406159	1.1748501e-010
chr2	79406259	1.0039947e-010
chr2	79406359	1.0039331e-010
chr2	79406459	1.0039331e-010
chr2	79406559	1.0040017e-010
chr2	79406659	1.1942472e-010
chr2	79406759	5.2913872e-008
chr2	79406859	5.2866014e-007
chr2	79406959	5.9755192e-007
chr2	79407203	7.0608803e-007
chr2	79407303	4.2200223e-007
chr2	79407403	4.6226111e-010
chr2	79407503	2.3191008e-007
chr2	79407603	1.9644296e-010
chr2	79407703	1.9068862e-008
chr2	79407803	1.7066985e-010
chr2	79407903	1.6494172e-007
chr2	79408003	1.9091766e-007
chr2	79408103	1.7929052e-010
chr2	79408203	1.6801087e-008
chr2	79408303	4.6334185e-005
chr2	79411282	4.9007602e-006
chr2	79411382	1.8663526e-009
chr2	79411592	1.0102967e-010
chr2	79411692	1.0039354e-010
chr2	79411792	1.0040065e-010
chr2	79411892	1.2074775e-010
chr2	79411992	5.6585368e-008
chr2	79412092	1.5524448e-007
chr2	79412192	1.5630104e-010
chr2	79412292	1.0282819e-010
chr2	79412392	6.8001158e-009
chr2	79412741	1.1335662e-010
chr2	79412841	2.8687822e-008
chr2	79412941	5.1696246e-008
chr2	79413041	1.1898595e-010
chr2	79413357	1.0040260e-010
chr2	79413457	1.0758950e-010
chr2	79413557	2.0070314e-008
chr2	79414096	2.0076975e-008
chr2	79414196	2.0668110e-010
chr2	79414296	2.5670051e-007
chr2	79414396	3.6477062e-007
chr2	79414496	6.5874766e-007
chr2	79414596	1.4355125e-007
chr2	79414696	1.5208602e-010
chr2	79414880	1.0041194e-010
chr2	79414980	1.0039332e-010
chr2	79415080	1.0039331e-010
chr2	79415180	1.0039331e-010
chr2	79415280	1.0039331e-010
chr2	79415380	1.0039331e-010
chr2	79415480	1.0039331e-010
chr2	79415580	1.0039600e-010
chr2	79415680	1.0785174e-010
chr2	79415780	2.0798044e-008
chr2	79416009	4.2712249e-008
chr2	79416109	1.2381526e-010
chr2	79416209	1.9518473e-008
chr2	79416309	7.2626220e-009
chr2	79416409	1.0297878e-010
chr2	79416509	1.1269813e-010
chr2	79416609	3.4244237e-008
chr2	79416709	1.2038059e-007
chr2	79416809	1.4373644e-010
chr2	79416909	1.0040894e-010
chr2	79417009	1.0042061e-010
chr2	79417109	1.7613787e-010
chr2	79417209	2.1029682e-007
chr2	79417309	1.4906592e-007
chr2	79417409	2.4685845e-010
chr2	79417509	1.6794266e-007
chr2	79417609	9.5067554e-008
chr2	79417709	1.1963360e-007
chr2	79417809	1.4346850e-010
chr2	79417909	1.0282428e-010
chr2	79418061	6.8023875e-009
chr2	79418161	2.0867029e-010
chr2	79418298	2.8698097e-007
chr2	79418398	3.6204712e-007
chr2	79418498	2.3082130e-010
chr2	79418598	1.0044118e-010
chr2	79418877	1.0280749e-010
chr2	79418977	6.7998639e-009
chr2	79419077	1.0281272e-010
chr2	79419177	1.1460414e-010
chr2	79419277	3.9533677e-008
chr2	79419377	3.1976379e-007
chr2	79419477	3.8248617e-007
chr2	79419577	2.9671698e-010
chr2	79419677	6.8613093e-008
chr2	79419777	2.5921715e-006
chr2	79419877	2.9247586e-006
chr2	79419977	3.0355511e-006
chr2	79420077	4.8472963e-007
chr2	79420177	1.1819643e-007
chr2	79420277	1.9763839e-010
chr2	79420377	1.0671759e-007
chr2	79420477	4.4387983e-008
chr2	79420642	2.2368150e-007
chr2	79420742	3.4019146e-007
chr2	79420842	1.4917546e-008
chr2	79420942	3.4347199e-010
chr2	79421196	6.2657643e-007
chr2	79421296	4.4358770e-007
chr2	79421396	1.1218463e-007
chr2	79421496	1.4485818e-010
chr2	79421596	8.1668693e-009
chr2	79421696	5.7407982e-008
chr2	79421796	1.2721997e-007
chr2	79421896	1.4476132e-006
chr2	79421996	5.6155337e-005
chr2	79422096	7.2341979e-005
chr2	79422196	1.0631749e-004
chr2	79422296	1.0471055e-004
chr2	79422396	1.1330292e-004
chr2	79422496	1.0320629e-004
chr2	79422596	9.3328225e-005
chr2	79422696	7.1273041e-005
chr2	79422796	3.2065970e-005
chr2	79422896	2.6330346e-005
chr2	79422996	2.0457944e-005
chr2	79423096	2.5190124e-006
chr2	79423196	1.5532584e-006
chr2	79423296	1.3807794e-006
chr2	79423396	1.8438609e-006
chr2	79423496	6.3503023e-007
chr2	79423596	3.2919113e-010
chr2	79423696	1.0047576e-010
chr2	79423796	1.0039334e-010
chr2	79423896	1.0039331e-010
chr2	79423996	1.0039333e-010
chr2	79424096	1.0044607e-010
chr2	79424196	2.4680660e-010
chr2	79424296	4.0640746e-007
chr2	79424417	1.2189259e-006
chr2	79424517	6.1982878e-006
chr2	79424617	3.5421317e-005
chr2	79424717	4.3375066e-005
chr2	79424892	4.1737364e-005
chr2	79424992	3.4444501e-005
chr2	79425092	2.3382034e-005
chr2	79425192	5.6557046e-006
chr2	79425292	2.8008339e-006
chr2	79425392	1.4890858e-009
chr2	79425492	9.5755273e-008
chr2	79425592	1.3488196e-010
chr2	79425692	1.4025872e-010
chr2	79425792	1.1068153e-007
chr2	79425892	1.4024458e-010
chr2	79425992	1.0679365e-010
chr2	79426092	1.7819392e-008
chr2	79426192	1.5429759e-010
chr2	79426292	1.2409083e-007
chr2	79426392	6.6724037e-007
chr2	79426492	3.4899114e-010
chr2	79426592	6.8057316e-009
chr2	79426692	1.0280959e-010
chr2	79426792	1.0039418e-010
chr2	79426892	1.0039331e-010
chr2	79426992	1.0039338e-010
chr2	79427092	1.0056982e-010
chr2	79427192	5.9022074e-010
chr2	79427360	1.3594056e-006
chr2	79427894	1.0873446e-004
chr2	79427994	1.1259531e-004
chr2	79428094	1.3331192e-004
chr2	79428825	2.0070315e-008
chr2	79428968	1.0758949e-010
chr2	79429068	1.0039698e-010
chr2	79429250	1.0337825e-010
chr2	79429350	8.3838171e-009
chr2	79429651	6.6559804e-008
chr2	79430040	1.2034069e-007
chr2	79430140	2.9058480e-008
chr2	79430240	2.6856150e-008
chr2	79430340	1.1003748e-010
chr2	79430440	1.0722905e-010
chr2	79430540	1.9059743e-008
chr2	79430640	1.1753166e-010
chr2	79430740	2.6880152e-008
chr2	79430840	1.2220244e-007
chr2	79430940	1.3529021e-008
chr2	79431074	1.1457968e-007
chr2	79431174	4.5500169e-010
chr2	79431274	6.1672707e-007
chr2	79431374	7.2405547e-007
chr2	79431474	3.2274088e-007
chr2	79431574	1.4489706e-008
chr2	79431674	1.0562071e-010
chr2	79431774	2.1174667e-010
chr2	79431874	3.0910275e-007
chr2	79431974	9.2342540e-008
chr2	79432074	6.4984530e-008
chr2	79432174	2.3214593e-008
chr2	79432274	1.0872254e-010
chr2	79432374	1.0039718e-010
chr2	79432474	1.0280747e-010
chr2	79432574	6.7998653e-009
chr2	79432674	1.0287045e-010
chr2	79432939	2.7107267e-010
chr2	79433039	4.7374097e-007
chr2	79433139	2.7110909e-010
chr2	79433617	1.4032728e-010
chr2	79433717	1.1068154e-007
chr2	79433817	1.4024138e-010
chr2	79433917	1.0040767e-010
chr2	79434017	1.0039332e-010
chr2	79434117	1.0039331e-010
chr2	79434217	1.0039331e-010
chr2	79434317	1.0039331e-010
chr2	79434417	1.0039331e-010
chr2	79434517	1.0039331e-010
chr2	79434617	1.0039331e-010
chr2	79434717	1.0039331e-010
chr2	79434817	1.0039331e-010
chr2	79434917	1.0039331e-010
chr2	79435017	1.0039999e-010
chr2	79435117	1.1893812e-010
chr2	79435217	5.1563527e-008
chr2	79435323	5.6136777e-007
chr2	79435423	1.2310983e-006
chr2	79435600	8.6352233e-007
chr2	79435700	4.1162609e-010
chr2	79435800	1.6661665e-010
chr2	79435900	1.8335903e-007
chr2	79436000	7.4247136e-008
chr2	79436135	1.3576221e-010
chr2	79436235	1.9062448e-008
chr2	79436335	1.3122416e-010
chr2	79436435	6.2455551e-008
chr2	79436535	2.0415629e-007
chr2	79436635	5.0336568e-008
chr2	79436735	1.8319119e-007
chr2	79436835	8.8032535e-008
chr2	79436935	6.1238000e-007
chr2	79437035	6.2589180e-007
chr2	79437135	1.2860573e-007
chr2	79437235	4.3288388e-007
chr2	79437335	7.2496781e-007
chr2	79437435	1.3638575e-006
chr2	79437535	6.6394442e-007
chr2	79437635	3.3963122e-010
chr2	79437735	1.1758588e-010
chr2	79437835	4.7531058e-008
chr2	79437935	1.1749306e-010
chr2	79438035	1.1947888e-010
chr2	79438135	5.3043831e-008
chr2	79438299	1.2572819e-007
chr2	79438399	1.4916583e-010
chr2	79438684	6.8009689e-009
chr2	79438784	1.0280787e-010
chr2	79438884	1.0039418e-010
chr2	79438984	1.0039331e-010
chr2	79439084	1.0039331e-010
chr2	79439184	1.0039331e-010
chr2	79439284	1.0039331e-010
chr2	79439384	1.0039851e-010
chr2	79439484	1.1480992e-010
chr2	79439584	4.0107487e-008
chr2	79439714	1.1481289e-010
chr2	79439814	1.0759507e-010
chr2	79439914	2.0070315e-008
chr2	79440610	3.9018533e-006
chr2	79440710	9.9807784e-008
chr2	79440810	1.8509895e-010
chr2	79440910	9.9807787e-008
chr2	79441246	3.9018535e-006
chr2	79441881	2.0552946e-008
chr2	79441981	7.2872779e-009
chr2	79442081	1.0298400e-010
chr2	79442181	1.0280843e-010
chr2	79442281	6.7998639e-009
chr2	79442381	1.0280747e-010
chr2	79442481	1.0039418e-010
chr2	79442581	1.0039331e-010
chr2	79442681	1.0039331e-010
chr2	79442781	1.0039332e-010
chr2	79442881	1.0041599e-010
chr2	79442981	1.6332877e-010
chr2	79443081	1.7475069e-007
chr2	79443181	3.1106980e-007
chr2	79443281	2.1245156e-010
chr2	79443381	1.0043369e-010
chr2	79443481	1.0039332e-010
chr2	79443581	1.0039331e-010
chr2	79443681	1.0039331e-010
chr2	79443781	1.0039331e-010
chr2	79443881	1.0039331e-010
chr2	79443981	1.0039331e-010
chr2	79444081	1.0039331e-010
chr2	79444181	1.0039331e-010
chr2	79444281	1.0039331e-010
chr2	79444381	1.0039331e-010
chr2	79444595	1.0039331e-010
chr2	79444695	1.0039331e-010
chr2	79444795	1.0039331e-010
chr2	79444895	1.0039331e-010
chr2	79444995	1.0039331e-010
chr2	79445095	1.0039426e-010
chr2	79445195	1.0302220e-010
chr2	79445295	7.3957396e-009
chr2	79445395	2.5103603e-008
chr2	79445495	1.0940325e-010
chr2	79445595	1.0039743e-010
chr2	79445695	1.0280748e-010
chr2	79445795	6.7998640e-009
chr2	79445895	1.0280747e-010
chr2	79445995	1.0039418e-010
chr2	79446095	1.0039331e-010
chr2	79446195	1.0039331e-010
chr2	79446295	1.0039865e-010
chr2	79446555	1.1521578e-010
chr2	79446655	4.1233786e-008
chr2	79446755	9.0619016e-009
chr2	79446855	4.7429488e-008
chr2	79446955	4.8343935e-008
chr2	79447055	1.1663390e-004
chr2	79447585	9.5024665e-006
chr2	79447685	3.8333270e-009
chr2	79447785	2.4815398e-008
chr2	79447885	1.0929940e-010
chr2	79447985	1.0039898e-010
chr2	79448085	1.0722533e-010
chr2	79448185	1.9059726e-008
chr2	79448313	1.1726333e-010
chr2	79448413	2.6182944e-008
chr2	79448513	2.0729281e-008
chr2	79448613	1.0782695e-010
chr2	79448713	1.0039858e-010
chr2	79448813	1.0758950e-010
chr2	79448913	2.0070314e-008
chr2	79449443	2.0072218e-008
chr2	79449543	1.3592001e-010
chr2	79449643	7.3462926e-008
chr2	79449743	2.6506927e-007
chr2	79449843	2.0991288e-010
chr2	79449943	2.0077193e-008
chr2	79450511	2.1508953e-008
chr2	79450611	2.1508953e-008
chr3	34352108	3.9976975e-008
chr3	34352311	1.1476289e-010
chr3	34352411	1.0040195e-010
chr3	34352511	1.0999925e-010
chr3	34352611	2.6757541e-008
chr3	34352711	2.7839620e-008
chr3	34352811	1.0274641e-007
chr3	34352943	3.3383388e-007
chr3	34353043	4.0434896e-008
chr3	34353143	1.1495908e-010
chr3	34353243	1.7598231e-010
chr3	34353343	2.0983965e-007
chr3	34353443	4.4858239e-007
chr3	34353627	2.6083888e-007
chr3	34353727	8.0613188e-007
chr3	34353827	9.8129487e-007
chr3	34353927	5.3681843e-010
chr3	34354027	5.1026881e-008
chr3	34354127	1.0839578e-007
chr3	34354505	1.3941770e-010
chr3	34354605	1.0040737e-010
chr3	34354799	1.0039332e-010
chr3	34354899	1.0041105e-010
chr3	34354999	1.4960834e-010
chr3	34355099	1.3667551e-007
chr3	34355199	1.7669841e-010
chr3	34355299	5.0563125e-008
chr3	34355463	2.0854699e-008
chr3	34355563	1.7117548e-010
chr3	34355663	1.6360302e-007
chr3	34355763	1.8620939e-007
chr3	34355863	1.6367496e-007
chr3	34356070	3.8529284e-010
chr3	34356170	3.9538923e-007
chr3	34356270	2.6942758e-007
chr3	34356370	2.0887015e-007
chr3	34356787	6.1348339e-008
chr3	34356887	3.1804853e-007
chr3	34356987	4.7314056e-007
chr3	34357087	1.9277746e-007
chr3	34357187	8.0745084e-007
chr3	34357417	5.1431309e-006
chr3	34357517	9.7655455e-006
chr3	34358813	4.0123781e-006
chr3	34360437	2.0070314e-008
chr3	34360537	1.0758950e-010
chr3	34360637	1.0039590e-010
chr3	34360956	1.0039331e-010
chr3	34361056	1.0039331e-010
chr3	34361157	1.0039331e-010
chr3	34361257	1.0039331e-010
chr3	34361399	1.0039331e-010
chr3	34361499	1.0039331e-010
chr3	34361599	1.0040192e-010
chr3	34361699	1.2428339e-010
chr3	34361799	6.6397034e-008
chr3	34361899	1.2952475e-007
chr3	34361999	1.4703294e-010
chr3	34362099	1.0303945e-010
chr3	34362199	7.3957400e-009
chr3	34362299	2.5103603e-008
chr3	34362399	1.0940325e-010
chr3	34362499	1.0039656e-010
chr3	34362686	1.0039331e-010
chr3	34362786	1.0039331e-010
chr3	34362943	1.0039331e-010
chr3	34363043	1.0039331e-010
chr3	34363143	1.0039331e-010
chr3	34363318	1.0039331e-010
chr3	34363418	1.0039331e-010
chr3	34363518	1.0039331e-010
chr3	34363618	1.0039331e-010
chr3	34363718	1.0039331e-010
chr3	34363832	1.0039331e-010
chr3	34363932	1.0039331e-010
chr3	34364032	1.0039331e-010
chr3	34364132	1.0039433e-010
chr3	34364232	1.0321445e-010
chr3	34364332	7.9292568e-009
chr3	34364432	4.7488080e-008
chr3	34364532	5.0037333e-008
chr3	34364725	2.8553368e-008
chr3	34364825	1.1064638e-010
chr3	34364925	1.0039946e-010
chr3	34365025	1.0722510e-010
chr3	34365125	1.9059082e-008
chr3	34365225	1.0722509e-010
chr3	34365399	1.0039577e-010
chr3	34365499	1.0039331e-010
chr3	34365599	1.0039332e-010
chr3	34365699	1.0041721e-010
chr3	34365799	1.6672814e-010
chr3	34365899	1.8418416e-007
chr3	34365999	6.0057719e-008
chr3	34366099	1.2199902e-010
chr3	34366199	1.0040109e-010
chr3	34366299	1.0039331e-010
chr3	34366399	1.0039331e-010
chr3	34366499	1.0039331e-010
chr3	34366599	1.0039331e-010
chr3	34366699	1.0039331e-010
chr3	34366799	1.0039418e-010
chr3	34366899	1.0280747e-010
chr3	34366999	6.7998639e-009
chr3	34367099	1.0281251e-010
chr3	34367199	1.1404491e-010
chr3	34367299	3.7981784e-008
chr3	34367668	1.9632289e-010
chr3	34367768	2.0112488e-007
chr3	34367868	1.2356604e-007
chr3	34367968	9.7130665e-007
chr3	34368136	4.5036878e-010
chr3	34368236	1.0052030e-010
chr3	34368336	1.0280752e-010
chr3	34368436	6.7998638e-009
chr3	34368536	1.0280747e-010
chr3	34368636	1.0039418e-010
chr3	34368736	1.0039331e-010
chr3	34368836	1.0039331e-010
chr3	34368936	1.0039418e-010
chr3	34369036	1.0280879e-010
chr3	34369136	6.8035350e-009
chr3	34369236	2.5683735e-010
chr3	34369336	4.1751022e-007
chr3	34369436	3.5032786e-010
chr3	34369536	1.1074132e-007
chr3	34369636	1.4043040e-010
chr3	34369736	4.3316271e-010
chr3	34369836	9.2338661e-007
chr3	34369936	6.1958483e-007
chr3	34370036	3.9007380e-007
chr3	34370136	2.4092080e-010
chr3	34370514	1.0049817e-010
chr3	34370614	2.5078471e-010
chr3	34370737	4.1744687e-007
chr3	34370837	2.5078468e-010
chr3	34370937	1.0044750e-010
chr3	34371037	1.0039333e-010
chr3	34371137	1.0039331e-010
chr3	34371237	1.0039331e-010
chr3	34371337	1.0039331e-010
chr3	34371437	1.0039331e-010
chr3	34371612	1.0039331e-010
chr3	34371712	1.0039331e-010
chr3	34371812	1.0039590e-010
chr3	34371912	1.0758950e-010
chr3	34372012	2.0070314e-008
chr3	34372680	2.0070314e-008
chr3	34372780	1.0758950e-010
chr3	34372880	1.0039590e-010
chr3	34372980	1.0039823e-010
chr3	34373080	1.1404071e-010
chr3	34373180	3.7972891e-008
chr3	34373389	1.2221477e-010
chr3	34373489	2.0071297e-008
chr3	34373992	1.3594056e-006
chr3	34374173	5.9022077e-010
chr3	34374298	1.0056982e-010
chr3	34374398	1.0039337e-010
chr3	34374661	1.0039331e-010
chr3	34374761	1.0039331e-010
chr3	34374861	1.0039332e-010
chr3	34374961	1.0039331e-010
chr3	34375061	1.0039331e-010
chr3	34375161	1.0039331e-010
chr3	34375261	1.0039331e-010
chr3	34375372	1.0039418e-010
chr3	34375472	1.0280748e-010
chr3	34375572	6.7998640e-009
chr3	34375672	1.0280747e-010
chr3	34375772	1.0039418e-010
chr3	34376039	1.0039331e-010
chr3	34376139	1.0039331e-010
chr3	34376239	1.0039331e-010
chr3	34376339	1.0039496e-010
chr3	34376439	1.0498986e-010
chr3	34376539	1.2856137e-008
chr3	34376639	2.5420227e-007
chr3	34376739	1.7575530e-006
chr3	34376839	7.5133141e-010
chr3	34376939	6.8153801e-009
chr3	34377039	1.0528539e-010
chr3	34377139	6.7999232e-009
chr3	34377239	1.0281501e-010
chr3	34377339	1.2075028e-010
chr3	34377554	5.6589489e-008
chr3	34377786	6.2251993e-008
chr3	34377953	3.9939511e-008
chr3	34378053	1.1173426e-006
chr3	34378247	7.1529301e-006
chr3	34378347	1.3915827e-005
chr3	34378447	2.7922967e-005
chr3	34378726	5.2717737e-005
chr3	34378826	6.3200766e-005
chr3	34379097	8.6051152e-005
chr3	34379197	8.1774648e-005
chr3	34379297	6.3147403e-005
chr3	34379397	4.7157707e-005
chr3	34379792	2.1863263e-005
chr3	34379892	1.0095849e-008
chr3	34379992	7.6148790e-008
chr3	34380092	2.7074559e-007
chr3	34380192	2.1526121e-010
chr3	34380292	2.4522693e-008
chr3	34380392	1.0921745e-010
chr3	34380552	1.6043850e-010
chr3	34380652	1.6671592e-007
chr3	34380752	1.2585919e-008
chr3	34380852	4.9349276e-008
chr3	34380952	1.2140536e-010
chr3	34381143	7.8012011e-009
chr3	34381243	4.2094530e-008
chr3	34381343	8.0710513e-009
chr3	34381443	1.0056816e-008
chr3	34381604	1.2548787e-007
chr3	34381704	4.1849645e-008
chr3	34381804	6.6953702e-008
chr3	34381904	8.4380387e-008
chr3	34382004	1.6439422e-007
chr3	34382104	1.5959681e-010
chr3	34382204	1.0042080e-010
chr3	34382368	1.1748502e-010
chr3	34382468	4.7531042e-008
chr3	34382568	1.1748501e-010
chr3	34382668	1.0039947e-010
chr3	34382833	1.0039331e-010
chr3	34382933	1.0039331e-010
chr3	34383198	1.0039331e-010
chr3	34383347	1.0039837e-010
chr3	34383447	1.1442627e-010
chr3	34383547	3.9042823e-008
chr3	34383647	9.0393609e-009
chr3	34383747	4.8836355e-008
chr3	34383847	1.4901296e-010
chr3	34383947	7.3464799e-008
chr3	34384047	2.6506367e-007
chr3	34384411	1.9587319e-010
chr3	34384529	1.0043089e-010
chr3	34384629	1.0919098e-010
chr3	34384890	2.4514511e-008
chr3	34385146	1.1415100e-010
chr3	34385246	1.2756589e-008
chr3	34385346	3.5120806e-005
chr3	34386627	2.0070314e-008
chr3	34386727	1.0758949e-010
chr3	34386827	1.0039590e-010
chr3	34386927	1.0039331e-010
chr3	34387027	1.0039331e-010
chr3	34387127	1.0039331e-010
chr3	34387227	1.0039331e-010
chr3	34387327	1.0039331e-010
chr3	34387427	1.0039331e-010
chr3	34387527	1.0039331e-010
chr3	34387627	1.0039331e-010
chr3	34387981	1.0039331e-010
chr3	34388081	1.0039331e-010
chr3	34388181	1.0039590e-010
chr3	34388281	1.0758950e-010
chr3	34388381	2.0070314e-008
chr3	34388948	2.0070678e-008
chr3	34389048	1.1301063e-010
chr3	34389148	1.4138536e-008
chr3	34389248	3.0799201e-007
chr3	34389469	3.8019831e-007
chr3	34389569	1.8406078e-008
chr3	34389669	4.8130841e-008
chr3	34390008	4.3733246e-008
chr3	34390108	1.1611647e-010
chr3	34390208	1.0039898e-010
chr3	34390308	1.0039331e-010
chr3	34390408	1.0039331e-010
chr3	34390670	1.0039591e-010
chr3	34390770	1.0758950e-010
chr3	34390870	2.0070314e-008
chr3	34391648	3.2339730e-008
chr3	34391748	1.8262885e-007
chr3	34391848	3.9280208e-008
chr3	34391948	1.1451181e-010
chr3	34392048	1.0039840e-010
chr3	34392148	1.0039331e-010
chr3	34392316	1.0039577e-010
chr3	34392416	1.0722510e-010
chr3	34392516	1.9059083e-008
chr3	34392616	1.0722510e-010
chr3	34392716	1.0040097e-010
chr3	34392816	1.1481199e-010
chr3	34392916	4.0113222e-008
chr3	34393078	1.6038021e-010
chr3	34393178	1.1068725e-007
chr3	34393278	1.4027009e-010
chr3	34393636	1.5337045e-010
chr3	34393736	1.4705477e-007
chr3	34393937	6.8277926e-007
chr3	34394037	3.4639756e-010
chr3	34394137	1.0048196e-010
chr3	34394237	1.0039594e-010
chr3	34394337	1.0758950e-010
chr3	34394437	2.0070314e-008
chr3	34394988	2.0070488e-008
chr3	34395088	1.1017677e-010
chr3	34395188	6.8002154e-009
chr3	34395288	1.1017678e-010
chr3	34395781	2.0070489e-008
chr3	34396292	9.5021666e-006
chr3	34396501	3.5244756e-009
chr3	34396601	1.0162718e-010
chr3	34396701	1.0039375e-010
chr3	34396801	1.0039331e-010
chr3	34396901	1.0039331e-010
chr3	34397220	1.0039331e-010
chr3	34397320	1.0039331e-010
chr3	34397420	1.0039331e-010
chr3	34397520	1.0039591e-010
chr3	34397620	1.0758950e-010
chr3	34397720	2.0070315e-008
chr3	34398241	2.0070315e-008
chr3	34398341	1.0759289e-010
chr3	34398441	1.0919365e-010
chr3	34398541	2.4514113e-008
chr3	34398987	1.0920864e-010
chr3	34399240	1.4584684e-010
chr3	34399340	1.2622434e-007
chr3	34399440	3.6869077e-008
chr3	34399540	2.0026944e-008
chr3	34399640	1.0757387e-010
chr3	34399740	1.0039689e-010
chr3	34399840	1.0315947e-010
chr3	34399940	7.7766663e-009
chr3	34400040	4.1085934e-008
chr3	34400140	2.2394366e-010
chr3	34400240	2.6329884e-007
chr3	34400340	6.9550360e-008
chr3	34400440	1.2541970e-010
chr3	34400540	1.0040233e-010
chr3	34400640	1.0039331e-010
chr3	34400740	1.0039331e-010
chr3	34400840	1.0039331e-010
chr3	34400940	1.0039331e-010
chr3	34401040	1.0039331e-010
chr3	34401140	1.0039331e-010
chr3	34401240	1.0039330e-010
chr3	34401340	1.0039331e-010
chr3	34401440	1.0039418e-010
chr3	34401540	1.0280747e-010
chr3	34401640	6.7998641e-009
chr3	34401740	1.0281005e-010
chr3	34401960	1.0738138e-010
chr3	34402060	1.9490179e-008
chr3	34402550	2.7941878e-008
chr3	34402650	2.1941386e-008
chr3	34403268	2.1829086e-008
chr3	34403368	2.6271281e-008
chr3	34403468	1.0982402e-010
chr3	34403568	1.0039671e-010
chr3	34403668	1.0039577e-010
chr3	34403768	1.0722516e-010
chr3	34403868	1.9059247e-008
chr3	34403968	1.0980355e-010
chr3	34404298	6.8000306e-009
chr3	34404398	1.0280753e-010
chr3	34404882	1.0039418e-010
chr3	34404982	1.0040569e-010
chr3	34405166	1.3473814e-010
chr3	34405266	9.5409680e-008
chr3	34405366	1.3473814e-010
chr3	34405466	1.0040569e-010
chr3	34405566	1.0039332e-010
chr3	34405666	1.0039577e-010
chr3	34405766	1.0722510e-010
chr3	34405866	1.9059082e-008
chr3	34406021	1.0722787e-010
chr3	34406121	1.0759214e-010
chr3	34406410	2.0070314e-008
chr3	34407016	2.0070806e-008
chr3	34407291	1.1491099e-010
chr3	34407391	1.9059575e-008
chr3	34407491	1.0722527e-010
chr3	34407591	1.0039577e-010
chr3	34408060	1.0039331e-010
chr3	34408283	1.0039331e-010
chr3	34408383	1.0039331e-010
chr3	34408483	1.0039331e-010
chr3	34408583	1.0040653e-010
chr3	34408683	1.3707814e-010
chr3	34408783	1.0190335e-007
chr3	34408883	2.5583227e-008
chr3	34408983	1.5688167e-010
chr3	34409214	1.2038456e-007
chr3	34409314	3.4244558e-008
chr3	34409414	1.1269721e-010
chr3	34409514	1.0039775e-010
chr3	34409614	1.0041105e-010
chr3	34409790	1.4960867e-010
chr3	34410008	1.3667644e-007
chr3	34410375	1.7954440e-010
chr3	34410475	5.5863938e-008
chr3	34410575	5.7209012e-008
chr3	34410675	9.6381217e-009
chr3	34410886	5.2233273e-008
chr3	34410986	2.2398045e-008
chr3	34411086	1.1103561e-010
chr3	34411186	6.8000600e-009
chr3	34411286	1.0280754e-010
chr3	34411386	1.0039418e-010
chr3	34411486	1.0039331e-010
chr3	34411586	1.0039354e-010
chr3	34411686	1.0102968e-010
chr3	34411786	1.8663526e-009
chr3	34411886	4.9007602e-006
chr3	34412804	2.0070317e-008
chr3	34412904	1.0761205e-010
chr3	34413301	1.5878971e-010
chr3	34413401	1.6214310e-007
chr3	34413501	1.5878562e-010
chr3	34413862	1.0041435e-010
chr3	34413962	1.0039332e-010
chr3	34414062	1.0039331e-010
chr3	34414162	1.0039331e-010
chr3	34414262	1.0039331e-010
chr3	34414362	1.0039418e-010
chr3	34414462	1.0280762e-010
chr3	34414562	6.8002666e-009
chr3	34414662	1.1969675e-010
chr3	34414762	4.5869131e-008
chr3	34414862	4.5881012e-008
chr3	34415107	2.1581505e-010
chr3	34415207	2.3591503e-007
chr3	34415307	1.8536943e-010
chr3	34415407	1.0042639e-010
chr3	34415507	1.0722511e-010
chr3	34415607	1.9059082e-008
chr3	34416027	1.0723035e-010
chr3	34416190	1.1404350e-010
chr3	34416290	3.7972843e-008
chr3	34416678	1.2180084e-010
chr3	34416778	1.9060016e-008
chr3	34416878	1.0722543e-010
chr3	34416978	1.0039577e-010
chr3	34417078	1.0039331e-010
chr3	34417178	1.0039332e-010
chr3	34417278	1.0041293e-010
chr3	34417378	1.5484546e-010
chr3	34417478	1.5120889e-007
chr3	34417578	9.4386688e-007
chr3	34417678	2.6305466e-006
chr3	34417864	9.8467239e-007
chr3	34417998	3.9070216e-007
chr3	34418098	2.8979530e-010
chr3	34418198	5.6346450e-008
chr3	34418413	2.0777310e-006
chr3	34418513	3.9999557e-006
chr3	34418613	5.8882790e-006
chr3	34418713	1.0053621e-004
chr3	34419372	2.0070854e-008
chr3	34419811	1.1561694e-010
chr3	34419911	2.0887651e-008
chr3	34420069	5.1174953e-008
chr3	34420303	4.1627461e-009
chr3	34420403	9.5027866e-006
chr3	34420971	1.5383749e-007
chr3	34421071	1.9900437e-006
chr3	34421171	8.1916614e-007
chr3	34421271	2.6857572e-007
chr3	34421371	3.1579137e-007
chr3	34421663	3.7513341e-007
chr3	34421763	2.3553696e-010
chr3	34421863	1.0044201e-010
chr3	34421963	1.0039333e-010
chr3	34422063	1.0039331e-010
chr3	34422163	1.0039331e-010
chr3	34422263	1.0040092e-010
chr3	34422363	1.2150775e-010
chr3	34422463	5.8694424e-008
chr3	34422613	7.6690337e-008
chr3	34422713	2.0642446e-007
chr3	34422813	2.4344131e-007
chr3	34422913	1.3468915e-008
chr3	34423013	2.0425442e-008
chr3	34423113	7.7791188e-009
chr3	34423213	1.9551564e-008
chr3	34423313	1.2393357e-010
chr3	34423667	4.2983470e-008
chr3	34423767	2.2952511e-008
chr3	34424581	2.0070488e-008
chr3	34424681	1.1017671e-010
chr3	34424781	6.8000397e-009
chr3	34424881	1.0280754e-010
chr3	34424981	1.0040144e-010
chr3	34425081	1.2054651e-010
chr3	34425181	5.6026926e-008
chr3	34425281	1.2657553e-007
chr3	34425381	1.4596879e-010
chr3	34425481	1.0040973e-010
chr3	34425581	1.0039331e-010
chr3	34425681	1.0039331e-010
chr3	34425781	1.0039331e-010
chr3	34425881	1.0039331e-010
chr3	34425981	1.0039418e-010
chr3	34426180	1.0280753e-010
chr3	34426419	6.8000230e-009
chr3	34426519	1.0948352e-010
chr3	34426619	1.8191997e-008
chr3	34426909	1.9581573e-010
chr3	34427009	2.3178338e-007
chr3	34427109	1.8388510e-010
chr3	34427209	1.0725729e-010
chr3	34427502	1.9059249e-008
chr3	34427602	1.0980355e-010
chr3	34427825	6.8000307e-009
chr3	34428107	1.0281019e-010
chr3	34428473	1.0759043e-010
chr3	34428573	2.0070315e-008
chr3	34429166	1.3594056e-006
chr3	34429266	5.9025130e-010
chr3	34429366	1.1501178e-010
chr3	34429466	4.0107512e-008
chr3	34429566	1.1480993e-010
chr3	34429666	1.0039851e-010
chr3	34429967	1.0039331e-010
chr3	34430067	1.0039331e-010
chr3	34430167	1.0039331e-010
chr3	34430267	1.0039331e-010
chr3	34430367	1.0039331e-010
chr3	34430504	1.0039590e-010
chr3	34430604	1.0758950e-010
chr3	34430704	2.0070314e-008
chr3	34431368	2.0070314e-008
chr3	34431468	1.0758950e-010
chr3	34431568	1.0039591e-010
chr3	34431668	1.0039818e-010
chr3	34431768	1.1391798e-010
chr3	34431868	3.7632312e-008
chr3	34431968	2.9007903e-007
chr3	34432068	1.5813940e-008
chr3	34432168	4.5542249e-008
chr3	34432268	4.5826097e-008
chr3	34432368	1.1687083e-010
chr3	34432468	1.0087073e-010
chr3	34432568	1.4087290e-009
chr3	34432668	3.6308226e-006
chr3	34432768	9.4266661e-006
chr3	34432868	1.9494327e-005
chr3	34432968	3.1177393e-005
chr3	34433068	3.3749649e-005
chr3	34433168	3.3235618e-005
chr3	34433268	2.5056557e-005
chr3	34433368	1.8022203e-005
chr3	34433468	1.4081981e-006
chr3	34433568	3.1137683e-007
chr3	34433668	2.4574850e-007
chr3	34433768	1.6920427e-008
chr3	34434155	9.9696763e-008
chr3	34434277	1.5120573e-010
chr3	34434467	3.0613563e-008
chr3	34434567	1.8043979e-007
chr3	34434667	8.4117291e-007
[truncated: 10,461 more rows]
