# Supplementary material for: The impact of chromatin modifiers on the timing of locus replication in mouse embryonic stem cells
Source: Genome Biol. 2007 Aug 17;8(8):R169. doi: 10.1186/gb-2007-8-8-r169 (PMC2374999; doi:10.1186/gb-2007-8-8-r169)
Supplement: Additional data file 3 — Microarray data for the histone acetylation analysis. [file gb-2007-8-8-r169-S3.zip › AcK9r2_raw_input.txt]

CHR	START_LOCATION	END_LOCATION	PM
CHR7	91522525	91522525	3974.22
CHR7	91434020	91434020	848.22
CHR7	91470516	91470516	775.44
CHR7	91507710	91507710	1725.22
CHR7	91521825	91521825	1933.11
CHR7	91495369	91495369	1693.00
CHR7	91465219	91465219	783.78
CHR7	91373131	91373131	837.11
CHR7	91357445	91357445	468.56
CHR7	91507310	91507310	629.89
CHR7	91511193	91511193	340.56
CHR7	91347514	91347514	777.22
CHR7	91276689	91276689	753.22
CHR7	91531795	91531795	780.78
CHR7	91210294	91210294	514.56
CHR7	91509710	91509710	728.00
CHR7	91270107	91270107	2383.44
CHR7	91366677	91366677	637.78
CHR7	91465419	91465419	1319.67
CHR7	91490783	91490783	1008.44
CHR7	91281847	91281847	399.56
CHR7	91212409	91212409	1595.22
CHR7	91216886	91216886	859.11
CHR7	91259188	91259188	340.00
CHR7	91216386	91216386	402.67
CHR7	91413417	91413417	440.56
CHR7	91254899	91254899	519.44
CHR7	91227781	91227781	433.44
CHR7	91535885	91535885	874.33
CHR7	91374273	91374273	1007.78
CHR7	91544391	91544391	540.11
CHR7	91393606	91393606	1670.11
CHR7	91498052	91498052	2168.22
CHR7	91536785	91536785	984.56
CHR7	91325349	91325349	367.67
CHR7	91258243	91258243	539.22
CHR7	91359902	91359902	660.56
CHR7	91233462	91233462	494.44
CHR7	91353076	91353076	445.78
CHR7	91228081	91228081	482.56
CHR7	91543414	91543414	533.78
CHR7	91403805	91403805	1028.33
CHR7	91279274	91279274	709.22
CHR7	91347195	91347195	826.11
CHR7	91280074	91280074	1054.00
CHR7	91269338	91269338	2017.44
CHR7	91396782	91396782	754.22
CHR7	91289946	91289946	539.89
CHR7	91536385	91536385	3315.78
CHR7	91456443	91456443	1437.44
CHR7	91352876	91352876	755.00
CHR7	91229033	91229033	1019.78
CHR7	91211909	91211909	366.00
CHR7	91510110	91510110	1926.44
CHR7	91295159	91295159	544.11
CHR7	91538299	91538299	515.67
CHR7	91372931	91372931	1142.56
CHR7	91456743	91456743	4661.00
CHR7	91260174	91260174	460.56
CHR7	91331588	91331588	1401.22
CHR7	91242949	91242949	445.44
CHR7	91392701	91392701	489.89
CHR7	91471646	91471646	455.67
CHR7	91447516	91447516	1114.89
CHR7	91233734	91233734	736.22
CHR7	91342180	91342180	419.67
CHR7	91449317	91449317	682.78
CHR7	91324620	91324620	935.22
CHR7	91372131	91372131	613.67
CHR7	91476747	91476747	613.33
CHR7	91243549	91243549	293.33
CHR7	91304016	91304016	373.78
CHR7	91541714	91541714	492.56
CHR7	91243249	91243249	435.78
CHR7	91512743	91512743	1017.89
CHR7	91304316	91304316	466.11
CHR7	91391013	91391013	835.44
CHR7	91453827	91453827	6015.89
CHR7	91515972	91515972	591.89
CHR7	91449508	91449508	520.22
CHR7	91366007	91366007	417.67
CHR7	91361102	91361102	423.56
CHR7	91304416	91304416	481.67
CHR7	91497952	91497952	10200.00
CHR7	91364163	91364163	482.00
CHR7	91205228	91205228	354.89
CHR7	91204228	91204228	337.78
CHR7	91275489	91275489	632.11
CHR7	91331388	91331388	4823.56
CHR7	91368486	91368486	1024.00
CHR7	91508510	91508510	816.78
CHR7	91386044	91386044	903.33
CHR7	91271264	91271264	365.67
CHR7	91382816	91382816	1114.22
CHR7	91368886	91368886	1038.44
CHR7	91374173	91374173	405.33
CHR7	91275689	91275689	775.78
CHR7	91274889	91274889	656.78
CHR7	91466019	91466019	1511.44
CHR7	91241749	91241749	463.33
CHR7	91532319	91532319	556.67
CHR7	91517789	91517789	1365.44
CHR7	91491825	91491825	739.89
CHR7	91409266	91409266	334.67
CHR7	91288902	91288902	401.33
CHR7	91343339	91343339	593.67
CHR7	91415031	91415031	650.00
CHR7	91421843	91421843	537.00
CHR7	91379085	91379085	725.89
CHR7	91514328	91514328	1015.67
CHR7	91368286	91368286	1060.00
CHR7	91274589	91274589	414.22
CHR7	91448316	91448316	677.11
CHR7	91517589	91517589	485.11
CHR7	91509410	91509410	545.67
CHR7	91435120	91435120	353.00
CHR7	91252122	91252122	413.33
CHR7	91383016	91383016	443.00
CHR7	91447716	91447716	1944.33
CHR7	91213209	91213209	3062.44
CHR7	91433699	91433699	847.11
CHR7	91530195	91530195	698.56
CHR7	91436931	91436931	434.22
CHR7	91276189	91276189	556.89
CHR7	91257200	91257200	540.33
CHR7	91526139	91526139	1027.89
CHR7	91411479	91411479	753.11
CHR7	91490883	91490883	1224.67
CHR7	91255299	91255299	720.11
CHR7	91232726	91232726	517.78
CHR7	91413917	91413917	473.56
CHR7	91382040	91382040	303.33
CHR7	91542214	91542214	1185.00
CHR7	91426445	91426445	581.78
CHR7	91472046	91472046	1123.11
CHR7	91279474	91279474	496.56
CHR7	91540060	91540060	1386.44
CHR7	91245642	91245642	464.56
CHR7	91226280	91226280	499.78
CHR7	91289102	91289102	756.11
CHR7	91421743	91421743	319.33
CHR7	91374073	91374073	423.22
CHR7	91346015	91346015	1429.22
CHR7	91368086	91368086	570.11
CHR7	91369286	91369286	863.67
CHR7	91377885	91377885	2162.78
CHR7	91391413	91391413	537.44
CHR7	91375408	91375408	581.56
CHR7	91467709	91467709	627.22
CHR7	91341188	91341188	365.44
CHR7	91391613	91391613	966.56
CHR7	91545391	91545391	622.33
CHR7	91322405	91322405	677.56
CHR7	91329496	91329496	931.22
CHR7	91320211	91320211	666.11
CHR7	91258743	91258743	1195.89
CHR7	91281647	91281647	488.33
CHR7	91519033	91519033	644.78
CHR7	91516489	91516489	720.89
CHR7	91398482	91398482	311.89
CHR7	91508710	91508710	1338.33
CHR7	91357545	91357545	594.00
CHR7	91543014	91543014	558.89
CHR7	91274289	91274289	357.00
CHR7	91454427	91454427	594.56
CHR7	91496352	91496352	416.00
CHR7	91292944	91292944	586.22
CHR7	91350628	91350628	941.33
CHR7	91401412	91401412	1053.00
CHR7	91347671	91347671	1550.11
CHR7	91353676	91353676	966.56
CHR7	91519433	91519433	543.22
CHR7	91422343	91422343	818.44
CHR7	91415431	91415431	366.89
CHR7	91322805	91322805	1308.67
CHR7	91369931	91369931	392.44
CHR7	91455843	91455843	1257.78
CHR7	91526739	91526739	1102.67
CHR7	91456643	91456643	1834.22
CHR7	91415231	91415231	483.22
CHR7	91387503	91387503	557.00
CHR7	91253841	91253841	20974.89
CHR7	91464619	91464619	442.67
CHR7	91465919	91465919	4512.33
CHR7	91356028	91356028	412.11
CHR7	91519233	91519233	491.78
CHR7	91544491	91544491	1641.78
CHR7	91280974	91280974	1195.33
CHR7	91413117	91413117	1870.00
CHR7	91254441	91254441	623.33
CHR7	91519843	91519843	646.56
CHR7	91544891	91544891	540.33
CHR7	91524539	91524539	581.00
CHR7	91216286	91216286	564.22
CHR7	91381440	91381440	451.11
CHR7	91447216	91447216	470.11
CHR7	91424045	91424045	918.56
CHR7	91396882	91396882	600.22
CHR7	91455442	91455442	848.44
CHR7	91275089	91275089	734.56
CHR7	91538199	91538199	575.89
CHR7	91280874	91280874	2719.00
CHR7	91371531	91371531	998.44
CHR7	91516989	91516989	483.67
CHR7	91425045	91425045	1944.89
CHR7	91355207	91355207	407.11
CHR7	91409166	91409166	605.33
CHR7	91518389	91518389	3328.33
CHR7	91437174	91437174	946.00
CHR7	91507410	91507410	454.78
CHR7	91404609	91404609	709.22
CHR7	91439478	91439478	702.56
CHR7	91457725	91457725	1707.56
CHR7	91412479	91412479	504.44
CHR7	91253941	91253941	425.56
CHR7	91326846	91326846	813.78
CHR7	91364507	91364507	466.33
CHR7	91304216	91304216	466.00
CHR7	91355507	91355507	957.78
CHR7	91385944	91385944	525.00
CHR7	91447916	91447916	860.33
CHR7	91431375	91431375	514.00
CHR7	91524233	91524233	520.22
CHR7	91508210	91508210	1679.33
CHR7	91437901	91437901	977.11
CHR7	91404409	91404409	408.89
CHR7	91242549	91242549	406.00
CHR7	91410367	91410367	580.00
CHR7	91242649	91242649	706.33
CHR7	91514728	91514728	2151.00
CHR7	91341355	91341355	424.56
CHR7	91276389	91276389	528.78
CHR7	91535341	91535341	790.22
CHR7	91271364	91271364	353.56
CHR7	91534607	91534607	539.33
CHR7	91424845	91424845	917.44
CHR7	91439377	91439377	452.11
CHR7	91208881	91208881	585.89
CHR7	91254641	91254641	541.67
CHR7	91281947	91281947	1697.00
CHR7	91230970	91230970	455.11
CHR7	91428683	91428683	2005.33
CHR7	91532919	91532919	912.33
CHR7	91302716	91302716	471.00
CHR7	91370031	91370031	1811.78
CHR7	91435420	91435420	384.22
CHR7	91539080	91539080	409.22
CHR7	91516389	91516389	850.00
CHR7	91475594	91475594	1799.33
CHR7	91472446	91472446	511.89
CHR7	91410867	91410867	506.67
CHR7	91306135	91306135	424.56
CHR7	91255799	91255799	418.44
CHR7	91451626	91451626	634.33
CHR7	91496552	91496552	441.11
CHR7	91461940	91461940	604.56
CHR7	91432293	91432293	978.44
CHR7	91243149	91243149	773.11
CHR7	91351454	91351454	588.67
CHR7	91404005	91404005	1244.78
CHR7	91392806	91392806	1487.44
CHR7	91541368	91541368	593.89
CHR7	91489307	91489307	547.00
CHR7	91278007	91278007	329.00
CHR7	91410467	91410467	2202.44
CHR7	91246893	91246893	667.67
CHR7	91517389	91517389	1764.22
CHR7	91205028	91205028	601.22
CHR7	91542414	91542414	610.00
CHR7	91454227	91454227	3177.22
CHR7	91389809	91389809	877.67
CHR7	91371931	91371931	689.67
CHR7	91533807	91533807	422.67
CHR7	91423945	91423945	664.89
CHR7	91290446	91290446	2531.22
CHR7	91205328	91205328	540.89
CHR7	91432593	91432593	886.00
CHR7	91290246	91290246	1186.67
CHR7	91277276	91277276	568.67
CHR7	91541068	91541068	777.56
CHR7	91507510	91507510	477.44
CHR7	91432793	91432793	621.56
CHR7	91282147	91282147	466.00
CHR7	91490583	91490583	2486.33
CHR7	91453532	91453532	493.22
CHR7	91435020	91435020	740.78
CHR7	91520543	91520543	1212.00
CHR7	91426245	91426245	935.11
CHR7	91274089	91274089	1075.11
CHR7	91298801	91298801	454.44
CHR7	91468385	91468385	747.56
CHR7	91471846	91471846	826.44
CHR7	91368186	91368186	1455.22
CHR7	91208181	91208181	345.33
CHR7	91510793	91510793	571.44
CHR7	91266335	91266335	488.44
CHR7	91491183	91491183	995.67
CHR7	91542814	91542814	643.44
CHR7	91230456	91230456	14383.22
CHR7	91511993	91511993	536.67
CHR7	91462340	91462340	556.00
CHR7	91538399	91538399	580.22
CHR7	91489583	91489583	911.00
CHR7	91462563	91462563	502.67
CHR7	91390413	91390413	467.89
CHR7	91517689	91517689	723.22
CHR7	91342939	91342939	461.33
CHR7	91226780	91226780	512.89
CHR7	91269022	91269022	1339.33
CHR7	91380157	91380157	728.00
CHR7	91449608	91449608	434.67
CHR7	91403174	91403174	741.67
CHR7	91290846	91290846	1894.89
CHR7	91377478	91377478	866.11
CHR7	91299735	91299735	480.22
CHR7	91214886	91214886	737.44
CHR7	91495469	91495469	2473.11
CHR7	91257400	91257400	583.00
CHR7	91381540	91381540	913.22
CHR7	91463019	91463019	1021.67
CHR7	91358332	91358332	911.33
CHR7	91288802	91288802	810.33
CHR7	91269707	91269707	1190.89
CHR7	91542114	91542114	2999.78
CHR7	91541568	91541568	744.56
CHR7	91464319	91464319	811.78
CHR7	91290146	91290146	1033.44
CHR7	91323461	91323461	478.89
CHR7	91496852	91496852	384.89
CHR7	91507110	91507110	566.44
CHR7	91271572	91271572	848.33
CHR7	91430112	91430112	2197.56
CHR7	91242449	91242449	342.67
CHR7	91508310	91508310	879.56
CHR7	91448116	91448116	6570.44
CHR7	91458478	91458478	577.33
CHR7	91227681	91227681	505.11
CHR7	91384147	91384147	599.00
CHR7	91539180	91539180	454.89
CHR7	91356628	91356628	387.44
CHR7	91264194	91264194	361.67
CHR7	91436131	91436131	741.67
CHR7	91392213	91392213	1231.11
CHR7	91412617	91412617	458.56
CHR7	91256558	91256558	434.22
CHR7	91400412	91400412	3296.11
CHR7	91273095	91273095	948.33
CHR7	91204428	91204428	742.78
CHR7	91265243	91265243	417.44
CHR7	91204628	91204628	493.11
CHR7	91394320	91394320	478.56
CHR7	91437701	91437701	773.44
CHR7	91290046	91290046	1472.33
CHR7	91290646	91290646	1946.33
CHR7	91244320	91244320	485.78
CHR7	91510010	91510010	1713.33
CHR7	91545691	91545691	901.89
CHR7	91274689	91274689	426.00
CHR7	91465719	91465719	4421.89
CHR7	91350828	91350828	328.78
CHR7	91229233	91229233	2979.11
CHR7	91333148	91333148	2275.33
CHR7	91423445	91423445	3158.44
CHR7	91422143	91422143	395.33
CHR7	91230033	91230033	855.67
CHR7	91368386	91368386	5778.67
CHR7	91348771	91348771	1170.89
CHR7	91269507	91269507	898.56
CHR7	91306435	91306435	293.00
CHR7	91437274	91437274	810.11
CHR7	91471116	91471116	411.33
CHR7	91267535	91267535	717.67
CHR7	91300035	91300035	807.33
CHR7	91254241	91254241	1169.22
CHR7	91343439	91343439	441.33
CHR7	91542714	91542714	1235.11
CHR7	91360702	91360702	480.11
CHR7	91273989	91273989	818.67
CHR7	91432093	91432093	410.89
CHR7	91388930	91388930	1293.00
CHR7	91474894	91474894	688.56
CHR7	91270307	91270307	404.33
CHR7	91297451	91297451	652.56
CHR7	91394720	91394720	2139.22
CHR7	91326946	91326946	3798.78
CHR7	91421643	91421643	555.89
CHR7	91526539	91526539	1903.22
CHR7	91513662	91513662	945.44
CHR7	91364907	91364907	431.44
CHR7	91412917	91412917	1207.33
CHR7	91432893	91432893	409.56
CHR7	91393006	91393006	460.22
CHR7	91369086	91369086	475.22
CHR7	91537899	91537899	662.44
CHR7	91326146	91326146	1027.56
CHR7	91278974	91278974	644.44
CHR7	91361702	91361702	586.78
CHR7	91228933	91228933	677.56
CHR7	91258043	91258043	273.44
CHR7	91390513	91390513	446.00
CHR7	91291046	91291046	448.89
CHR7	91237856	91237856	381.11
CHR7	91400612	91400612	843.11
CHR7	91377378	91377378	1487.44
CHR7	91352054	91352054	1091.78
CHR7	91300735	91300735	947.67
CHR7	91470316	91470316	822.67
CHR7	91248161	91248161	569.89
CHR7	91531595	91531595	760.33
CHR7	91244420	91244420	1082.22
CHR7	91347395	91347395	1935.22
CHR7	91256099	91256099	704.89
CHR7	91543791	91543791	712.89
CHR7	91448216	91448216	2010.33
CHR7	91423545	91423545	794.00
CHR7	91495169	91495169	1046.67
CHR7	91360902	91360902	370.33
CHR7	91427783	91427783	553.44
CHR7	91496952	91496952	1309.33
CHR7	91412079	91412079	1396.89
CHR7	91468285	91468285	12504.44
CHR7	91343739	91343739	425.22
CHR7	91455242	91455242	627.33
CHR7	91525939	91525939	674.33
CHR7	91242149	91242149	1352.67
CHR7	91516172	91516172	679.89
CHR7	91474394	91474394	444.44
CHR7	91389250	91389250	697.00
CHR7	91343239	91343239	876.56
CHR7	91255199	91255199	632.89
CHR7	91371631	91371631	1697.11
CHR7	91364263	91364263	340.33
CHR7	91402874	91402874	425.89
CHR7	91320111	91320111	2343.33
CHR7	91282347	91282347	531.11
CHR7	91332948	91332948	1447.44
CHR7	91422843	91422843	818.44
CHR7	91404866	91404866	1160.89
CHR7	91458178	91458178	887.22
CHR7	91327046	91327046	630.89
CHR7	91272995	91272995	535.44
CHR7	91281747	91281747	619.00
CHR7	91435831	91435831	674.78
CHR7	91351133	91351133	1687.67
CHR7	91267635	91267635	1741.78
CHR7	91425645	91425645	1674.11
CHR7	91209071	91209071	504.44
CHR7	91253533	91253533	1289.89
CHR7	91435931	91435931	417.78
CHR7	91521325	91521325	738.89
CHR7	91373731	91373731	469.78
CHR7	91457825	91457825	2165.22
CHR7	91304739	91304739	397.44
CHR7	91243349	91243349	431.67
CHR7	91297841	91297841	587.44
CHR7	91264094	91264094	434.56
CHR7	91282847	91282847	718.44
CHR7	91379957	91379957	819.00
CHR7	91520143	91520143	525.33
CHR7	91379327	91379327	827.78
CHR7	91286847	91286847	1035.78
CHR7	91399320	91399320	1219.33
CHR7	91244720	91244720	607.22
CHR7	91520643	91520643	497.56
CHR7	91421443	91421443	479.67
CHR7	91510993	91510993	491.56
CHR7	91384247	91384247	495.00
CHR7	91463819	91463819	4043.33
CHR7	91288496	91288496	549.67
CHR7	91372431	91372431	834.00
CHR7	91395271	91395271	2975.67
CHR7	91274489	91274489	567.44
CHR7	91540968	91540968	1061.67
CHR7	91270607	91270607	1578.56
CHR7	91522025	91522025	11232.11
CHR7	91473046	91473046	1105.56
CHR7	91436331	91436331	440.44
CHR7	91381840	91381840	4628.00
CHR7	91541168	91541168	924.67
CHR7	91413717	91413717	1150.89
CHR7	91249855	91249855	431.78
CHR7	91401930	91401930	936.33
CHR7	91415531	91415531	366.56
CHR7	91251124	91251124	743.44
CHR7	91390213	91390213	328.78
CHR7	91433193	91433193	638.11
CHR7	91452932	91452932	2864.33
CHR7	91545491	91545491	608.11
CHR7	91429612	91429612	407.33
CHR7	91397082	91397082	1323.67
CHR7	91300135	91300135	2110.56
CHR7	91350078	91350078	476.56
CHR7	91385844	91385844	356.56
CHR7	91291844	91291844	589.33
CHR7	91454027	91454027	2361.89
CHR7	91428283	91428283	531.44
CHR7	91346415	91346415	508.11
CHR7	91305620	91305620	774.00
CHR7	91275189	91275189	970.67
CHR7	91471946	91471946	1067.56
CHR7	91257600	91257600	418.78
CHR7	91233362	91233362	417.44
CHR7	91257100	91257100	355.22
CHR7	91411679	91411679	1079.56
CHR7	91328069	91328069	1113.78
CHR7	91464419	91464419	558.56
CHR7	91387098	91387098	479.00
CHR7	91226680	91226680	596.78
CHR7	91300635	91300635	1811.44
CHR7	91305920	91305920	437.44
CHR7	91497752	91497752	2419.78
CHR7	91330175	91330175	499.33
CHR7	91246793	91246793	1563.11
CHR7	91370231	91370231	697.44
CHR7	91454927	91454927	458.78
CHR7	91248735	91248735	516.00
CHR7	91244020	91244020	383.56
CHR7	91303616	91303616	430.67
CHR7	91391513	91391513	1390.11
CHR7	91378785	91378785	645.67
CHR7	91421143	91421143	1707.00
CHR7	91516889	91516889	513.44
CHR7	91251922	91251922	521.00
CHR7	91469816	91469816	456.22
CHR7	91449216	91449216	386.11
CHR7	91290746	91290746	677.33
CHR7	91412817	91412817	910.44
CHR7	91514128	91514128	864.22
CHR7	91436231	91436231	645.22
CHR7	91204828	91204828	791.78
CHR7	91289846	91289846	515.22
CHR7	91275789	91275789	599.11
CHR7	91304639	91304639	517.22
CHR7	91355928	91355928	672.44
CHR7	91519533	91519533	848.78
CHR7	91526339	91526339	747.00
CHR7	91268335	91268335	568.33
CHR7	91356228	91356228	436.00
CHR7	91434820	91434820	752.56
CHR7	91469916	91469916	515.56
CHR7	91537639	91537639	469.56
CHR7	91301135	91301135	814.00
CHR7	91438001	91438001	579.78
CHR7	91356128	91356128	847.11
CHR7	91356328	91356328	896.89
CHR7	91328169	91328169	4636.89
CHR7	91491725	91491725	408.44
CHR7	91279574	91279574	360.22
CHR7	91372531	91372531	921.67
CHR7	91371231	91371231	788.33
CHR7	91470416	91470416	783.89
CHR7	91379857	91379857	637.67
CHR7	91545291	91545291	327.67
CHR7	91401312	91401312	1416.56
CHR7	91535041	91535041	772.89
CHR7	91506310	91506310	444.00
CHR7	91249655	91249655	486.78
CHR7	91465519	91465519	7512.56
CHR7	91391713	91391713	384.11
CHR7	91378885	91378885	1000.89
CHR7	91539380	91539380	1960.44
CHR7	91457143	91457143	404.33
CHR7	91360102	91360102	2374.67
CHR7	91532419	91532419	1039.44
CHR7	91229733	91229733	2412.67
CHR7	91543891	91543891	1112.33
CHR7	91321769	91321769	555.11
CHR7	91431993	91431993	784.33
CHR7	91345315	91345315	1100.67
CHR7	91212209	91212209	672.89
CHR7	91231170	91231170	534.44
CHR7	91233062	91233062	369.78
CHR7	91344639	91344639	497.44
CHR7	91210394	91210394	1489.11
CHR7	91252022	91252022	542.33
CHR7	91213309	91213309	536.33
CHR7	91372731	91372731	479.00
CHR7	91428083	91428083	847.11
CHR7	91254041	91254041	340.44
CHR7	91536585	91536585	1231.22
CHR7	91325049	91325049	614.67
CHR7	91243449	91243449	442.22
CHR7	91281174	91281174	608.11
CHR7	91393306	91393306	786.78
CHR7	91249755	91249755	718.33
CHR7	91399220	91399220	501.89
CHR7	91545091	91545091	892.67
CHR7	91359432	91359432	846.11
CHR7	91267335	91267335	1553.22
CHR7	91251808	91251808	400.78
CHR7	91360302	91360302	1324.00
CHR7	91450208	91450208	395.22
CHR7	91451726	91451726	508.00
CHR7	91258643	91258643	1059.44
CHR7	91427883	91427883	1061.11
CHR7	91406851	91406851	582.56
CHR7	91303816	91303816	410.00
CHR7	91225680	91225680	812.56
CHR7	91370331	91370331	649.78
CHR7	91381740	91381740	734.00
CHR7	91381088	91381088	457.78
CHR7	91214247	91214247	309.67
CHR7	91233934	91233934	1085.44
CHR7	91377578	91377578	1259.00
CHR7	91458578	91458578	729.67
CHR7	91437374	91437374	1038.44
CHR7	91448816	91448816	2019.11
CHR7	91266035	91266035	633.56
CHR7	91255499	91255499	488.11
CHR7	91375108	91375108	416.56
CHR7	91431075	91431075	1050.33
CHR7	91267935	91267935	2016.56
CHR7	91216586	91216586	470.00
CHR7	91270707	91270707	498.00
CHR7	91519133	91519133	1420.00
CHR7	91382916	91382916	537.78
CHR7	91264943	91264943	457.22
CHR7	91431875	91431875	662.00
CHR7	91538099	91538099	1206.11
CHR7	91303516	91303516	1674.00
CHR7	91340338	91340338	548.11
CHR7	91425845	91425845	1407.11
CHR7	91365607	91365607	516.44
CHR7	91470816	91470816	534.00
CHR7	91344039	91344039	659.56
CHR7	91393206	91393206	1093.44
CHR7	91214018	91214018	2591.22
CHR7	91331988	91331988	796.00
CHR7	91524439	91524439	487.78
CHR7	91342639	91342639	580.89
CHR7	91373873	91373873	611.44
CHR7	91430752	91430752	638.56
CHR7	91300235	91300235	779.11
CHR7	91248935	91248935	4352.11
CHR7	91515672	91515672	9176.78
CHR7	91506710	91506710	1171.56
CHR7	91215186	91215186	453.11
CHR7	91249955	91249955	426.89
CHR7	91427257	91427257	3025.89
CHR7	91380057	91380057	500.33
CHR7	91268435	91268435	565.89
CHR7	91282947	91282947	943.89
CHR7	91358232	91358232	658.67
CHR7	91361502	91361502	696.22
CHR7	91465319	91465319	2728.00
CHR7	91532619	91532619	1071.67
CHR7	91541468	91541468	698.56
CHR7	91403705	91403705	430.11
CHR7	91298901	91298901	419.44
CHR7	91274189	91274189	447.56
CHR7	91506610	91506610	490.11
CHR7	91543214	91543214	920.33
CHR7	91422043	91422043	985.89
CHR7	91345715	91345715	1200.44
CHR7	91415131	91415131	470.78
CHR7	91340438	91340438	422.89
CHR7	91536485	91536485	450.44
CHR7	91460417	91460417	478.22
CHR7	91385252	91385252	635.22
CHR7	91204728	91204728	403.22
CHR7	91508910	91508910	676.22
CHR7	91517089	91517089	1351.44
CHR7	91215086	91215086	535.56
CHR7	91462240	91462240	569.11
CHR7	91204328	91204328	497.11
CHR7	91525571	91525571	599.78
CHR7	91396382	91396382	967.67
CHR7	91462819	91462819	929.22
CHR7	91394620	91394620	501.33
CHR7	91524739	91524739	540.78
CHR7	91532219	91532219	682.44
CHR7	91462463	91462463	393.89
CHR7	91259476	91259476	456.78
CHR7	91450428	91450428	515.67
CHR7	91540868	91540868	1388.89
CHR7	91358432	91358432	535.44
CHR7	91431775	91431775	605.89
CHR7	91347095	91347095	985.89
CHR7	91322305	91322305	925.33
CHR7	91291351	91291351	1453.00
CHR7	91520743	91520743	746.22
CHR7	91355007	91355007	510.44
CHR7	91533219	91533219	559.11
CHR7	91499452	91499452	523.67
CHR7	91410264	91410264	428.11
CHR7	91305720	91305720	2615.11
CHR7	91348671	91348671	473.11
CHR7	91302516	91302516	375.56
CHR7	91324220	91324220	583.33
CHR7	91287647	91287647	409.44
CHR7	91212709	91212709	457.11
CHR7	91422643	91422643	893.33
CHR7	91362002	91362002	568.00
CHR7	91274389	91274389	519.44
CHR7	91470016	91470016	714.11
CHR7	91514428	91514428	675.56
CHR7	91283547	91283547	759.67
CHR7	91458678	91458678	605.89
CHR7	91358832	91358832	5059.33
CHR7	91211709	91211709	655.56
CHR7	91379657	91379657	1401.11
CHR7	91464019	91464019	528.00
CHR7	91429512	91429512	492.67
CHR7	91360602	91360602	2764.00
CHR7	91476647	91476647	1770.33
CHR7	91269238	91269238	1704.33
CHR7	91374908	91374908	442.67
CHR7	91254341	91254341	549.22
CHR7	91466319	91466319	426.67
CHR7	91465019	91465019	1485.44
CHR7	91420657	91420657	828.78
CHR7	91342280	91342280	449.33
CHR7	91457625	91457625	819.56
CHR7	91404966	91404966	816.67
CHR7	91452832	91452832	803.00
CHR7	91355607	91355607	840.33
CHR7	91513462	91513462	1766.89
CHR7	91266935	91266935	880.33
CHR7	91286528	91286528	663.67
CHR7	91518189	91518189	1887.78
CHR7	91384447	91384447	822.78
CHR7	91241449	91241449	537.33
CHR7	91296842	91296842	571.22
CHR7	91391913	91391913	1133.33
CHR7	91498552	91498552	5210.89
CHR7	91290546	91290546	1343.00
CHR7	91353376	91353376	552.67
CHR7	91267835	91267835	624.67
CHR7	91452632	91452632	2036.00
CHR7	91534507	91534507	777.44
CHR7	91542514	91542514	422.11
CHR7	91280274	91280274	1779.00
CHR7	91435220	91435220	499.67
CHR7	91396482	91396482	1148.89
CHR7	91365307	91365307	547.22
CHR7	91433293	91433293	1085.33
CHR7	91327146	91327146	532.44
CHR7	91517489	91517489	1461.56
CHR7	91259376	91259376	615.44
CHR7	91265043	91265043	450.11
CHR7	91387403	91387403	886.00
CHR7	91530495	91530495	658.33
CHR7	91267035	91267035	571.44
CHR7	91395882	91395882	608.22
CHR7	91509510	91509510	568.56
CHR7	91508610	91508610	1011.33
CHR7	91495669	91495669	13634.00
CHR7	91540368	91540368	742.44
CHR7	91331788	91331788	717.89
CHR7	91510893	91510893	745.89
CHR7	91411179	91411179	439.22
CHR7	91530295	91530295	1453.11
CHR7	91454327	91454327	1167.11
CHR7	91495769	91495769	560.67
CHR7	91400812	91400812	512.00
CHR7	91270807	91270807	865.00
CHR7	91343039	91343039	1290.56
CHR7	91362739	91362739	506.00
CHR7	91225980	91225980	531.89
CHR7	91473994	91473994	949.67
CHR7	91448716	91448716	1042.11
CHR7	91425545	91425545	1586.22
CHR7	91294699	91294699	732.67
CHR7	91358132	91358132	441.78
CHR7	91286728	91286728	951.22
CHR7	91534107	91534107	356.11
CHR7	91449016	91449016	954.11
CHR7	91495569	91495569	1296.22
CHR7	91253433	91253433	1729.22
CHR7	91371731	91371731	589.67
CHR7	91405156	91405156	590.89
CHR7	91292244	91292244	594.44
CHR7	91534941	91534941	2792.67
CHR7	91491525	91491525	2241.00
CHR7	91456843	91456843	810.89
CHR7	91412379	91412379	468.89
CHR7	91383847	91383847	481.67
CHR7	91401612	91401612	665.89
CHR7	91436431	91436431	825.33
CHR7	91342080	91342080	477.89
CHR7	91425345	91425345	2445.11
CHR7	91267435	91267435	1714.22
CHR7	91454727	91454727	433.00
CHR7	91257300	91257300	378.33
CHR7	91453332	91453332	627.78
CHR7	91463419	91463419	497.11
CHR7	91301535	91301535	425.89
CHR7	91531495	91531495	456.33
CHR7	91464119	91464119	843.11
CHR7	91299335	91299335	476.22
CHR7	91226580	91226580	376.00
CHR7	91241249	91241249	636.56
CHR7	91508010	91508010	1477.33
CHR7	91425945	91425945	1199.33
CHR7	91290346	91290346	1764.33
CHR7	91303716	91303716	368.11
CHR7	91381940	91381940	660.00
CHR7	91428483	91428483	480.33
CHR7	91497252	91497252	588.00
CHR7	91266235	91266235	512.00
CHR7	91537085	91537085	1417.22
CHR7	91408766	91408766	394.00
CHR7	91323221	91323221	844.44
CHR7	91414506	91414506	901.67
CHR7	91279974	91279974	727.44
CHR7	91413617	91413617	461.78
CHR7	91306235	91306235	431.33
CHR7	91255399	91255399	395.56
CHR7	91518733	91518733	335.11
CHR7	91422943	91422943	885.11
CHR7	91434920	91434920	2372.56
CHR7	91429712	91429712	858.22
CHR7	91346615	91346615	865.33
CHR7	91497452	91497452	632.00
CHR7	91499152	91499152	465.89
CHR7	91385352	91385352	1206.22
CHR7	91506410	91506410	471.78
CHR7	91427683	91427683	1082.56
CHR7	91506810	91506810	647.33
CHR7	91535985	91535985	460.89
CHR7	91491425	91491425	868.44
CHR7	91225880	91225880	387.78
CHR7	91542614	91542614	499.33
CHR7	91215286	91215286	245.44
CHR7	91448616	91448616	1860.11
CHR7	91404509	91404509	363.33
CHR7	91350728	91350728	402.67
CHR7	91326746	91326746	3230.00
CHR7	91377785	91377785	2237.00
CHR7	91373531	91373531	667.11
CHR7	91272495	91272495	680.67
CHR7	91321869	91321869	1178.78
CHR7	91347971	91347971	2185.44
CHR7	91516072	91516072	1758.78
CHR7	91286228	91286228	2617.33
CHR7	91516589	91516589	1252.56
CHR7	91386395	91386395	942.00
CHR7	91250155	91250155	759.33
CHR7	91283247	91283247	1064.33
CHR7	91258143	91258143	396.67
CHR7	91301435	91301435	576.22
CHR7	91230770	91230770	727.44
CHR7	91514828	91514828	6908.22
CHR7	91232626	91232626	393.22
CHR7	91302616	91302616	617.67
CHR7	91230870	91230870	384.56
CHR7	91514228	91514228	582.22
CHR7	91408666	91408666	608.78
CHR7	91449908	91449908	800.44
CHR7	91365907	91365907	488.00
CHR7	91245916	91245916	464.22
CHR7	91544691	91544691	1234.78
CHR7	91511093	91511093	483.67
CHR7	91259713	91259713	416.11
CHR7	91305820	91305820	649.89
CHR7	91272395	91272395	1324.11
CHR7	91209171	91209171	1976.11
CHR7	91544191	91544191	894.11
CHR7	91531695	91531695	1839.33
CHR7	91326446	91326446	1184.78
CHR7	91401012	91401012	281.33
CHR7	91477666	91477666	495.33
CHR7	91414931	91414931	400.56
CHR7	91212009	91212009	422.78
CHR7	91453727	91453727	2200.56
CHR7	91521925	91521925	5083.11
CHR7	91344439	91344439	381.67
CHR7	91506210	91506210	449.33
CHR7	91326546	91326546	990.22
CHR7	91449808	91449808	475.89
CHR7	91541914	91541914	670.56
CHR7	91477442	91477442	543.00
CHR7	91350933	91350933	14349.67
CHR7	91447316	91447316	524.11
CHR7	91462663	91462663	411.11
CHR7	91360002	91360002	1180.56
CHR7	91295059	91295059	408.22
CHR7	91332388	91332388	428.56
CHR7	91463919	91463919	1628.33
CHR7	91491083	91491083	630.22
CHR7	91348571	91348571	1264.44
CHR7	91227180	91227180	405.22
CHR7	91245320	91245320	3050.44
CHR7	91511593	91511593	401.44
CHR7	91544591	91544591	1190.78
CHR7	91287147	91287147	573.33
CHR7	91405411	91405411	3465.67
CHR7	91456243	91456243	4299.44
CHR7	91533019	91533019	1576.00
CHR7	91430452	91430452	433.00
CHR7	91522725	91522725	2554.33
CHR7	91384747	91384747	734.67
CHR7	91378085	91378085	620.22
CHR7	91477998	91477998	497.78
CHR7	91538980	91538980	560.78
CHR7	91530395	91530395	1649.44
CHR7	91534207	91534207	579.00
CHR7	91300435	91300435	1367.44
CHR7	91378485	91378485	671.11
CHR7	91402274	91402274	550.22
CHR7	91535241	91535241	996.33
CHR7	91402074	91402074	504.11
CHR7	91272795	91272795	886.00
CHR7	91227881	91227881	434.89
CHR7	91270507	91270507	541.22
CHR7	91354807	91354807	502.33
CHR7	91371431	91371431	795.67
CHR7	91275389	91275389	730.67
CHR7	91349978	91349978	782.11
CHR7	91389909	91389909	575.00
CHR7	91241849	91241849	496.33
CHR7	91463519	91463519	628.00
CHR7	91489483	91489483	837.78
CHR7	91243724	91243724	597.67
CHR7	91511393	91511393	688.22
CHR7	91267135	91267135	709.44
CHR7	91307057	91307057	624.89
CHR7	91542314	91542314	5273.89
CHR7	91468485	91468485	1318.78
CHR7	91389150	91389150	1098.78
CHR7	91345615	91345615	1413.67
CHR7	91348371	91348371	2074.11
CHR7	91455142	91455142	483.44
CHR7	91421943	91421943	769.44
CHR7	91422743	91422743	848.56
CHR7	91435320	91435320	361.78
CHR7	91246993	91246993	471.67
CHR7	91490683	91490683	14797.44
CHR7	91207532	91207532	383.44
CHR7	91362539	91362539	316.00
CHR7	91492625	91492625	2196.89
CHR7	91429812	91429812	546.89
CHR7	91472546	91472546	729.78
CHR7	91345915	91345915	4567.67
CHR7	91540468	91540468	1974.78
CHR7	91350178	91350178	691.67
CHR7	91226980	91226980	512.56
CHR7	91478298	91478298	836.22
CHR7	91392013	91392013	529.56
CHR7	91281474	91281474	556.44
CHR7	91230586	91230586	1428.44
CHR7	91369475	91369475	944.22
CHR7	91348171	91348171	398.00
CHR7	91496752	91496752	730.00
CHR7	91205128	91205128	484.00
CHR7	91399912	91399912	1248.33
CHR7	91522125	91522125	1840.89
CHR7	91404309	91404309	395.33
CHR7	91207923	91207923	292.00
CHR7	91471216	91471216	670.00
CHR7	91227481	91227481	384.89
CHR7	91473694	91473694	324.56
CHR7	91204928	91204928	432.67
CHR7	91424445	91424445	783.56
CHR7	91461540	91461540	4279.89
CHR7	91332088	91332088	1738.00
CHR7	91426045	91426045	395.56
CHR7	91388430	91388430	504.56
CHR7	91215886	91215886	525.56
CHR7	91303316	91303316	727.56
CHR7	91410667	91410667	512.67
CHR7	91473894	91473894	1771.00
CHR7	91390313	91390313	448.78
CHR7	91423645	91423645	662.00
CHR7	91516689	91516689	448.00
CHR7	91490983	91490983	1400.56
CHR7	91327246	91327246	502.22
CHR7	91475694	91475694	4138.89
CHR7	91496652	91496652	424.56
CHR7	91377985	91377985	466.89
CHR7	91300835	91300835	1394.11
CHR7	91340888	91340888	411.00
CHR7	91531195	91531195	1266.11
CHR7	91370831	91370831	478.33
CHR7	91522425	91522425	6800.56
CHR7	91271164	91271164	63486.33
CHR7	91478098	91478098	840.67
CHR7	91463219	91463219	1268.78
CHR7	91511793	91511793	486.22
CHR7	91384647	91384647	951.33
CHR7	91370531	91370531	1581.11
CHR7	91439756	91439756	1368.22
CHR7	91256658	91256658	617.78
CHR7	91450528	91450528	420.11
CHR7	91422443	91422443	564.56
CHR7	91522825	91522825	1475.78
CHR7	91396282	91396282	733.67
CHR7	91245220	91245220	2798.56
CHR7	91216186	91216186	447.56
CHR7	91509810	91509810	495.67
CHR7	91245420	91245420	528.11
CHR7	91534407	91534407	857.11
CHR7	91228281	91228281	401.89
CHR7	91351854	91351854	850.22
CHR7	91254541	91254541	572.00
CHR7	91472146	91472146	892.33
CHR7	91505670	91505670	1582.78
CHR7	91346315	91346315	682.89
CHR7	91289402	91289402	447.44
CHR7	91489883	91489883	1097.11
CHR7	91226080	91226080	491.89
CHR7	91229633	91229633	1417.33
CHR7	91433093	91433093	900.00
CHR7	91456343	91456343	2508.56
CHR7	91509210	91509210	777.33
CHR7	91540260	91540260	1404.22
CHR7	91281374	91281374	1445.22
CHR7	91382140	91382140	394.11
CHR7	91255999	91255999	561.44
CHR7	91510693	91510693	547.44
CHR7	91377685	91377685	586.67
CHR7	91508810	91508810	398.44
CHR7	91438101	91438101	1710.22
CHR7	91468685	91468685	1085.00
CHR7	91244920	91244920	941.56
CHR7	91496452	91496452	613.56
CHR7	91400212	91400212	788.22
CHR7	91250055	91250055	6183.00
CHR7	91210094	91210094	442.33
CHR7	91297741	91297741	1259.56
CHR7	91457043	91457043	728.67
CHR7	91373631	91373631	321.00
CHR7	91267735	91267735	1712.11
CHR7	91402674	91402674	539.22
CHR7	91513562	91513562	1176.00
CHR7	91413317	91413317	1626.11
CHR7	91333248	91333248	862.67
CHR7	91302916	91302916	1284.00
CHR7	91396582	91396582	821.33
CHR7	91458378	91458378	808.44
CHR7	91276089	91276089	446.00
CHR7	91490483	91490483	1964.78
CHR7	91372231	91372231	601.33
CHR7	91351754	91351754	959.33
CHR7	91540768	91540768	887.78
CHR7	91393706	91393706	2580.11
CHR7	91438597	91438597	929.89
CHR7	91274789	91274789	666.89
CHR7	91464519	91464519	453.44
CHR7	91420857	91420857	492.44
CHR7	91406659	91406659	840.89
CHR7	91348271	91348271	1470.78
CHR7	91424645	91424645	1597.89
CHR7	91431475	91431475	698.78
CHR7	91539280	91539280	712.67
CHR7	91231311	91231311	425.56
CHR7	91373431	91373431	479.44
CHR7	91430012	91430012	550.33
CHR7	91498152	91498152	4541.33
CHR7	91346515	91346515	1052.56
CHR7	91359032	91359032	2082.44
CHR7	91474794	91474794	887.67
CHR7	91374373	91374373	767.89
CHR7	91403905	91403905	426.33
CHR7	91545591	91545591	5281.89
CHR7	91428583	91428583	589.00
CHR7	91341543	91341543	393.22
CHR7	91383647	91383647	472.11
CHR7	91344939	91344939	830.44
CHR7	91265641	91265641	414.22
CHR7	91473146	91473146	7208.11
CHR7	91399420	91399420	372.33
CHR7	91474294	91474294	1702.56
CHR7	91268535	91268535	461.56
CHR7	91266735	91266735	562.44
CHR7	91234234	91234234	641.89
CHR7	91226880	91226880	555.22
CHR7	91447816	91447816	1469.89
CHR7	91278140	91278140	299.33
CHR7	91280674	91280674	2876.67
CHR7	91470216	91470216	1553.33
CHR7	91359132	91359132	897.11
CHR7	91399120	91399120	909.78
CHR7	91343139	91343139	1353.44
CHR7	91472246	91472246	514.44
CHR7	91355407	91355407	501.56
CHR7	91451526	91451526	618.00
CHR7	91359532	91359532	713.78
CHR7	91275589	91275589	646.22
CHR7	91292844	91292844	881.33
CHR7	91428783	91428783	1112.78
CHR7	91268035	91268035	1025.11
CHR7	91324520	91324520	456.22
CHR7	91298601	91298601	626.00
CHR7	91470616	91470616	709.11
CHR7	91326346	91326346	690.11
CHR7	91246016	91246016	380.11
CHR7	91252733	91252733	414.44
CHR7	91530795	91530795	847.78
CHR7	91332288	91332288	583.22
CHR7	91542014	91542014	1088.33
CHR7	91358932	91358932	1702.33
CHR7	91421343	91421343	348.56
CHR7	91388530	91388530	412.56
CHR7	91432993	91432993	648.89
CHR7	91284047	91284047	9677.67
CHR7	91321969	91321969	515.89
CHR7	91264394	91264394	428.33
CHR7	91276589	91276589	685.67
CHR7	91302816	91302816	409.44
CHR7	91385452	91385452	923.78
CHR7	91365707	91365707	372.44
CHR7	91325849	91325849	508.44
CHR7	91287447	91287447	1582.00
CHR7	91453432	91453432	1090.44
CHR7	91509110	91509110	943.56
CHR7	91225580	91225580	317.00
CHR7	91357845	91357845	605.44
CHR7	91340688	91340688	495.00
CHR7	91537185	91537185	457.33
CHR7	91412717	91412717	892.78
CHR7	91499352	91499352	762.89
CHR7	91370631	91370631	568.89
CHR7	91232294	91232294	331.00
CHR7	91241049	91241049	749.67
CHR7	91396682	91396682	473.78
CHR7	91539760	91539760	926.00
CHR7	91327646	91327646	415.78
CHR7	91320311	91320311	431.44
CHR7	91292144	91292144	684.11
CHR7	91282647	91282647	568.78
CHR7	91393106	91393106	512.22
CHR7	91343639	91343639	621.78
CHR7	91436831	91436831	407.89
CHR7	91427583	91427583	487.89
CHR7	91401512	91401512	1700.67
CHR7	91518633	91518633	833.56
CHR7	91214586	91214586	517.33
CHR7	91368686	91368686	1169.00
CHR7	91323361	91323361	2179.67
CHR7	91231411	91231411	637.33
CHR7	91266435	91266435	488.89
CHR7	91231511	91231511	376.00
CHR7	91365807	91365807	465.00
CHR7	91388630	91388630	476.89
CHR7	91431675	91431675	814.67
CHR7	91515128	91515128	3316.67
CHR7	91511693	91511693	649.44
CHR7	91208481	91208481	778.78
CHR7	91328269	91328269	512.00
CHR7	91430852	91430852	1919.89
CHR7	91325749	91325749	1255.44
CHR7	91252422	91252422	604.89
CHR7	91389350	91389350	746.00
CHR7	91364807	91364807	433.22
CHR7	91365507	91365507	6708.00
CHR7	91405886	91405886	831.22
CHR7	91361002	91361002	1896.89
CHR7	91322505	91322505	5289.67
CHR7	91269807	91269807	6635.44
CHR7	91234761	91234761	2032.67
CHR7	91520343	91520343	572.56
CHR7	91295259	91295259	557.11
CHR7	91492225	91492225	1282.78
CHR7	91325549	91325549	889.56
CHR7	91538499	91538499	2267.11
CHR7	91492525	91492525	5764.22
CHR7	91465119	91465119	1902.78
CHR7	91319911	91319911	491.00
CHR7	91323121	91323121	906.56
CHR7	91209471	91209471	405.56
CHR7	91520043	91520043	493.22
CHR7	91424145	91424145	755.22
CHR7	91458278	91458278	1021.89
CHR7	91289002	91289002	645.89
CHR7	91437601	91437601	1076.78
CHR7	91387303	91387303	645.44
CHR7	91379185	91379185	1247.00
CHR7	91475294	91475294	1054.11
CHR7	91386795	91386795	505.00
CHR7	91268235	91268235	2461.56
CHR7	91533119	91533119	1211.22
CHR7	91400012	91400012	1184.44
CHR7	91292444	91292444	365.00
CHR7	91245120	91245120	2226.67
CHR7	91344839	91344839	7170.11
CHR7	91391213	91391213	926.00
CHR7	91388008	91388008	550.67
CHR7	91344539	91344539	1316.00
CHR7	91266135	91266135	436.78
CHR7	91410164	91410164	651.44
CHR7	91514528	91514528	854.22
CHR7	91453132	91453132	1593.33
CHR7	91462140	91462140	393.22
CHR7	91477898	91477898	606.78
CHR7	91540568	91540568	1776.78
CHR7	91372831	91372831	388.67
CHR7	91363988	91363988	471.33
CHR7	91498652	91498652	1473.89
CHR7	91455042	91455042	635.56
CHR7	91476209	91476209	869.67
CHR7	91226380	91226380	838.78
CHR7	91519943	91519943	580.89
CHR7	91279774	91279774	605.78
CHR7	91253033	91253033	705.22
CHR7	91242849	91242849	553.56
CHR7	91512843	91512843	523.67
CHR7	91447116	91447116	551.33
CHR7	91461840	91461840	725.00
CHR7	91390913	91390913	1373.56
CHR7	91340988	91340988	590.44
CHR7	91395371	91395371	715.78
CHR7	91531295	91531295	712.67
CHR7	91424345	91424345	604.78
CHR7	91304116	91304116	411.22
CHR7	91535485	91535485	625.44
CHR7	91474694	91474694	8598.44
CHR7	91283647	91283647	651.67
CHR7	91492125	91492125	2039.56
CHR7	91289302	91289302	334.44
CHR7	91279874	91279874	524.00
CHR7	91353276	91353276	419.33
CHR7	91461640	91461640	1317.33
CHR7	91397182	91397182	518.56
CHR7	91306804	91306804	715.89
CHR7	91506910	91506910	1250.44
CHR7	91266535	91266535	464.67
CHR7	91287247	91287247	1307.89
CHR7	91509910	91509910	464.00
CHR7	91351954	91351954	968.56
CHR7	91215586	91215586	489.67
CHR7	91490083	91490083	741.56
CHR7	91400312	91400312	2586.67
CHR7	91466219	91466219	627.78
CHR7	91420757	91420757	602.56
CHR7	91378585	91378585	482.11
CHR7	91507210	91507210	644.00
CHR7	91391113	91391113	594.22
CHR7	91282447	91282447	386.44
CHR7	91252933	91252933	914.22
CHR7	91378185	91378185	888.44
CHR7	91522325	91522325	19127.89
CHR7	91412279	91412279	1070.44
CHR7	91372331	91372331	1441.89
CHR7	91371331	91371331	1059.00
CHR7	91518833	91518833	563.78
CHR7	91472746	91472746	511.11
CHR7	91266835	91266835	462.33
CHR7	91485762	91485762	573.89
CHR7	91322605	91322605	1624.22
CHR7	91433593	91433593	756.33
CHR7	91400512	91400512	1658.11
CHR7	91371131	91371131	402.33
CHR7	91423043	91423043	1227.44
CHR7	91253233	91253233	3057.00
CHR7	91535785	91535785	1149.56
CHR7	91393506	91393506	1240.78
CHR7	91373331	91373331	775.56
CHR7	91508410	91508410	857.00
CHR7	91301335	91301335	476.78
CHR7	91342539	91342539	948.11
CHR7	91258543	91258543	724.56
CHR7	91345039	91345039	387.33
CHR7	91526039	91526039	573.44
CHR7	91471016	91471016	489.00
CHR7	91539519	91539519	909.00
CHR7	91253733	91253733	1720.89
CHR7	91477766	91477766	1129.00
CHR7	91400912	91400912	692.22
CHR7	91379527	91379527	1000.89
CHR7	91385052	91385052	452.78
CHR7	91472646	91472646	820.33
CHR7	91429912	91429912	392.89
CHR7	91421543	91421543	704.89
CHR7	91332648	91332648	911.89
CHR7	91253333	91253333	746.44
CHR7	91283347	91283347	1168.56
CHR7	91292744	91292744	926.67
CHR7	91205428	91205428	550.44
CHR7	91225780	91225780	680.00
CHR7	91321364	91321364	472.22
CHR7	91359232	91359232	1328.56
CHR7	91489983	91489983	594.11
CHR7	91377278	91377278	546.56
CHR7	91330742	91330742	397.00
CHR7	91497852	91497852	8630.11
CHR7	91454827	91454827	672.89
CHR7	91451826	91451826	1136.22
CHR7	91408866	91408866	363.22
CHR7	91299935	91299935	824.00
CHR7	91276489	91276489	556.89
CHR7	91306335	91306335	492.22
CHR7	91325649	91325649	3574.44
CHR7	91379427	91379427	444.44
CHR7	91516789	91516789	656.00
CHR7	91341732	91341732	1680.44
CHR7	91244820	91244820	805.22
CHR7	91410064	91410064	365.67
CHR7	91241349	91241349	1339.00
CHR7	91214786	91214786	646.44
CHR7	91289202	91289202	379.11
CHR7	91406559	91406559	1107.89
CHR7	91507810	91507810	1866.44
CHR7	91410767	91410767	511.11
CHR7	91425445	91425445	5015.11
CHR7	91378385	91378385	428.22
CHR7	91384047	91384047	430.44
CHR7	91373973	91373973	607.44
CHR7	91473794	91473794	594.67
CHR7	91301035	91301035	390.78
CHR7	91365407	91365407	594.22
CHR7	91333448	91333448	943.22
CHR7	91463319	91463319	969.78
CHR7	91273295	91273295	448.78
CHR7	91448516	91448516	1740.00
CHR7	91511493	91511493	350.22
CHR7	91395682	91395682	1630.78
CHR7	91362639	91362639	622.11
CHR7	91383947	91383947	658.00
CHR7	91361402	91361402	991.22
CHR7	91383747	91383747	446.11
CHR7	91358632	91358632	1304.00
CHR7	91290946	91290946	753.78
CHR7	91299535	91299535	356.78
CHR7	91533707	91533707	374.33
CHR7	91491925	91491925	1436.22
CHR7	91406951	91406951	510.33
CHR7	91436731	91436731	476.33
CHR7	91360502	91360502	1361.78
CHR7	91411979	91411979	785.11
CHR7	91374708	91374708	787.00
CHR7	91358032	91358032	564.67
CHR7	91544991	91544991	524.89
CHR7	91370431	91370431	1303.89
CHR7	91321464	91321464	385.00
CHR7	91214118	91214118	509.78
CHR7	91344339	91344339	516.22
CHR7	91242749	91242749	878.11
CHR7	91380850	91380850	1777.22
CHR7	91403074	91403074	468.11
CHR7	91321264	91321264	521.33
CHR7	91450008	91450008	868.78
CHR7	91492325	91492325	1256.00
CHR7	91396182	91396182	1278.78
CHR7	91392601	91392601	428.67
CHR7	91380988	91380988	526.33
CHR7	91248635	91248635	765.56
CHR7	91459205	91459205	641.22
CHR7	91229933	91229933	1143.00
CHR7	91402474	91402474	769.00
CHR7	91331488	91331488	749.00
CHR7	91258843	91258843	439.89
CHR7	91540668	91540668	1510.89
CHR7	91340788	91340788	514.11
CHR7	91468585	91468585	788.78
CHR7	91406233	91406233	11468.89
CHR7	91527015	91527015	367.22
CHR7	91521725	91521725	992.78
CHR7	91331888	91331888	483.78
CHR7	91472946	91472946	1282.89
CHR7	91531395	91531395	1729.11
CHR7	91322069	91322069	1451.00
CHR7	91303916	91303916	670.67
CHR7	91244120	91244120	404.22
CHR7	91333348	91333348	682.89
CHR7	91327969	91327969	450.67
CHR7	91258343	91258343	372.00
CHR7	91208781	91208781	807.78
CHR7	91411879	91411879	705.89
CHR7	91544791	91544791	687.78
CHR7	91345515	91345515	886.78
CHR7	91303116	91303116	384.78
CHR7	91535685	91535685	446.00
CHR7	91229133	91229133	1038.44
CHR7	91535585	91535585	377.00
CHR7	91403274	91403274	4900.22
CHR7	91212309	91212309	365.89
CHR7	91269907	91269907	715.78
CHR7	91461440	91461440	1473.67
CHR7	91354907	91354907	507.44
CHR7	91462919	91462919	1073.33
CHR7	91365207	91365207	630.44
CHR7	91272895	91272895	852.67
CHR7	91400712	91400712	1229.22
CHR7	91356528	91356528	400.11
CHR7	91409566	91409566	450.33
CHR7	91403474	91403474	462.11
CHR7	91368986	91368986	445.22
CHR7	91436531	91436531	406.56
CHR7	91349778	91349778	1571.22
CHR7	91439856	91439856	431.11
CHR7	91296975	91296975	615.56
CHR7	91268135	91268135	1126.22
CHR7	91322705	91322705	484.89
CHR7	91242249	91242249	739.89
CHR7	91415331	91415331	388.89
CHR7	91232194	91232194	661.33
CHR7	91473346	91473346	508.11
CHR7	91451926	91451926	948.44
CHR7	91432693	91432693	553.11
CHR7	91456143	91456143	1657.56
CHR7	91544291	91544291	2184.67
CHR7	91404205	91404205	456.22
CHR7	91407933	91407933	445.22
CHR7	91351554	91351554	557.56
CHR7	91352154	91352154	1712.78
CHR7	91478398	91478398	920.67
CHR7	91461740	91461740	1955.33
CHR7	91255599	91255599	535.11
CHR7	91378285	91378285	490.22
CHR7	91475094	91475094	1523.33
CHR7	91284247	91284247	1105.89
CHR7	91396082	91396082	774.78
CHR7	91492425	91492425	3793.11
CHR7	91543314	91543314	582.33
CHR7	91278240	91278240	451.44
CHR7	91409964	91409964	493.56
CHR7	91386595	91386595	522.22
CHR7	91536985	91536985	477.56
CHR7	91436631	91436631	499.11
CHR7	91326646	91326646	858.56
CHR7	91327546	91327546	629.44
CHR7	91324320	91324320	521.00
CHR7	91411379	91411379	788.00
CHR7	91460609	91460609	738.44
CHR7	91390613	91390613	583.00
CHR7	91214486	91214486	673.89
CHR7	91321564	91321564	358.44
CHR7	91227280	91227280	381.00
CHR7	91357645	91357645	442.67
CHR7	91539960	91539960	1004.22
CHR7	91268722	91268722	507.89
CHR7	91227981	91227981	498.89
CHR7	91282247	91282247	946.44
CHR7	91413817	91413817	859.44
CHR7	91447616	91447616	842.89
CHR7	91209729	91209729	394.00
CHR7	91507010	91507010	658.89
CHR7	91289746	91289746	598.11
CHR7	91394820	91394820	296.33
CHR7	91472346	91472346	506.67
CHR7	91344139	91344139	916.89
CHR7	91521625	91521625	490.56
CHR7	91536285	91536285	717.11
CHR7	91291944	91291944	439.22
CHR7	91229533	91229533	3294.22
CHR7	91394520	91394520	648.00
CHR7	91384952	91384952	488.67
CHR7	91474594	91474594	649.67
CHR7	91425745	91425745	1579.67
CHR7	91300335	91300335	745.67
CHR7	91279674	91279674	519.33
CHR7	91422243	91422243	777.67
CHR7	91410567	91410567	565.67
CHR7	91244620	91244620	1436.67
CHR7	91345415	91345415	1135.33
CHR7	91366777	91366777	443.22
CHR7	91455542	91455542	577.11
CHR7	91472846	91472846	1104.67
CHR7	91543514	91543514	824.11
CHR7	91475194	91475194	3828.89
CHR7	91228381	91228381	432.00
CHR7	91342380	91342380	851.67
CHR7	91264494	91264494	595.78
CHR7	91321669	91321669	371.00
CHR7	91291146	91291146	579.11
CHR7	91426645	91426645	761.11
CHR7	91280174	91280174	1635.78
CHR7	91233834	91233834	474.89
CHR7	91375008	91375008	375.22
CHR7	91364707	91364707	722.33
CHR7	91520243	91520243	522.56
CHR7	91258443	91258443	1315.44
CHR7	91412179	91412179	688.78
CHR7	91252222	91252222	1070.67
CHR7	91287047	91287047	980.67
CHR7	91292044	91292044	421.67
CHR7	91453927	91453927	4826.89
CHR7	91532719	91532719	770.44
CHR7	91259813	91259813	394.00
CHR7	91499052	91499052	375.44
CHR7	91537539	91537539	602.44
CHR7	91435520	91435520	424.00
CHR7	91386895	91386895	456.11
CHR7	91497352	91497352	428.56
CHR7	91209371	91209371	1346.89
CHR7	91432393	91432393	477.78
CHR7	91462040	91462040	415.89
CHR7	91498352	91498352	6018.00
CHR7	91388830	91388830	879.89
CHR7	91387603	91387603	598.33
CHR7	91450628	91450628	1529.44
CHR7	91345815	91345815	711.33
CHR7	91377178	91377178	518.78
CHR7	91298501	91298501	581.33
CHR7	91525839	91525839	657.00
CHR7	91429083	91429083	1592.44
CHR7	91257700	91257700	531.67
CHR7	91465819	91465819	2935.89
CHR7	91229433	91229433	510.56
CHR7	91470916	91470916	591.89
CHR7	91269138	91269138	811.44
CHR7	91459053	91459053	462.22
CHR7	91317218	91317218	573.67
CHR7	91433393	91433393	1736.89
CHR7	91520843	91520843	792.22
CHR7	91291246	91291246	393.44
CHR7	91353176	91353176	773.33
CHR7	91457525	91457525	533.44
CHR7	91380650	91380650	884.11
CHR7	91464719	91464719	545.22
CHR7	91252322	91252322	473.78
CHR7	91344739	91344739	960.89
CHR7	91507910	91507910	2446.44
CHR7	91303416	91303416	1263.89
CHR7	91347771	91347771	1908.78
CHR7	91454127	91454127	3482.22
CHR7	91361202	91361202	726.00
CHR7	91466119	91466119	526.44
CHR7	91541268	91541268	832.33
CHR7	91389709	91389709	1512.78
CHR7	91422543	91422543	860.33
CHR7	91533419	91533419	491.67
CHR7	91386695	91386695	3932.67
CHR7	91380357	91380357	803.56
CHR7	91372631	91372631	529.78
CHR7	91399812	91399812	572.11
CHR7	91283747	91283747	725.67
CHR7	91455642	91455642	922.33
CHR7	91350528	91350528	598.78
CHR7	91449116	91449116	6575.44
CHR7	91519743	91519743	1129.78
CHR7	91245020	91245020	1493.56
CHR7	91507610	91507610	789.00
CHR7	91463719	91463719	444.33
CHR7	91409366	91409366	479.56
CHR7	91395482	91395482	474.22
CHR7	91514928	91514928	1976.44
CHR7	91390813	91390813	618.44
CHR7	91428983	91428983	882.89
CHR7	91513928	91513928	509.33
CHR7	91359632	91359632	366.89
CHR7	91518489	91518489	1060.78
CHR7	91489783	91489783	1460.00
CHR7	91366477	91366477	310.89
CHR7	91287547	91287547	1247.56
CHR7	91280374	91280374	1317.22
CHR7	91536085	91536085	539.67
CHR7	91327869	91327869	1429.67
CHR7	91274989	91274989	772.89
CHR7	91475394	91475394	1754.44
CHR7	91368786	91368786	831.89
CHR7	91267235	91267235	1072.11
CHR7	91212509	91212509	840.89
CHR7	91301927	91301927	3672.33
CHR7	91211809	91211809	479.56
CHR7	91353476	91353476	560.89
CHR7	91428383	91428383	357.67
CHR7	91298701	91298701	701.89
CHR7	91233162	91233162	348.67
CHR7	91448416	91448416	947.78
CHR7	91430552	91430552	930.56
CHR7	91434320	91434320	719.00
CHR7	91454627	91454627	511.11
CHR7	91497552	91497552	390.56
CHR7	91543691	91543691	1468.22
CHR7	91491325	91491325	815.33
CHR7	91264294	91264294	376.78
CHR7	91537999	91537999	583.89
CHR7	91526239	91526239	450.33
CHR7	91275289	91275289	855.89
CHR7	91324420	91324420	792.33
CHR7	91474994	91474994	913.67
CHR7	91468785	91468785	939.89
CHR7	91292544	91292544	571.78
CHR7	91490183	91490183	967.11
CHR7	91253133	91253133	1386.11
CHR7	91296542	91296542	302.22
CHR7	91341088	91341088	525.11
CHR7	91356728	91356728	425.56
CHR7	91265935	91265935	535.11
CHR7	91456043	91456043	1959.67
CHR7	91518089	91518089	831.33
CHR7	91474494	91474494	2562.78
CHR7	91283047	91283047	944.22
CHR7	91521425	91521425	448.67
CHR7	91400112	91400112	608.22
CHR7	91515357	91515357	624.00
CHR7	91537799	91537799	689.78
CHR7	91234034	91234034	531.78
CHR7	91438497	91438497	628.33
CHR7	91534307	91534307	487.78
CHR7	91518933	91518933	447.89
CHR7	91515772	91515772	448.22
CHR7	91509310	91509310	480.67
CHR7	91404105	91404105	334.56
CHR7	91255899	91255899	486.33
CHR7	91249555	91249555	544.44
CHR7	91414017	91414017	598.78
CHR7	91456943	91456943	900.78
CHR7	91352976	91352976	696.11
CHR7	91301635	91301635	514.33
CHR7	91255099	91255099	407.56
CHR7	91355307	91355307	459.67
CHR7	91254999	91254999	794.22
CHR7	91207632	91207632	427.67
CHR7	91318865	91318865	1343.67
CHR7	91286428	91286428	778.33
CHR7	91524639	91524639	488.33
CHR7	91371031	91371031	629.00
CHR7	91289502	91289502	512.33
CHR7	91265343	91265343	552.00
CHR7	91530095	91530095	714.44
CHR7	91431575	91431575	2780.44
CHR7	91211609	91211609	391.44
CHR7	91207732	91207732	427.33
CHR7	91348071	91348071	903.89
CHR7	91492725	91492725	750.11
CHR7	91252633	91252633	574.00
CHR7	91449708	91449708	397.56
CHR7	91362339	91362339	341.44
CHR7	91498252	91498252	17063.67
CHR7	91301235	91301235	610.22
CHR7	91214986	91214986	327.44
CHR7	91215986	91215986	807.11
CHR7	91327346	91327346	434.78
CHR7	91226180	91226180	446.33
CHR7	91474194	91474194	681.67
CHR7	91256199	91256199	1172.56
CHR7	91427983	91427983	604.78
CHR7	91330075	91330075	510.89
CHR7	91297232	91297232	525.78
CHR7	91437801	91437801	675.33
CHR7	91399020	91399020	466.33
CHR7	91517889	91517889	690.22
CHR7	91517189	91517189	2973.00
CHR7	91325249	91325249	822.11
CHR7	91413517	91413517	467.44
CHR7	91519333	91519333	1605.89
CHR7	91208581	91208581	398.00
CHR7	91394420	91394420	889.89
CHR7	91303016	91303016	972.56
CHR7	91448916	91448916	1699.78
CHR7	91246217	91246217	395.33
CHR7	91533319	91533319	435.67
CHR7	91351654	91351654	606.44
CHR7	91292644	91292644	640.89
CHR7	91464219	91464219	821.22
CHR7	91476347	91476347	724.00
CHR7	91304839	91304839	543.22
CHR7	91288702	91288702	435.00
CHR7	91264694	91264694	549.33
CHR7	91511293	91511293	637.33
CHR7	91438697	91438697	1101.56
CHR7	91520443	91520443	436.89
CHR7	91434120	91434120	1394.11
CHR7	91509610	91509610	784.22
CHR7	91257000	91257000	772.78
CHR7	91432493	91432493	455.11
CHR7	91490383	91490383	1177.44
CHR7	91242049	91242049	498.00
CHR7	91244220	91244220	589.78
CHR7	91233262	91233262	529.11
CHR7	91291744	91291744	436.67
CHR7	91396982	91396982	558.33
CHR7	91252833	91252833	380.56
CHR7	91476447	91476447	526.67
CHR7	91348471	91348471	967.33
CHR7	91386495	91386495	425.33
CHR7	91526839	91526839	401.22
CHR7	91381640	91381640	447.00
CHR7	91204128	91204128	565.33
CHR7	91359332	91359332	574.56
CHR7	91299001	91299001	1238.22
CHR7	91516289	91516289	595.22
CHR7	91228481	91228481	2446.11
CHR7	91424945	91424945	519.67
CHR7	91473246	91473246	597.11
CHR7	91270007	91270007	600.67
CHR7	91243049	91243049	585.00
CHR7	91248535	91248535	565.67
CHR7	91373031	91373031	667.78
CHR7	91283447	91283447	423.00
CHR7	91433493	91433493	1067.33
CHR7	91355707	91355707	350.78
CHR7	91253633	91253633	1077.11
CHR7	91498852	91498852	512.44
CHR7	91426545	91426545	507.89
CHR7	91276289	91276289	382.89
CHR7	91243883	91243883	588.44
CHR7	91399520	91399520	459.44
CHR7	91402574	91402574	663.00
CHR7	91343939	91343939	642.89
CHR7	91378985	91378985	596.67
CHR7	91215386	91215386	476.89
CHR7	91227381	91227381	360.22
CHR7	91423845	91423845	685.33
CHR7	91234986	91234986	11853.22
CHR7	91366577	91366577	1412.33
CHR7	91374808	91374808	900.00
CHR7	91303216	91303216	631.78
CHR7	91296642	91296642	478.67
CHR7	91543114	91543114	785.11
CHR7	91456543	91456543	1629.33
CHR7	91404766	91404766	617.78
CHR7	91264594	91264594	854.89
CHR7	91258943	91258943	438.22
CHR7	91272595	91272595	630.11
CHR7	91452732	91452732	1785.44
CHR7	91299835	91299835	439.67
CHR7	91395782	91395782	773.89
CHR7	91384547	91384547	799.00
CHR7	91320011	91320011	815.78
CHR7	91375308	91375308	730.00
CHR7	91229833	91229833	985.22
CHR7	91498952	91498952	542.33
CHR7	91343839	91343839	526.78
CHR7	91366107	91366107	595.22
CHR7	91545791	91545791	895.11
CHR7	91455743	91455743	1471.56
CHR7	91343539	91343539	682.89
CHR7	91254141	91254141	489.89
CHR7	91403374	91403374	470.00
CHR7	91324120	91324120	512.00
CHR7	91455943	91455943	2484.89
CHR7	91434620	91434620	472.78
CHR7	91411579	91411579	630.89
CHR7	91361602	91361602	1224.67
CHR7	91256433	91256433	6636.33
CHR7	91300935	91300935	770.56
CHR7	91227581	91227581	405.56
CHR7	91463119	91463119	977.56
CHR7	91498752	91498752	540.78
CHR7	91522625	91522625	868.67
CHR7	91294959	91294959	390.00
CHR7	91496252	91496252	493.78
CHR7	91401112	91401112	698.78
CHR7	91536685	91536685	863.44
CHR7	91351033	91351033	540.33
CHR7	91411779	91411779	1527.89
CHR7	91375208	91375208	446.67
CHR7	91304516	91304516	3506.56
CHR7	91459305	91459305	1265.33
CHR7	91361802	91361802	1658.89
CHR7	91283147	91283147	640.56
CHR7	91297332	91297332	446.22
CHR7	91216086	91216086	631.11
CHR7	91402774	91402774	394.67
CHR7	91447416	91447416	1066.33
CHR7	91423745	91423745	604.11
CHR7	91317318	91317318	1034.11
CHR7	91332848	91332848	12921.89
CHR7	91284147	91284147	666.00
CHR7	91533907	91533907	534.11
CHR7	91351354	91351354	433.44
CHR7	91533519	91533519	512.00
CHR7	91430652	91430652	644.00
CHR7	91378685	91378685	473.89
CHR7	91257500	91257500	610.56
CHR7	91327446	91327446	511.89
CHR7	91478498	91478498	1609.22
CHR7	91434720	91434720	549.33
CHR7	91465619	91465619	5273.89
CHR7	91402374	91402374	410.11
CHR7	91347871	91347871	2220.11
CHR7	91395582	91395582	345.67
CHR7	91331062	91331062	1211.67
CHR7	91344239	91344239	386.56
CHR7	91518289	91518289	1396.11
CHR7	91453232	91453232	655.33
CHR7	91241549	91241549	474.78
CHR7	91390713	91390713	967.00
CHR7	91302416	91302416	517.00
CHR7	91384347	91384347	2549.67
CHR7	91392113	91392113	566.44
CHR7	91360202	91360202	616.78
CHR7	91389450	91389450	1940.33
CHR7	91531095	91531095	1101.56
CHR7	91545191	91545191	639.78
CHR7	91232826	91232826	586.11
CHR7	91372031	91372031	934.67
CHR7	91467809	91467809	869.22
CHR7	91476547	91476547	1133.56
CHR7	91362102	91362102	577.00
CHR7	91304977	91304977	1037.33
CHR7	91208681	91208681	398.78
CHR7	91301735	91301735	371.56
CHR7	91538599	91538599	800.22
CHR7	91401212	91401212	673.89
CHR7	91353576	91353576	1002.56
CHR7	91497652	91497652	482.67
CHR7	91287347	91287347	4849.11
CHR7	91545891	91545891	618.22
CHR7	91213918	91213918	457.89
CHR7	91434420	91434420	778.22
CHR7	91425245	91425245	1167.22
CHR7	91358732	91358732	784.33
CHR7	91282047	91282047	1459.56
CHR7	91424545	91424545	447.44
CHR7	91454527	91454527	444.11
CHR7	91346215	91346215	3243.00
CHR7	91319711	91319711	414.78
CHR7	91434520	91434520	431.33
CHR7	91216786	91216786	3481.56
CHR7	91209271	91209271	574.78
CHR7	91286947	91286947	3958.78
CHR7	91546091	91546091	595.00
CHR7	91402174	91402174	598.33
CHR7	91399712	91399712	633.78
CHR7	91223228	91223228	384.00
CHR7	91428183	91428183	3084.44
CHR7	91370931	91370931	515.67
CHR7	91427057	91427057	631.33
CHR7	91296742	91296742	509.78
CHR7	91495269	91495269	767.11
CHR7	91542914	91542914	462.00
CHR7	91460317	91460317	507.89
CHR7	91431175	91431175	416.89
CHR7	91515572	91515572	1353.89
CHR7	91455342	91455342	568.00
CHR7	91216486	91216486	502.44
CHR7	91532819	91532819	563.11
CHR7	91492025	91492025	617.89
CHR7	91466806	91466806	399.56
CHR7	91470716	91470716	679.44
CHR7	91286628	91286628	739.78
CHR7	91356428	91356428	475.00
CHR7	91423345	91423345	692.22
CHR7	91360802	91360802	473.00
CHR7	91460217	91460217	556.89
CHR7	91211509	91211509	374.78
CHR7	91388730	91388730	476.56
CHR7	91345139	91345139	772.22
CHR7	91474094	91474094	1066.22
CHR7	91234134	91234134	469.00
CHR7	91323021	91323021	962.67
CHR7	91325949	91325949	541.44
CHR7	91499252	91499252	607.22
CHR7	91402974	91402974	432.22
CHR7	91283947	91283947	526.44
CHR7	91413217	91413217	1654.00
CHR7	91272695	91272695	588.78
CHR7	91241149	91241149	522.33
CHR7	91215486	91215486	410.33
CHR7	91374573	91374573	576.89
CHR7	91208381	91208381	708.78
CHR7	91512484	91512484	933.00
CHR7	91246117	91246117	535.11
CHR7	91469236	91469236	475.67
CHR7	91299101	91299101	412.22
CHR7	91534841	91534841	900.11
CHR7	91536185	91536185	779.56
CHR7	91409466	91409466	586.11
CHR7	91268822	91268822	563.56
CHR7	91436031	91436031	479.33
CHR7	91342739	91342739	546.22
CHR7	91411279	91411279	525.33
CHR7	91325449	91325449	451.00
CHR7	91286328	91286328	618.33
CHR7	91280574	91280574	1645.89
CHR7	91408966	91408966	1016.00
CHR7	91215686	91215686	522.67
CHR7	91517989	91517989	23627.45
CHR7	91266635	91266635	832.67
CHR7	91509010	91509010	1432.11
CHR7	91210194	91210194	316.56
CHR7	91204528	91204528	559.33
CHR7	91324020	91324020	515.67
CHR7	91355107	91355107	515.67
CHR7	91459405	91459405	727.44
CHR7	91282747	91282747	366.44
CHR7	91361302	91361302	1177.78
CHR7	91489683	91489683	1345.33
CHR7	91460117	91460117	458.00
CHR7	91475894	91475894	1205.22
CHR7	91530995	91530995	1251.22
CHR7	91539860	91539860	473.33
CHR7	91300535	91300535	10615.33
CHR7	91265741	91265741	434.67
CHR7	91370131	91370131	706.89
CHR7	91463619	91463619	804.00
CHR7	91279374	91279374	494.00
CHR7	91273195	91273195	488.11
CHR7	91448016	91448016	1422.78
CHR7	91506510	91506510	476.89
CHR7	91467609	91467609	480.22
CHR7	91517289	91517289	1205.44
CHR7	91435665	91435665	425.33
CHR7	91249455	91249455	357.44
CHR7	91453032	91453032	841.67
CHR7	91514628	91514628	843.22
CHR7	91426745	91426745	519.00
CHR7	91333048	91333048	968.00
CHR7	91524133	91524133	701.11
CHR7	91425145	91425145	2340.22
CHR7	91275989	91275989	672.33
CHR7	91255699	91255699	687.22
CHR7	91213818	91213818	556.56
CHR7	91319811	91319811	613.78
CHR7	91545991	91545991	348.00
CHR7	91490283	91490283	679.89
CHR7	91511893	91511893	2462.44
CHR7	91434220	91434220	579.44
CHR7	91438377	91438377	829.89
CHR7	91413017	91413017	583.56
CHR7	91534007	91534007	460.67
CHR7	91226480	91226480	515.11
CHR7	91530595	91530595	1790.33
CHR7	91498452	91498452	8434.44
CHR7	91366377	91366377	474.11
CHR7	91424745	91424745	549.56
CHR7	91341980	91341980	396.11
CHR7	91370731	91370731	2839.00
CHR7	91299435	91299435	398.67
CHR7	91362202	91362202	499.56
CHR7	91383116	91383116	667.78
CHR7	91432193	91432193	855.11
CHR7	91326246	91326246	1085.11
CHR7	91446843	91446843	491.44
CHR7	91521225	91521225	577.67
CHR7	91332748	91332748	417.67
CHR7	91299635	91299635	528.44
CHR7	91525671	91525671	405.56
CHR7	91283847	91283847	497.67
CHR7	91374473	91374473	733.56
CHR7	91227080	91227080	521.33
CHR7	91491625	91491625	511.11
CHR7	91281274	91281274	637.11
CHR7	91428883	91428883	680.89
CHR7	91357745	91357745	523.89
CHR7	91214686	91214686	386.44
CHR7	91539619	91539619	626.56
CHR7	91393406	91393406	571.56
CHR7	91540160	91540160	1194.00
CHR7	91296442	91296442	1328.22
CHR7	91512943	91512943	683.78
CHR7	91426345	91426345	818.22
CHR7	91368586	91368586	3208.44
CHR7	91476847	91476847	810.89
CHR7	91391313	91391313	455.67
CHR7	91541814	91541814	540.33
CHR7	91391813	91391813	3073.33
CHR7	91475494	91475494	1603.44
CHR7	91331688	91331688	656.00
CHR7	91526439	91526439	1057.56
CHR7	91526639	91526639	436.67
CHR7	91371831	91371831	922.89
CHR7	91242349	91242349	480.44
CHR7	91536885	91536885	638.33
CHR7	91427157	91427157	358.22
CHR7	91424245	91424245	415.56
CHR7	91515028	91515028	1075.00
CHR7	91470116	91470116	1886.78
CHR7	91426957	91426957	424.56
CHR7	91478198	91478198	1231.33
CHR7	91212109	91212109	393.33
CHR7	91215786	91215786	1500.89
CHR7	91409066	91409066	795.11
CHR7	91275889	91275889	480.67
CHR7	91473594	91473594	507.67
CHR7	91292344	91292344	601.56
CHR7	91349878	91349878	740.67
CHR7	91362439	91362439	880.44
CHR7	91228181	91228181	402.33
CHR7	91241949	91241949	400.56
CHR7	91380257	91380257	1668.22
CHR7	91426145	91426145	849.78
CHR7	91530695	91530695	1008.11
CHR7	91244520	91244520	2244.11
CHR7	91385152	91385152	821.22
CHR7	91514028	91514028	417.00
CHR7	91522225	91522225	4621.78
CHR7	91544091	91544091	1602.11
CHR7	91234861	91234861	699.33
CHR7	91279074	91279074	638.22
CHR7	91392313	91392313	480.00
CHR7	91426845	91426845	383.44
CHR7	91497052	91497052	717.56
CHR7	91497152	91497152	779.67
CHR7	91373231	91373231	895.44
CHR7	91216686	91216686	1599.56
CHR7	91279174	91279174	385.89
CHR7	91280474	91280474	767.89
CHR7	91208281	91208281	577.44
CHR7	91270207	91270207	492.78
CHR7	91265143	91265143	392.22
CHR7	91364607	91364607	343.56
CHR7	91270407	91270407	434.33
CHR7	91379757	91379757	663.89
CHR7	91431275	91431275	777.89
CHR7	91268922	91268922	685.44
CHR7	91475794	91475794	1737.44
CHR7	91535141	91535141	1206.22
CHR7	91332188	91332188	442.00
CHR7	91395982	91395982	408.89
CHR7	91231070	91231070	326.33
CHR7	91342839	91342839	448.44
CHR7	91380750	91380750	662.33
CHR7	91358532	91358532	1031.44
CHR7	91471746	91471746	639.11
CHR7	91538699	91538699	1012.33
CHR7	91280774	91280774	2862.89
CHR7	91346115	91346115	1333.00
CHR7	91229333	91229333	843.56
CHR7	91450108	91450108	494.56
CHR7	91281074	91281074	1892.67
CHR7	91392906	91392906	595.78
CHR7	91508110	91508110	870.56
CHR7	91437031	91437031	660.00
[truncated: 10,461 more rows]
