# Supplementary material for: The impact of chromatin modifiers on the timing of locus replication in mouse embryonic stem cells
Source: Genome Biol. 2007 Aug 17;8(8):R169. doi: 10.1186/gb-2007-8-8-r169 (PMC2374999; doi:10.1186/gb-2007-8-8-r169)
Supplement: Additional data file 3 — Microarray data for the histone acetylation analysis. [file gb-2007-8-8-r169-S3.zip › AcK9r2_raw_IP.txt]

CHR	START_LOCATION	END_LOCATION	PM
CHR7	91522525	91522525	4987.78
CHR7	91434020	91434020	614.00
CHR7	91470516	91470516	603.00
CHR7	91507710	91507710	1591.11
CHR7	91521825	91521825	1320.22
CHR7	91495369	91495369	1362.67
CHR7	91465219	91465219	743.11
CHR7	91373131	91373131	716.00
CHR7	91357445	91357445	414.11
CHR7	91507310	91507310	582.89
CHR7	91511193	91511193	421.33
CHR7	91347514	91347514	690.67
CHR7	91276689	91276689	483.89
CHR7	91531795	91531795	568.33
CHR7	91210294	91210294	524.33
CHR7	91509710	91509710	626.89
CHR7	91270107	91270107	2139.22
CHR7	91366677	91366677	642.33
CHR7	91465419	91465419	718.89
CHR7	91490783	91490783	1119.44
CHR7	91281847	91281847	345.67
CHR7	91212409	91212409	1330.67
CHR7	91216886	91216886	626.22
CHR7	91259188	91259188	412.89
CHR7	91216386	91216386	532.44
CHR7	91413417	91413417	515.22
CHR7	91254899	91254899	459.11
CHR7	91227781	91227781	490.33
CHR7	91535885	91535885	772.44
CHR7	91374273	91374273	740.89
CHR7	91544391	91544391	430.33
CHR7	91393606	91393606	1084.33
CHR7	91498052	91498052	2148.33
CHR7	91536785	91536785	1020.56
CHR7	91325349	91325349	296.78
CHR7	91258243	91258243	515.33
CHR7	91359902	91359902	641.78
CHR7	91233462	91233462	388.11
CHR7	91353076	91353076	467.56
CHR7	91228081	91228081	395.00
CHR7	91543414	91543414	400.78
CHR7	91403805	91403805	1107.67
CHR7	91279274	91279274	712.44
CHR7	91347195	91347195	847.22
CHR7	91280074	91280074	1009.67
CHR7	91269338	91269338	1498.22
CHR7	91396782	91396782	696.22
CHR7	91289946	91289946	439.56
CHR7	91536385	91536385	2729.00
CHR7	91456443	91456443	1429.22
CHR7	91352876	91352876	684.00
CHR7	91229033	91229033	685.11
CHR7	91211909	91211909	427.00
CHR7	91510110	91510110	1244.22
CHR7	91295159	91295159	670.78
CHR7	91538299	91538299	548.67
CHR7	91372931	91372931	916.44
CHR7	91456743	91456743	4090.67
CHR7	91260174	91260174	411.00
CHR7	91331588	91331588	1200.33
CHR7	91242949	91242949	481.67
CHR7	91392701	91392701	854.00
CHR7	91471646	91471646	607.00
CHR7	91447516	91447516	1217.33
CHR7	91233734	91233734	656.78
CHR7	91342180	91342180	369.89
CHR7	91449317	91449317	713.67
CHR7	91324620	91324620	1046.67
CHR7	91372131	91372131	466.89
CHR7	91476747	91476747	756.89
CHR7	91243549	91243549	377.22
CHR7	91304016	91304016	321.00
CHR7	91541714	91541714	571.44
CHR7	91243249	91243249	330.00
CHR7	91512743	91512743	883.33
CHR7	91304316	91304316	452.33
CHR7	91391013	91391013	756.56
CHR7	91453827	91453827	4392.11
CHR7	91515972	91515972	456.56
CHR7	91449508	91449508	556.56
CHR7	91366007	91366007	426.89
CHR7	91361102	91361102	591.89
CHR7	91304416	91304416	365.00
CHR7	91497952	91497952	8616.00
CHR7	91364163	91364163	390.89
CHR7	91205228	91205228	351.00
CHR7	91204228	91204228	419.78
CHR7	91275489	91275489	605.78
CHR7	91331388	91331388	4547.11
CHR7	91368486	91368486	897.44
CHR7	91508510	91508510	663.78
CHR7	91386044	91386044	975.44
CHR7	91271264	91271264	512.89
CHR7	91382816	91382816	816.33
CHR7	91368886	91368886	1079.00
CHR7	91374173	91374173	441.89
CHR7	91275689	91275689	663.00
CHR7	91274889	91274889	576.56
CHR7	91466019	91466019	773.78
CHR7	91241749	91241749	496.89
CHR7	91532319	91532319	440.33
CHR7	91517789	91517789	1142.78
CHR7	91491825	91491825	783.67
CHR7	91409266	91409266	532.00
CHR7	91288902	91288902	302.33
CHR7	91343339	91343339	472.56
CHR7	91415031	91415031	694.56
CHR7	91421843	91421843	524.22
CHR7	91379085	91379085	520.56
CHR7	91514328	91514328	942.44
CHR7	91368286	91368286	1004.11
CHR7	91274589	91274589	424.44
CHR7	91448316	91448316	1068.00
CHR7	91517589	91517589	492.67
CHR7	91509410	91509410	668.33
CHR7	91435120	91435120	387.78
CHR7	91252122	91252122	403.44
CHR7	91383016	91383016	445.00
CHR7	91447716	91447716	1880.67
CHR7	91213209	91213209	2661.44
CHR7	91433699	91433699	913.33
CHR7	91530195	91530195	663.89
CHR7	91436931	91436931	423.56
CHR7	91276189	91276189	533.44
CHR7	91257200	91257200	512.89
CHR7	91526139	91526139	748.44
CHR7	91411479	91411479	784.78
CHR7	91490883	91490883	879.00
CHR7	91255299	91255299	457.56
CHR7	91232726	91232726	474.11
CHR7	91413917	91413917	424.56
CHR7	91382040	91382040	520.67
CHR7	91542214	91542214	950.89
CHR7	91426445	91426445	451.22
CHR7	91472046	91472046	1172.33
CHR7	91279474	91279474	438.89
CHR7	91540060	91540060	1111.11
CHR7	91245642	91245642	477.56
CHR7	91226280	91226280	412.67
CHR7	91289102	91289102	619.78
CHR7	91421743	91421743	353.44
CHR7	91374073	91374073	507.11
CHR7	91346015	91346015	1134.11
CHR7	91368086	91368086	535.67
CHR7	91369286	91369286	999.67
CHR7	91377885	91377885	3073.00
CHR7	91391413	91391413	497.89
CHR7	91375408	91375408	439.00
CHR7	91467709	91467709	509.89
CHR7	91341188	91341188	395.22
CHR7	91391613	91391613	1099.33
CHR7	91545391	91545391	617.56
CHR7	91322405	91322405	497.67
CHR7	91329496	91329496	1284.11
CHR7	91320211	91320211	766.22
CHR7	91258743	91258743	1024.11
CHR7	91281647	91281647	648.22
CHR7	91519033	91519033	513.78
CHR7	91516489	91516489	765.11
CHR7	91398482	91398482	439.44
CHR7	91508710	91508710	1276.11
CHR7	91357545	91357545	510.44
CHR7	91543014	91543014	570.00
CHR7	91274289	91274289	399.67
CHR7	91454427	91454427	587.56
CHR7	91496352	91496352	392.22
CHR7	91292944	91292944	589.78
CHR7	91350628	91350628	1183.11
CHR7	91401412	91401412	1079.44
CHR7	91347671	91347671	1589.00
CHR7	91353676	91353676	540.56
CHR7	91519433	91519433	387.33
CHR7	91422343	91422343	567.89
CHR7	91415431	91415431	380.89
CHR7	91322805	91322805	1419.44
CHR7	91369931	91369931	391.89
CHR7	91455843	91455843	762.56
CHR7	91526739	91526739	748.33
CHR7	91456643	91456643	1920.22
CHR7	91415231	91415231	690.44
CHR7	91387503	91387503	666.78
CHR7	91253841	91253841	18776.00
CHR7	91464619	91464619	536.44
CHR7	91465919	91465919	3086.11
CHR7	91356028	91356028	419.22
CHR7	91519233	91519233	328.78
CHR7	91544491	91544491	864.33
CHR7	91280974	91280974	723.78
CHR7	91413117	91413117	2600.67
CHR7	91254441	91254441	499.11
CHR7	91519843	91519843	514.22
CHR7	91544891	91544891	479.22
CHR7	91524539	91524539	527.33
CHR7	91216286	91216286	412.22
CHR7	91381440	91381440	510.22
CHR7	91447216	91447216	619.11
CHR7	91424045	91424045	1157.11
CHR7	91396882	91396882	437.22
CHR7	91455442	91455442	658.00
CHR7	91275089	91275089	593.89
CHR7	91538199	91538199	427.56
CHR7	91280874	91280874	2514.78
CHR7	91371531	91371531	932.00
CHR7	91516989	91516989	281.22
CHR7	91425045	91425045	2024.11
CHR7	91355207	91355207	382.11
CHR7	91409166	91409166	579.11
CHR7	91518389	91518389	3116.33
CHR7	91437174	91437174	593.78
CHR7	91507410	91507410	363.56
CHR7	91404609	91404609	804.78
CHR7	91439478	91439478	379.56
CHR7	91457725	91457725	1944.22
CHR7	91412479	91412479	420.00
CHR7	91253941	91253941	363.67
CHR7	91326846	91326846	587.56
CHR7	91364507	91364507	404.00
CHR7	91304216	91304216	462.00
CHR7	91355507	91355507	987.89
CHR7	91385944	91385944	440.22
CHR7	91447916	91447916	737.56
CHR7	91431375	91431375	626.67
CHR7	91524233	91524233	507.22
CHR7	91508210	91508210	1445.11
CHR7	91437901	91437901	1105.11
CHR7	91404409	91404409	549.33
CHR7	91242549	91242549	378.78
CHR7	91410367	91410367	869.00
CHR7	91242649	91242649	601.89
CHR7	91514728	91514728	1252.67
CHR7	91341355	91341355	418.11
CHR7	91276389	91276389	537.89
CHR7	91535341	91535341	790.33
CHR7	91271364	91271364	397.78
CHR7	91534607	91534607	503.22
CHR7	91424845	91424845	682.00
CHR7	91439377	91439377	377.33
CHR7	91208881	91208881	561.22
CHR7	91254641	91254641	550.22
CHR7	91281947	91281947	1472.89
CHR7	91230970	91230970	368.11
CHR7	91428683	91428683	2017.00
CHR7	91532919	91532919	1538.44
CHR7	91302716	91302716	441.11
CHR7	91370031	91370031	1569.44
CHR7	91435420	91435420	438.89
CHR7	91539080	91539080	527.33
CHR7	91516389	91516389	489.67
CHR7	91475594	91475594	1117.22
CHR7	91472446	91472446	482.78
CHR7	91410867	91410867	614.89
CHR7	91306135	91306135	327.67
CHR7	91255799	91255799	456.78
CHR7	91451626	91451626	525.11
CHR7	91496552	91496552	405.22
CHR7	91461940	91461940	602.33
CHR7	91432293	91432293	860.44
CHR7	91243149	91243149	548.11
CHR7	91351454	91351454	377.89
CHR7	91404005	91404005	1427.44
CHR7	91392806	91392806	1475.11
CHR7	91541368	91541368	521.44
CHR7	91489307	91489307	539.78
CHR7	91278007	91278007	374.22
CHR7	91410467	91410467	1775.44
CHR7	91246893	91246893	1063.78
CHR7	91517389	91517389	1937.44
CHR7	91205028	91205028	515.56
CHR7	91542414	91542414	781.78
CHR7	91454227	91454227	968.22
CHR7	91389809	91389809	839.89
CHR7	91371931	91371931	605.78
CHR7	91533807	91533807	334.89
CHR7	91423945	91423945	651.67
CHR7	91290446	91290446	1264.89
CHR7	91205328	91205328	468.78
CHR7	91432593	91432593	913.11
CHR7	91290246	91290246	1193.33
CHR7	91277276	91277276	537.56
CHR7	91541068	91541068	788.67
CHR7	91507510	91507510	494.67
CHR7	91432793	91432793	600.89
CHR7	91282147	91282147	407.44
CHR7	91490583	91490583	1859.67
CHR7	91453532	91453532	424.22
CHR7	91435020	91435020	754.22
CHR7	91520543	91520543	1034.11
CHR7	91426245	91426245	755.56
CHR7	91274089	91274089	1013.11
CHR7	91298801	91298801	522.56
CHR7	91468385	91468385	469.22
CHR7	91471846	91471846	1110.78
CHR7	91368186	91368186	1167.00
CHR7	91208181	91208181	502.11
CHR7	91510793	91510793	478.00
CHR7	91266335	91266335	518.33
CHR7	91491183	91491183	1116.22
CHR7	91542814	91542814	581.00
CHR7	91230456	91230456	13803.44
CHR7	91511993	91511993	375.67
CHR7	91462340	91462340	426.56
CHR7	91538399	91538399	616.44
CHR7	91489583	91489583	751.89
CHR7	91462563	91462563	490.44
CHR7	91390413	91390413	437.22
CHR7	91517689	91517689	744.00
CHR7	91342939	91342939	529.78
CHR7	91226780	91226780	508.22
CHR7	91269022	91269022	989.56
CHR7	91380157	91380157	919.22
CHR7	91449608	91449608	460.56
CHR7	91403174	91403174	656.56
CHR7	91290846	91290846	1504.33
CHR7	91377478	91377478	892.00
CHR7	91299735	91299735	244.78
CHR7	91214886	91214886	729.00
CHR7	91495469	91495469	1789.78
CHR7	91257400	91257400	700.78
CHR7	91381540	91381540	917.89
CHR7	91463019	91463019	1280.67
CHR7	91358332	91358332	732.89
CHR7	91288802	91288802	751.56
CHR7	91269707	91269707	1209.56
CHR7	91542114	91542114	3117.44
CHR7	91541568	91541568	524.11
CHR7	91464319	91464319	634.56
CHR7	91290146	91290146	1091.33
CHR7	91323461	91323461	587.33
CHR7	91496852	91496852	366.56
CHR7	91507110	91507110	527.00
CHR7	91271572	91271572	858.00
CHR7	91430112	91430112	2115.67
CHR7	91242449	91242449	394.56
CHR7	91508310	91508310	781.33
CHR7	91448116	91448116	7260.56
CHR7	91458478	91458478	412.56
CHR7	91227681	91227681	356.78
CHR7	91384147	91384147	569.78
CHR7	91539180	91539180	563.33
CHR7	91356628	91356628	459.11
CHR7	91264194	91264194	388.44
CHR7	91436131	91436131	781.56
CHR7	91392213	91392213	1187.78
CHR7	91412617	91412617	452.56
CHR7	91256558	91256558	352.67
CHR7	91400412	91400412	3009.22
CHR7	91273095	91273095	936.56
CHR7	91204428	91204428	925.44
CHR7	91265243	91265243	342.00
CHR7	91204628	91204628	431.22
CHR7	91394320	91394320	537.11
CHR7	91437701	91437701	683.89
CHR7	91290046	91290046	1085.67
CHR7	91290646	91290646	1389.11
CHR7	91244320	91244320	231.22
CHR7	91510010	91510010	1172.33
CHR7	91545691	91545691	642.22
CHR7	91274689	91274689	399.78
CHR7	91465719	91465719	1708.78
CHR7	91350828	91350828	352.00
CHR7	91229233	91229233	1444.11
CHR7	91333148	91333148	2868.22
CHR7	91423445	91423445	2467.67
CHR7	91422143	91422143	500.00
CHR7	91230033	91230033	692.67
CHR7	91368386	91368386	6033.00
CHR7	91348771	91348771	1236.44
CHR7	91269507	91269507	830.00
CHR7	91306435	91306435	420.22
CHR7	91437274	91437274	813.44
CHR7	91471116	91471116	356.44
CHR7	91267535	91267535	534.11
CHR7	91300035	91300035	783.22
CHR7	91254241	91254241	1034.56
CHR7	91343439	91343439	470.67
CHR7	91542714	91542714	1007.11
CHR7	91360702	91360702	421.00
CHR7	91273989	91273989	776.56
CHR7	91432093	91432093	392.89
CHR7	91388930	91388930	937.11
CHR7	91474894	91474894	543.56
CHR7	91270307	91270307	459.33
CHR7	91297451	91297451	572.00
CHR7	91394720	91394720	1501.44
CHR7	91326946	91326946	4860.44
CHR7	91421643	91421643	437.67
CHR7	91526539	91526539	1776.56
CHR7	91513662	91513662	1007.11
CHR7	91364907	91364907	576.00
CHR7	91412917	91412917	968.33
CHR7	91432893	91432893	346.44
CHR7	91393006	91393006	411.11
CHR7	91369086	91369086	634.67
CHR7	91537899	91537899	449.78
CHR7	91326146	91326146	624.56
CHR7	91278974	91278974	498.22
CHR7	91361702	91361702	498.89
CHR7	91228933	91228933	571.89
CHR7	91258043	91258043	424.44
CHR7	91390513	91390513	325.44
CHR7	91291046	91291046	364.78
CHR7	91237856	91237856	423.33
CHR7	91400612	91400612	701.00
CHR7	91377378	91377378	1638.11
CHR7	91352054	91352054	1096.78
CHR7	91300735	91300735	1059.44
CHR7	91470316	91470316	511.33
CHR7	91248161	91248161	581.44
CHR7	91531595	91531595	448.33
CHR7	91244420	91244420	909.33
CHR7	91347395	91347395	1958.44
CHR7	91256099	91256099	627.33
CHR7	91543791	91543791	712.33
CHR7	91448216	91448216	2266.89
CHR7	91423545	91423545	834.89
CHR7	91495169	91495169	928.89
CHR7	91360902	91360902	342.00
CHR7	91427783	91427783	432.11
CHR7	91496952	91496952	1090.00
CHR7	91412079	91412079	1494.11
CHR7	91468285	91468285	13014.56
CHR7	91343739	91343739	380.56
CHR7	91455242	91455242	727.67
CHR7	91525939	91525939	525.00
CHR7	91242149	91242149	1254.89
CHR7	91516172	91516172	658.89
CHR7	91474394	91474394	724.89
CHR7	91389250	91389250	746.89
CHR7	91343239	91343239	598.67
CHR7	91255199	91255199	809.89
CHR7	91371631	91371631	1049.22
CHR7	91364263	91364263	443.67
CHR7	91402874	91402874	600.11
CHR7	91320111	91320111	2847.89
CHR7	91282347	91282347	538.67
CHR7	91332948	91332948	2592.22
CHR7	91422843	91422843	734.44
CHR7	91404866	91404866	1394.22
CHR7	91458178	91458178	846.22
CHR7	91327046	91327046	631.22
CHR7	91272995	91272995	417.78
CHR7	91281747	91281747	646.78
CHR7	91435831	91435831	661.67
CHR7	91351133	91351133	1376.11
CHR7	91267635	91267635	1314.22
CHR7	91425645	91425645	1129.33
CHR7	91209071	91209071	450.78
CHR7	91253533	91253533	712.67
CHR7	91435931	91435931	432.22
CHR7	91521325	91521325	658.56
CHR7	91373731	91373731	400.00
CHR7	91457825	91457825	2839.44
CHR7	91304739	91304739	527.00
CHR7	91243349	91243349	545.78
CHR7	91297841	91297841	446.00
CHR7	91264094	91264094	441.67
CHR7	91282847	91282847	553.56
CHR7	91379957	91379957	882.44
CHR7	91520143	91520143	386.22
CHR7	91379327	91379327	827.22
CHR7	91286847	91286847	761.67
CHR7	91399320	91399320	1351.89
CHR7	91244720	91244720	554.78
CHR7	91520643	91520643	530.89
CHR7	91421443	91421443	491.67
CHR7	91510993	91510993	443.89
CHR7	91384247	91384247	464.33
CHR7	91463819	91463819	3424.11
CHR7	91288496	91288496	435.11
CHR7	91372431	91372431	741.33
CHR7	91395271	91395271	3444.67
CHR7	91274489	91274489	741.89
CHR7	91540968	91540968	828.67
CHR7	91270607	91270607	1441.78
CHR7	91522025	91522025	9472.11
CHR7	91473046	91473046	955.11
CHR7	91436331	91436331	359.44
CHR7	91381840	91381840	4332.22
CHR7	91541168	91541168	597.22
CHR7	91413717	91413717	1082.11
CHR7	91249855	91249855	387.78
CHR7	91401930	91401930	696.00
CHR7	91415531	91415531	453.56
CHR7	91251124	91251124	675.33
CHR7	91390213	91390213	459.11
CHR7	91433193	91433193	504.78
CHR7	91452932	91452932	1829.78
CHR7	91545491	91545491	608.44
CHR7	91429612	91429612	387.22
CHR7	91397082	91397082	991.22
CHR7	91300135	91300135	2114.00
CHR7	91350078	91350078	486.00
CHR7	91385844	91385844	395.11
CHR7	91291844	91291844	471.22
CHR7	91454027	91454027	900.67
CHR7	91428283	91428283	649.11
CHR7	91346415	91346415	366.56
CHR7	91305620	91305620	608.44
CHR7	91275189	91275189	643.00
CHR7	91471946	91471946	949.44
CHR7	91257600	91257600	495.22
CHR7	91233362	91233362	444.11
CHR7	91257100	91257100	326.78
CHR7	91411679	91411679	1095.89
CHR7	91328069	91328069	1001.33
CHR7	91464419	91464419	501.00
CHR7	91387098	91387098	481.89
CHR7	91226680	91226680	485.89
CHR7	91300635	91300635	1509.00
CHR7	91305920	91305920	414.22
CHR7	91497752	91497752	2066.78
CHR7	91330175	91330175	705.44
CHR7	91246793	91246793	1323.00
CHR7	91370231	91370231	523.56
CHR7	91454927	91454927	433.11
CHR7	91248735	91248735	452.89
CHR7	91244020	91244020	467.11
CHR7	91303616	91303616	492.22
CHR7	91391513	91391513	1069.33
CHR7	91378785	91378785	609.44
CHR7	91421143	91421143	1847.78
CHR7	91516889	91516889	480.78
CHR7	91251922	91251922	587.11
CHR7	91469816	91469816	559.67
CHR7	91449216	91449216	433.89
CHR7	91290746	91290746	675.44
CHR7	91412817	91412817	861.44
CHR7	91514128	91514128	841.56
CHR7	91436231	91436231	552.44
CHR7	91204828	91204828	551.56
CHR7	91289846	91289846	457.33
CHR7	91275789	91275789	561.33
CHR7	91304639	91304639	526.78
CHR7	91355928	91355928	625.44
CHR7	91519533	91519533	583.44
CHR7	91526339	91526339	594.22
CHR7	91268335	91268335	648.67
CHR7	91356228	91356228	373.78
CHR7	91434820	91434820	871.00
CHR7	91469916	91469916	567.89
CHR7	91537639	91537639	509.00
CHR7	91301135	91301135	743.00
CHR7	91438001	91438001	475.67
CHR7	91356128	91356128	669.78
CHR7	91356328	91356328	601.11
CHR7	91328169	91328169	4332.56
CHR7	91491725	91491725	423.11
CHR7	91279574	91279574	453.11
CHR7	91372531	91372531	947.89
CHR7	91371231	91371231	770.78
CHR7	91470416	91470416	463.11
CHR7	91379857	91379857	579.78
CHR7	91545291	91545291	500.00
CHR7	91401312	91401312	1143.44
CHR7	91535041	91535041	759.89
CHR7	91506310	91506310	347.78
CHR7	91249655	91249655	448.44
CHR7	91465519	91465519	7465.56
CHR7	91391713	91391713	522.44
CHR7	91378885	91378885	1098.67
CHR7	91539380	91539380	1692.67
CHR7	91457143	91457143	349.44
CHR7	91360102	91360102	1799.00
CHR7	91532419	91532419	607.11
CHR7	91229733	91229733	1299.78
CHR7	91543891	91543891	896.22
CHR7	91321769	91321769	601.67
CHR7	91431993	91431993	732.33
CHR7	91345315	91345315	512.67
CHR7	91212209	91212209	639.00
CHR7	91231170	91231170	529.11
CHR7	91233062	91233062	453.33
CHR7	91344639	91344639	602.44
CHR7	91210394	91210394	1827.33
CHR7	91252022	91252022	481.11
CHR7	91213309	91213309	555.44
CHR7	91372731	91372731	613.67
CHR7	91428083	91428083	815.89
CHR7	91254041	91254041	500.78
CHR7	91536585	91536585	697.78
CHR7	91325049	91325049	573.44
CHR7	91243449	91243449	515.89
CHR7	91281174	91281174	382.67
CHR7	91393306	91393306	558.56
CHR7	91249755	91249755	547.22
CHR7	91399220	91399220	561.11
CHR7	91545091	91545091	740.33
CHR7	91359432	91359432	961.78
CHR7	91267335	91267335	1088.56
CHR7	91251808	91251808	478.89
CHR7	91360302	91360302	817.56
CHR7	91450208	91450208	447.11
CHR7	91451726	91451726	434.67
CHR7	91258643	91258643	802.78
CHR7	91427883	91427883	497.89
CHR7	91406851	91406851	533.44
CHR7	91303816	91303816	405.67
CHR7	91225680	91225680	537.67
CHR7	91370331	91370331	822.22
CHR7	91381740	91381740	754.33
CHR7	91381088	91381088	445.33
CHR7	91214247	91214247	340.11
CHR7	91233934	91233934	1241.33
CHR7	91377578	91377578	1452.56
CHR7	91458578	91458578	558.89
CHR7	91437374	91437374	1115.67
CHR7	91448816	91448816	1828.22
CHR7	91266035	91266035	633.33
CHR7	91255499	91255499	425.89
CHR7	91375108	91375108	701.11
CHR7	91431075	91431075	1310.67
CHR7	91267935	91267935	815.56
CHR7	91216586	91216586	353.00
CHR7	91270707	91270707	438.00
CHR7	91519133	91519133	1377.44
CHR7	91382916	91382916	507.11
CHR7	91264943	91264943	516.78
CHR7	91431875	91431875	601.11
CHR7	91538099	91538099	1048.33
CHR7	91303516	91303516	1539.33
CHR7	91340338	91340338	700.44
CHR7	91425845	91425845	1295.67
CHR7	91365607	91365607	491.11
CHR7	91470816	91470816	584.22
CHR7	91344039	91344039	563.44
CHR7	91393206	91393206	739.00
CHR7	91214018	91214018	2600.33
CHR7	91331988	91331988	865.56
CHR7	91524439	91524439	615.33
CHR7	91342639	91342639	490.11
CHR7	91373873	91373873	541.00
CHR7	91430752	91430752	949.22
CHR7	91300235	91300235	806.22
CHR7	91248935	91248935	3962.89
CHR7	91515672	91515672	8455.22
CHR7	91506710	91506710	1147.89
CHR7	91215186	91215186	526.44
CHR7	91249955	91249955	432.44
CHR7	91427257	91427257	2429.89
CHR7	91380057	91380057	537.33
CHR7	91268435	91268435	437.00
CHR7	91282947	91282947	969.89
CHR7	91358232	91358232	555.78
CHR7	91361502	91361502	664.89
CHR7	91465319	91465319	2288.33
CHR7	91532619	91532619	1291.22
CHR7	91541468	91541468	428.78
CHR7	91403705	91403705	400.00
CHR7	91298901	91298901	438.67
CHR7	91274189	91274189	424.89
CHR7	91506610	91506610	498.67
CHR7	91543214	91543214	974.11
CHR7	91422043	91422043	732.44
CHR7	91345715	91345715	761.22
CHR7	91415131	91415131	434.00
CHR7	91340438	91340438	589.78
CHR7	91536485	91536485	348.00
CHR7	91460417	91460417	515.22
CHR7	91385252	91385252	540.00
CHR7	91204728	91204728	399.44
CHR7	91508910	91508910	518.67
CHR7	91517089	91517089	1111.22
CHR7	91215086	91215086	605.89
CHR7	91462240	91462240	553.22
CHR7	91204328	91204328	463.22
CHR7	91525571	91525571	485.56
CHR7	91396382	91396382	767.11
CHR7	91462819	91462819	1158.22
CHR7	91394620	91394620	444.89
CHR7	91524739	91524739	536.44
CHR7	91532219	91532219	503.67
CHR7	91462463	91462463	342.22
CHR7	91259476	91259476	440.67
CHR7	91450428	91450428	452.89
CHR7	91540868	91540868	1066.67
CHR7	91358432	91358432	547.11
CHR7	91431775	91431775	663.33
CHR7	91347095	91347095	829.89
CHR7	91322305	91322305	693.22
CHR7	91291351	91291351	1258.33
CHR7	91520743	91520743	764.89
CHR7	91355007	91355007	342.89
CHR7	91533219	91533219	536.11
CHR7	91499452	91499452	528.00
CHR7	91410264	91410264	426.67
CHR7	91305720	91305720	2884.89
CHR7	91348671	91348671	429.44
CHR7	91302516	91302516	417.78
CHR7	91324220	91324220	476.11
CHR7	91287647	91287647	651.67
CHR7	91212709	91212709	485.67
CHR7	91422643	91422643	882.33
CHR7	91362002	91362002	559.78
CHR7	91274389	91274389	437.00
CHR7	91470016	91470016	518.44
CHR7	91514428	91514428	345.22
CHR7	91283547	91283547	626.00
CHR7	91458678	91458678	452.44
CHR7	91358832	91358832	4689.44
CHR7	91211709	91211709	503.56
CHR7	91379657	91379657	1304.67
CHR7	91464019	91464019	468.56
CHR7	91429512	91429512	427.78
CHR7	91360602	91360602	4013.56
CHR7	91476647	91476647	1974.33
CHR7	91269238	91269238	1514.56
CHR7	91374908	91374908	466.56
CHR7	91254341	91254341	519.67
CHR7	91466319	91466319	423.22
CHR7	91465019	91465019	1537.44
CHR7	91420657	91420657	735.56
CHR7	91342280	91342280	527.33
CHR7	91457625	91457625	800.11
CHR7	91404966	91404966	744.11
CHR7	91452832	91452832	710.00
CHR7	91355607	91355607	754.89
CHR7	91513462	91513462	1863.44
CHR7	91266935	91266935	764.22
CHR7	91286528	91286528	789.44
CHR7	91518189	91518189	2028.33
CHR7	91384447	91384447	926.22
CHR7	91241449	91241449	503.89
CHR7	91296842	91296842	652.56
CHR7	91391913	91391913	903.78
CHR7	91498552	91498552	4546.33
CHR7	91290546	91290546	1234.67
CHR7	91353376	91353376	555.22
CHR7	91267835	91267835	459.11
CHR7	91452632	91452632	2227.56
CHR7	91534507	91534507	920.89
CHR7	91542514	91542514	517.00
CHR7	91280274	91280274	1129.22
CHR7	91435220	91435220	520.56
CHR7	91396482	91396482	566.22
CHR7	91365307	91365307	435.00
CHR7	91433293	91433293	943.67
CHR7	91327146	91327146	410.33
CHR7	91517489	91517489	1077.89
CHR7	91259376	91259376	487.56
CHR7	91265043	91265043	468.56
CHR7	91387403	91387403	676.00
CHR7	91530495	91530495	957.11
CHR7	91267035	91267035	691.44
CHR7	91395882	91395882	490.00
CHR7	91509510	91509510	710.67
CHR7	91508610	91508610	1056.44
CHR7	91495669	91495669	15827.33
CHR7	91540368	91540368	700.11
CHR7	91331788	91331788	711.00
CHR7	91510893	91510893	662.11
CHR7	91411179	91411179	449.00
CHR7	91530295	91530295	1232.56
CHR7	91454327	91454327	557.33
CHR7	91495769	91495769	438.67
CHR7	91400812	91400812	508.89
CHR7	91270807	91270807	710.78
CHR7	91343039	91343039	1085.33
CHR7	91362739	91362739	480.44
CHR7	91225980	91225980	529.00
CHR7	91473994	91473994	1097.44
CHR7	91448716	91448716	839.78
CHR7	91425545	91425545	1311.44
CHR7	91294699	91294699	614.67
CHR7	91358132	91358132	836.56
CHR7	91286728	91286728	644.67
CHR7	91534107	91534107	407.67
CHR7	91449016	91449016	872.33
CHR7	91495569	91495569	843.56
CHR7	91253433	91253433	1403.78
CHR7	91371731	91371731	668.11
CHR7	91405156	91405156	587.78
CHR7	91292244	91292244	473.78
CHR7	91534941	91534941	2336.11
CHR7	91491525	91491525	1606.11
CHR7	91456843	91456843	909.00
CHR7	91412379	91412379	521.67
CHR7	91383847	91383847	406.11
CHR7	91401612	91401612	819.56
CHR7	91436431	91436431	599.56
CHR7	91342080	91342080	572.11
CHR7	91425345	91425345	1713.67
CHR7	91267435	91267435	1053.11
CHR7	91454727	91454727	383.22
CHR7	91257300	91257300	618.33
CHR7	91453332	91453332	697.33
CHR7	91463419	91463419	417.11
CHR7	91301535	91301535	310.78
CHR7	91531495	91531495	448.22
CHR7	91464119	91464119	585.00
CHR7	91299335	91299335	614.22
CHR7	91226580	91226580	401.33
CHR7	91241249	91241249	531.44
CHR7	91508010	91508010	1330.67
CHR7	91425945	91425945	925.33
CHR7	91290346	91290346	1373.44
CHR7	91303716	91303716	531.33
CHR7	91381940	91381940	674.89
CHR7	91428483	91428483	570.22
CHR7	91497252	91497252	524.44
CHR7	91266235	91266235	479.67
CHR7	91537085	91537085	1245.22
CHR7	91408766	91408766	508.22
CHR7	91323221	91323221	775.78
CHR7	91414506	91414506	916.44
CHR7	91279974	91279974	739.44
CHR7	91413617	91413617	494.67
CHR7	91306235	91306235	410.33
CHR7	91255399	91255399	452.67
CHR7	91518733	91518733	498.67
CHR7	91422943	91422943	721.89
CHR7	91434920	91434920	2443.11
CHR7	91429712	91429712	748.22
CHR7	91346615	91346615	737.44
CHR7	91497452	91497452	551.56
CHR7	91499152	91499152	440.22
CHR7	91385352	91385352	1005.22
CHR7	91506410	91506410	346.11
CHR7	91427683	91427683	702.89
CHR7	91506810	91506810	548.11
CHR7	91535985	91535985	484.56
CHR7	91491425	91491425	727.67
CHR7	91225880	91225880	430.00
CHR7	91542614	91542614	514.00
CHR7	91215286	91215286	539.56
CHR7	91448616	91448616	1775.33
CHR7	91404509	91404509	493.56
CHR7	91350728	91350728	433.56
CHR7	91326746	91326746	2828.00
CHR7	91377785	91377785	2286.00
CHR7	91373531	91373531	571.22
CHR7	91272495	91272495	597.33
CHR7	91321869	91321869	1105.22
CHR7	91347971	91347971	1645.33
CHR7	91516072	91516072	1407.89
CHR7	91286228	91286228	2482.11
CHR7	91516589	91516589	886.33
CHR7	91386395	91386395	1006.33
CHR7	91250155	91250155	841.22
CHR7	91283247	91283247	793.11
CHR7	91258143	91258143	411.67
CHR7	91301435	91301435	325.00
CHR7	91230770	91230770	686.11
CHR7	91514828	91514828	2390.44
CHR7	91232626	91232626	403.22
CHR7	91302616	91302616	514.22
CHR7	91230870	91230870	373.33
CHR7	91514228	91514228	688.44
CHR7	91408666	91408666	633.56
CHR7	91449908	91449908	944.56
CHR7	91365907	91365907	392.33
CHR7	91245916	91245916	490.78
CHR7	91544691	91544691	643.44
CHR7	91511093	91511093	452.33
CHR7	91259713	91259713	441.67
CHR7	91305820	91305820	626.44
CHR7	91272395	91272395	1482.56
CHR7	91209171	91209171	2037.44
CHR7	91544191	91544191	549.00
CHR7	91531695	91531695	1104.22
CHR7	91326446	91326446	953.78
CHR7	91401012	91401012	458.44
CHR7	91477666	91477666	505.89
CHR7	91414931	91414931	369.00
CHR7	91212009	91212009	499.67
CHR7	91453727	91453727	1732.89
CHR7	91521925	91521925	3145.44
CHR7	91344439	91344439	432.89
CHR7	91506210	91506210	420.44
CHR7	91326546	91326546	805.78
CHR7	91449808	91449808	621.00
CHR7	91541914	91541914	631.00
CHR7	91477442	91477442	356.67
CHR7	91350933	91350933	11581.78
CHR7	91447316	91447316	510.33
CHR7	91462663	91462663	394.67
CHR7	91360002	91360002	1127.89
CHR7	91295059	91295059	397.67
CHR7	91332388	91332388	407.67
CHR7	91463919	91463919	1327.89
CHR7	91491083	91491083	942.00
CHR7	91348571	91348571	990.33
CHR7	91227180	91227180	388.67
CHR7	91245320	91245320	2053.89
CHR7	91511593	91511593	380.89
CHR7	91544591	91544591	805.11
CHR7	91287147	91287147	621.56
CHR7	91405411	91405411	2559.89
CHR7	91456243	91456243	3801.00
CHR7	91533019	91533019	2197.33
CHR7	91430452	91430452	472.67
CHR7	91522725	91522725	2347.56
CHR7	91384747	91384747	647.00
CHR7	91378085	91378085	753.78
CHR7	91477998	91477998	598.67
CHR7	91538980	91538980	611.56
CHR7	91530395	91530395	1651.11
CHR7	91534207	91534207	667.33
CHR7	91300435	91300435	1420.44
CHR7	91378485	91378485	548.11
CHR7	91402274	91402274	484.33
CHR7	91535241	91535241	1012.56
CHR7	91402074	91402074	393.44
CHR7	91272795	91272795	904.78
CHR7	91227881	91227881	514.56
CHR7	91270507	91270507	617.33
CHR7	91354807	91354807	456.56
CHR7	91371431	91371431	624.33
CHR7	91275389	91275389	565.00
CHR7	91349978	91349978	745.56
CHR7	91389909	91389909	610.22
CHR7	91241849	91241849	459.89
CHR7	91463519	91463519	517.89
CHR7	91489483	91489483	596.78
CHR7	91243724	91243724	563.44
CHR7	91511393	91511393	484.89
CHR7	91267135	91267135	555.00
CHR7	91307057	91307057	661.44
CHR7	91542314	91542314	5671.44
CHR7	91468485	91468485	1030.78
CHR7	91389150	91389150	1217.33
CHR7	91345615	91345615	983.89
CHR7	91348371	91348371	1765.67
CHR7	91455142	91455142	543.22
CHR7	91421943	91421943	696.56
CHR7	91422743	91422743	714.22
CHR7	91435320	91435320	364.78
CHR7	91246993	91246993	493.56
CHR7	91490683	91490683	13150.33
CHR7	91207532	91207532	458.78
CHR7	91362539	91362539	420.11
CHR7	91492625	91492625	2888.56
CHR7	91429812	91429812	522.22
CHR7	91472546	91472546	692.67
CHR7	91345915	91345915	3410.67
CHR7	91540468	91540468	1237.56
CHR7	91350178	91350178	630.00
CHR7	91226980	91226980	509.78
CHR7	91478298	91478298	651.89
CHR7	91392013	91392013	566.33
CHR7	91281474	91281474	555.33
CHR7	91230586	91230586	1074.22
CHR7	91369475	91369475	939.78
CHR7	91348171	91348171	342.56
CHR7	91496752	91496752	719.67
CHR7	91205128	91205128	404.33
CHR7	91399912	91399912	638.78
CHR7	91522125	91522125	1169.33
CHR7	91404309	91404309	469.44
CHR7	91207923	91207923	328.00
CHR7	91471216	91471216	563.67
CHR7	91227481	91227481	468.44
CHR7	91473694	91473694	491.89
CHR7	91204928	91204928	424.89
CHR7	91424445	91424445	662.11
CHR7	91461540	91461540	3618.00
CHR7	91332088	91332088	2532.22
CHR7	91426045	91426045	332.00
CHR7	91388430	91388430	559.78
CHR7	91215886	91215886	454.56
CHR7	91303316	91303316	595.22
CHR7	91410667	91410667	484.78
CHR7	91473894	91473894	1794.89
CHR7	91390313	91390313	402.11
CHR7	91423645	91423645	807.00
CHR7	91516689	91516689	436.44
CHR7	91490983	91490983	1490.67
CHR7	91327246	91327246	501.67
CHR7	91475694	91475694	3990.56
CHR7	91496652	91496652	445.89
CHR7	91377985	91377985	558.33
CHR7	91300835	91300835	1575.33
CHR7	91340888	91340888	440.00
CHR7	91531195	91531195	864.00
CHR7	91370831	91370831	433.22
CHR7	91522425	91522425	6747.44
CHR7	91271164	91271164	44522.45
CHR7	91478098	91478098	574.56
CHR7	91463219	91463219	913.67
CHR7	91511793	91511793	408.00
CHR7	91384647	91384647	1015.22
CHR7	91370531	91370531	1673.78
CHR7	91439756	91439756	1137.11
CHR7	91256658	91256658	812.78
CHR7	91450528	91450528	464.22
CHR7	91422443	91422443	476.78
CHR7	91522825	91522825	1017.22
CHR7	91396282	91396282	482.22
CHR7	91245220	91245220	1474.78
CHR7	91216186	91216186	437.33
CHR7	91509810	91509810	302.11
CHR7	91245420	91245420	429.44
CHR7	91534407	91534407	768.11
CHR7	91228281	91228281	490.22
CHR7	91351854	91351854	712.56
CHR7	91254541	91254541	464.67
CHR7	91472146	91472146	664.89
CHR7	91505670	91505670	1085.67
CHR7	91346315	91346315	551.89
CHR7	91289402	91289402	424.22
CHR7	91489883	91489883	868.67
CHR7	91226080	91226080	414.89
CHR7	91229633	91229633	1220.11
CHR7	91433093	91433093	980.44
CHR7	91456343	91456343	2208.89
CHR7	91509210	91509210	800.33
CHR7	91540260	91540260	988.56
CHR7	91281374	91281374	1154.56
CHR7	91382140	91382140	416.33
CHR7	91255999	91255999	466.89
CHR7	91510693	91510693	617.33
CHR7	91377685	91377685	615.11
CHR7	91508810	91508810	414.56
CHR7	91438101	91438101	1481.67
CHR7	91468685	91468685	855.22
CHR7	91244920	91244920	888.56
CHR7	91496452	91496452	617.44
CHR7	91400212	91400212	643.78
CHR7	91250055	91250055	4451.22
CHR7	91210094	91210094	556.89
CHR7	91297741	91297741	1015.78
CHR7	91457043	91457043	654.67
CHR7	91373631	91373631	395.89
CHR7	91267735	91267735	803.33
CHR7	91402674	91402674	485.00
CHR7	91513562	91513562	994.44
CHR7	91413317	91413317	1405.22
CHR7	91333248	91333248	949.44
CHR7	91302916	91302916	1026.67
CHR7	91396582	91396582	565.44
CHR7	91458378	91458378	712.33
CHR7	91276089	91276089	617.56
CHR7	91490483	91490483	1378.00
CHR7	91372231	91372231	561.78
CHR7	91351754	91351754	795.33
CHR7	91540768	91540768	741.22
CHR7	91393706	91393706	2441.67
CHR7	91438597	91438597	811.22
CHR7	91274789	91274789	554.00
CHR7	91464519	91464519	485.56
CHR7	91420857	91420857	506.89
CHR7	91406659	91406659	544.89
CHR7	91348271	91348271	1676.22
CHR7	91424645	91424645	1178.44
CHR7	91431475	91431475	746.89
CHR7	91539280	91539280	789.89
CHR7	91231311	91231311	365.22
CHR7	91373431	91373431	532.00
CHR7	91430012	91430012	498.22
CHR7	91498152	91498152	3808.44
CHR7	91346515	91346515	1262.33
CHR7	91359032	91359032	2036.89
CHR7	91474794	91474794	746.44
CHR7	91374373	91374373	640.67
CHR7	91403905	91403905	538.78
CHR7	91545591	91545591	4734.56
CHR7	91428583	91428583	468.67
CHR7	91341543	91341543	423.22
CHR7	91383647	91383647	433.89
CHR7	91344939	91344939	840.00
CHR7	91265641	91265641	320.78
CHR7	91473146	91473146	7497.33
CHR7	91399420	91399420	574.67
CHR7	91474294	91474294	2118.89
CHR7	91268535	91268535	406.89
CHR7	91266735	91266735	349.11
CHR7	91234234	91234234	410.56
CHR7	91226880	91226880	586.89
CHR7	91447816	91447816	1482.00
CHR7	91278140	91278140	367.78
CHR7	91280674	91280674	2244.22
CHR7	91470216	91470216	850.67
CHR7	91359132	91359132	587.89
CHR7	91399120	91399120	883.89
CHR7	91343139	91343139	1464.00
CHR7	91472246	91472246	632.78
CHR7	91355407	91355407	535.11
CHR7	91451526	91451526	623.33
CHR7	91359532	91359532	552.56
CHR7	91275589	91275589	603.44
CHR7	91292844	91292844	791.89
CHR7	91428783	91428783	994.44
CHR7	91268035	91268035	603.56
CHR7	91324520	91324520	554.89
CHR7	91298601	91298601	572.11
CHR7	91470616	91470616	505.78
CHR7	91326346	91326346	467.00
CHR7	91246016	91246016	316.89
CHR7	91252733	91252733	314.00
CHR7	91530795	91530795	817.56
CHR7	91332288	91332288	420.67
CHR7	91542014	91542014	896.22
CHR7	91358932	91358932	1672.44
CHR7	91421343	91421343	429.67
CHR7	91388530	91388530	382.67
CHR7	91432993	91432993	721.89
CHR7	91284047	91284047	9552.67
CHR7	91321969	91321969	481.00
CHR7	91264394	91264394	339.78
CHR7	91276589	91276589	607.78
CHR7	91302816	91302816	346.11
CHR7	91385452	91385452	843.67
CHR7	91365707	91365707	535.89
CHR7	91325849	91325849	621.00
CHR7	91287447	91287447	1185.22
CHR7	91453432	91453432	911.67
CHR7	91509110	91509110	761.11
CHR7	91225580	91225580	384.67
CHR7	91357845	91357845	541.33
CHR7	91340688	91340688	567.67
CHR7	91537185	91537185	386.78
CHR7	91412717	91412717	803.22
CHR7	91499352	91499352	775.44
CHR7	91370631	91370631	396.33
CHR7	91232294	91232294	405.22
CHR7	91241049	91241049	468.00
CHR7	91396682	91396682	570.78
CHR7	91539760	91539760	957.00
CHR7	91327646	91327646	462.56
CHR7	91320311	91320311	440.22
CHR7	91292144	91292144	658.44
CHR7	91282647	91282647	447.11
CHR7	91393106	91393106	655.00
CHR7	91343639	91343639	579.44
CHR7	91436831	91436831	372.56
CHR7	91427583	91427583	458.11
CHR7	91401512	91401512	3654.56
CHR7	91518633	91518633	824.11
CHR7	91214586	91214586	726.33
CHR7	91368686	91368686	1269.33
CHR7	91323361	91323361	2016.22
CHR7	91231411	91231411	492.89
CHR7	91266435	91266435	343.22
CHR7	91231511	91231511	420.00
CHR7	91365807	91365807	493.67
CHR7	91388630	91388630	452.11
CHR7	91431675	91431675	759.33
CHR7	91515128	91515128	2419.44
CHR7	91511693	91511693	551.33
CHR7	91208481	91208481	674.89
CHR7	91328269	91328269	658.67
CHR7	91430852	91430852	714.78
CHR7	91325749	91325749	1041.89
CHR7	91252422	91252422	551.56
CHR7	91389350	91389350	571.22
CHR7	91364807	91364807	517.22
CHR7	91365507	91365507	6275.00
CHR7	91405886	91405886	762.89
CHR7	91361002	91361002	1704.78
CHR7	91322505	91322505	4009.44
CHR7	91269807	91269807	8267.78
CHR7	91234761	91234761	2007.44
CHR7	91520343	91520343	439.67
CHR7	91295259	91295259	474.44
CHR7	91492225	91492225	1352.78
CHR7	91325549	91325549	936.78
CHR7	91538499	91538499	1884.11
CHR7	91492525	91492525	7223.56
CHR7	91465119	91465119	1509.00
CHR7	91319911	91319911	480.56
CHR7	91323121	91323121	957.89
CHR7	91209471	91209471	401.44
CHR7	91520043	91520043	454.89
CHR7	91424145	91424145	617.78
CHR7	91458278	91458278	1243.00
CHR7	91289002	91289002	619.11
CHR7	91437601	91437601	974.00
CHR7	91387303	91387303	579.22
CHR7	91379185	91379185	1030.22
CHR7	91475294	91475294	1040.11
CHR7	91386795	91386795	400.11
CHR7	91268235	91268235	2151.11
CHR7	91533119	91533119	1978.11
CHR7	91400012	91400012	994.11
CHR7	91292444	91292444	335.22
CHR7	91245120	91245120	1032.00
CHR7	91344839	91344839	7401.67
CHR7	91391213	91391213	832.56
CHR7	91388008	91388008	574.78
CHR7	91344539	91344539	1462.89
CHR7	91266135	91266135	417.44
CHR7	91410164	91410164	724.78
CHR7	91514528	91514528	476.22
CHR7	91453132	91453132	964.22
CHR7	91462140	91462140	552.22
CHR7	91477898	91477898	719.67
CHR7	91540568	91540568	1270.11
CHR7	91372831	91372831	462.11
CHR7	91363988	91363988	458.11
CHR7	91498652	91498652	1218.67
CHR7	91455042	91455042	383.89
CHR7	91476209	91476209	602.89
CHR7	91226380	91226380	692.00
CHR7	91519943	91519943	500.00
CHR7	91279774	91279774	652.11
CHR7	91253033	91253033	653.67
CHR7	91242849	91242849	440.56
CHR7	91512843	91512843	536.22
CHR7	91447116	91447116	675.33
CHR7	91461840	91461840	676.89
CHR7	91390913	91390913	1238.56
CHR7	91340988	91340988	517.56
CHR7	91395371	91395371	777.78
CHR7	91531295	91531295	580.78
CHR7	91424345	91424345	673.44
CHR7	91304116	91304116	359.67
CHR7	91535485	91535485	517.56
CHR7	91474694	91474694	9518.44
CHR7	91283647	91283647	434.78
CHR7	91492125	91492125	1750.11
CHR7	91289302	91289302	317.00
CHR7	91279874	91279874	400.67
CHR7	91353276	91353276	339.78
CHR7	91461640	91461640	1152.78
CHR7	91397182	91397182	516.22
CHR7	91306804	91306804	838.44
CHR7	91506910	91506910	1320.11
CHR7	91266535	91266535	384.56
CHR7	91287247	91287247	1525.22
CHR7	91509910	91509910	480.44
CHR7	91351954	91351954	1084.33
CHR7	91215586	91215586	411.44
CHR7	91490083	91490083	913.78
CHR7	91400312	91400312	1809.56
CHR7	91466219	91466219	428.33
CHR7	91420757	91420757	406.89
CHR7	91378585	91378585	493.33
CHR7	91507210	91507210	614.33
CHR7	91391113	91391113	730.78
CHR7	91282447	91282447	380.67
CHR7	91252933	91252933	923.11
CHR7	91378185	91378185	993.56
CHR7	91522325	91522325	16828.22
CHR7	91412279	91412279	935.89
CHR7	91372331	91372331	899.44
CHR7	91371331	91371331	949.56
CHR7	91518833	91518833	379.22
CHR7	91472746	91472746	425.44
CHR7	91266835	91266835	503.33
CHR7	91485762	91485762	649.56
CHR7	91322605	91322605	1432.78
CHR7	91433593	91433593	734.33
CHR7	91400512	91400512	1423.33
CHR7	91371131	91371131	468.78
CHR7	91423043	91423043	1302.11
CHR7	91253233	91253233	2227.11
CHR7	91535785	91535785	1055.33
CHR7	91393506	91393506	671.89
CHR7	91373331	91373331	722.56
CHR7	91508410	91508410	930.67
CHR7	91301335	91301335	446.78
CHR7	91342539	91342539	698.22
CHR7	91258543	91258543	855.33
CHR7	91345039	91345039	441.78
CHR7	91526039	91526039	382.44
CHR7	91471016	91471016	458.11
CHR7	91539519	91539519	1008.11
CHR7	91253733	91253733	1196.00
CHR7	91477766	91477766	861.44
CHR7	91400912	91400912	568.22
CHR7	91379527	91379527	893.33
CHR7	91385052	91385052	434.56
CHR7	91472646	91472646	542.56
CHR7	91429912	91429912	463.22
CHR7	91421543	91421543	712.78
CHR7	91332648	91332648	1651.33
CHR7	91253333	91253333	670.33
CHR7	91283347	91283347	787.00
CHR7	91292744	91292744	1251.56
CHR7	91205428	91205428	485.11
CHR7	91225780	91225780	507.56
CHR7	91321364	91321364	404.11
CHR7	91359232	91359232	1141.56
CHR7	91489983	91489983	729.56
CHR7	91377278	91377278	472.44
CHR7	91330742	91330742	409.56
CHR7	91497852	91497852	6941.11
CHR7	91454827	91454827	754.33
CHR7	91451826	91451826	1054.89
CHR7	91408866	91408866	472.44
CHR7	91299935	91299935	866.22
CHR7	91276489	91276489	479.78
CHR7	91306335	91306335	323.56
CHR7	91325649	91325649	3715.00
CHR7	91379427	91379427	397.44
CHR7	91516789	91516789	524.11
CHR7	91341732	91341732	2228.89
CHR7	91244820	91244820	546.33
CHR7	91410064	91410064	370.56
CHR7	91241349	91241349	1060.33
CHR7	91214786	91214786	457.11
CHR7	91289202	91289202	459.56
CHR7	91406559	91406559	671.67
CHR7	91507810	91507810	1755.44
CHR7	91410767	91410767	545.33
CHR7	91425445	91425445	4414.89
CHR7	91378385	91378385	396.33
CHR7	91384047	91384047	380.67
CHR7	91373973	91373973	557.11
CHR7	91473794	91473794	767.22
CHR7	91301035	91301035	335.44
CHR7	91365407	91365407	504.33
CHR7	91333448	91333448	1772.22
CHR7	91463319	91463319	573.56
CHR7	91273295	91273295	372.56
CHR7	91448516	91448516	3728.78
CHR7	91511493	91511493	423.33
CHR7	91395682	91395682	1248.44
CHR7	91362639	91362639	707.44
CHR7	91383947	91383947	509.00
CHR7	91361402	91361402	745.00
CHR7	91383747	91383747	450.22
CHR7	91358632	91358632	1441.22
CHR7	91290946	91290946	879.56
CHR7	91299535	91299535	388.78
CHR7	91533707	91533707	398.11
CHR7	91491925	91491925	1515.22
CHR7	91406951	91406951	439.67
CHR7	91436731	91436731	378.67
CHR7	91360502	91360502	1431.89
CHR7	91411979	91411979	786.56
CHR7	91374708	91374708	627.11
CHR7	91358032	91358032	377.78
CHR7	91544991	91544991	391.89
CHR7	91370431	91370431	1404.33
CHR7	91321464	91321464	515.67
CHR7	91214118	91214118	347.78
CHR7	91344339	91344339	332.67
CHR7	91242749	91242749	829.00
CHR7	91380850	91380850	1659.67
CHR7	91403074	91403074	321.00
CHR7	91321264	91321264	419.44
CHR7	91450008	91450008	554.78
CHR7	91492325	91492325	1581.00
CHR7	91396182	91396182	1109.67
CHR7	91392601	91392601	433.33
CHR7	91380988	91380988	402.33
CHR7	91248635	91248635	633.78
CHR7	91459205	91459205	442.78
CHR7	91229933	91229933	704.56
CHR7	91402474	91402474	641.33
CHR7	91331488	91331488	558.89
CHR7	91258843	91258843	350.89
CHR7	91540668	91540668	1212.56
CHR7	91340788	91340788	451.44
CHR7	91468585	91468585	587.22
CHR7	91406233	91406233	11340.22
CHR7	91527015	91527015	412.44
CHR7	91521725	91521725	798.67
CHR7	91331888	91331888	402.89
CHR7	91472946	91472946	1114.11
CHR7	91531395	91531395	984.00
CHR7	91322069	91322069	816.22
CHR7	91303916	91303916	547.44
CHR7	91244120	91244120	382.11
CHR7	91333348	91333348	671.78
CHR7	91327969	91327969	369.56
CHR7	91258343	91258343	402.33
CHR7	91208781	91208781	719.56
CHR7	91411879	91411879	643.67
CHR7	91544791	91544791	420.22
CHR7	91345515	91345515	584.56
CHR7	91303116	91303116	384.78
CHR7	91535685	91535685	348.22
CHR7	91229133	91229133	846.11
CHR7	91535585	91535585	468.44
CHR7	91403274	91403274	5589.44
CHR7	91212309	91212309	367.56
CHR7	91269907	91269907	916.11
CHR7	91461440	91461440	891.89
CHR7	91354907	91354907	456.67
CHR7	91462919	91462919	829.67
CHR7	91365207	91365207	572.00
CHR7	91272895	91272895	826.78
CHR7	91400712	91400712	1214.33
CHR7	91356528	91356528	550.11
CHR7	91409566	91409566	509.00
CHR7	91403474	91403474	345.22
CHR7	91368986	91368986	445.67
CHR7	91436531	91436531	368.22
CHR7	91349778	91349778	1065.00
CHR7	91439856	91439856	499.56
CHR7	91296975	91296975	504.44
CHR7	91268135	91268135	670.11
CHR7	91322705	91322705	419.67
CHR7	91242249	91242249	551.00
CHR7	91415331	91415331	526.33
CHR7	91232194	91232194	666.56
CHR7	91473346	91473346	559.67
CHR7	91451926	91451926	1009.44
CHR7	91432693	91432693	524.33
CHR7	91456143	91456143	1416.67
CHR7	91544291	91544291	968.56
CHR7	91404205	91404205	551.44
CHR7	91407933	91407933	512.33
CHR7	91351554	91351554	522.44
CHR7	91352154	91352154	1153.44
CHR7	91478398	91478398	863.78
CHR7	91461740	91461740	1947.56
CHR7	91255599	91255599	519.22
CHR7	91378285	91378285	627.22
CHR7	91475094	91475094	1433.33
CHR7	91284247	91284247	881.00
CHR7	91396082	91396082	465.11
CHR7	91492425	91492425	6089.33
CHR7	91543314	91543314	521.56
CHR7	91278240	91278240	430.89
CHR7	91409964	91409964	435.22
CHR7	91386595	91386595	514.22
CHR7	91536985	91536985	493.67
CHR7	91436631	91436631	525.78
CHR7	91326646	91326646	908.67
CHR7	91327546	91327546	682.11
CHR7	91324320	91324320	444.33
CHR7	91411379	91411379	704.89
CHR7	91460609	91460609	746.89
CHR7	91390613	91390613	574.11
CHR7	91214486	91214486	830.78
CHR7	91321564	91321564	375.67
CHR7	91227280	91227280	361.22
CHR7	91357645	91357645	478.44
CHR7	91539960	91539960	789.22
CHR7	91268722	91268722	419.89
CHR7	91227981	91227981	443.78
CHR7	91282247	91282247	675.22
CHR7	91413817	91413817	807.11
CHR7	91447616	91447616	627.00
CHR7	91209729	91209729	427.67
CHR7	91507010	91507010	581.89
CHR7	91289746	91289746	462.11
CHR7	91394820	91394820	354.00
CHR7	91472346	91472346	406.11
CHR7	91344139	91344139	886.67
CHR7	91521625	91521625	546.89
CHR7	91536285	91536285	678.11
CHR7	91291944	91291944	342.67
CHR7	91229533	91229533	1988.22
CHR7	91394520	91394520	759.00
CHR7	91384952	91384952	479.00
CHR7	91474594	91474594	861.11
CHR7	91425745	91425745	1047.67
CHR7	91300335	91300335	782.11
CHR7	91279674	91279674	467.78
CHR7	91422243	91422243	672.00
CHR7	91410567	91410567	423.00
CHR7	91244620	91244620	952.11
CHR7	91345415	91345415	1084.44
CHR7	91366777	91366777	458.44
CHR7	91455542	91455542	535.67
CHR7	91472846	91472846	664.11
CHR7	91543514	91543514	786.00
CHR7	91475194	91475194	3204.44
CHR7	91228381	91228381	416.11
CHR7	91342380	91342380	577.67
CHR7	91264494	91264494	485.11
CHR7	91321669	91321669	398.44
CHR7	91291146	91291146	735.44
CHR7	91426645	91426645	751.00
CHR7	91280174	91280174	1179.11
CHR7	91233834	91233834	389.56
CHR7	91375008	91375008	438.11
CHR7	91364707	91364707	742.56
CHR7	91520243	91520243	499.67
CHR7	91258443	91258443	912.44
CHR7	91412179	91412179	862.67
CHR7	91252222	91252222	1054.89
CHR7	91287047	91287047	700.67
CHR7	91292044	91292044	470.67
CHR7	91453927	91453927	2003.33
CHR7	91532719	91532719	865.44
CHR7	91259813	91259813	330.56
CHR7	91499052	91499052	409.00
CHR7	91537539	91537539	495.11
CHR7	91435520	91435520	368.89
CHR7	91386895	91386895	488.22
CHR7	91497352	91497352	472.78
CHR7	91209371	91209371	1175.67
CHR7	91432393	91432393	575.78
CHR7	91462040	91462040	451.78
CHR7	91498352	91498352	8279.44
CHR7	91388830	91388830	915.56
CHR7	91387603	91387603	480.56
CHR7	91450628	91450628	1605.44
CHR7	91345815	91345815	789.00
CHR7	91377178	91377178	599.56
CHR7	91298501	91298501	538.44
CHR7	91525839	91525839	487.44
CHR7	91429083	91429083	1855.00
CHR7	91257700	91257700	439.67
CHR7	91465819	91465819	1192.33
CHR7	91229433	91229433	586.33
CHR7	91470916	91470916	490.11
CHR7	91269138	91269138	579.00
CHR7	91459053	91459053	463.00
CHR7	91317218	91317218	473.56
CHR7	91433393	91433393	1617.33
CHR7	91520843	91520843	733.89
CHR7	91291246	91291246	363.44
CHR7	91353176	91353176	667.44
CHR7	91457525	91457525	566.89
CHR7	91380650	91380650	830.89
CHR7	91464719	91464719	685.56
CHR7	91252322	91252322	410.89
CHR7	91344739	91344739	864.33
CHR7	91507910	91507910	2412.33
CHR7	91303416	91303416	1175.00
CHR7	91347771	91347771	1810.67
CHR7	91454127	91454127	658.89
CHR7	91361202	91361202	566.56
CHR7	91466119	91466119	499.33
CHR7	91541268	91541268	663.00
CHR7	91389709	91389709	1222.22
CHR7	91422543	91422543	894.78
CHR7	91533419	91533419	585.56
CHR7	91386695	91386695	3841.33
CHR7	91380357	91380357	745.89
CHR7	91372631	91372631	538.89
CHR7	91399812	91399812	552.00
CHR7	91283747	91283747	645.00
CHR7	91455642	91455642	745.00
CHR7	91350528	91350528	791.78
CHR7	91449116	91449116	6577.22
CHR7	91519743	91519743	1169.44
CHR7	91245020	91245020	852.89
CHR7	91507610	91507610	874.11
CHR7	91463719	91463719	570.44
CHR7	91409366	91409366	423.89
CHR7	91395482	91395482	548.33
CHR7	91514928	91514928	1499.00
CHR7	91390813	91390813	475.00
CHR7	91428983	91428983	1148.00
CHR7	91513928	91513928	283.44
CHR7	91359632	91359632	513.44
CHR7	91518489	91518489	944.22
CHR7	91489783	91489783	1564.00
CHR7	91366477	91366477	449.56
CHR7	91287547	91287547	1025.56
CHR7	91280374	91280374	977.78
CHR7	91536085	91536085	504.11
CHR7	91327869	91327869	1222.67
CHR7	91274989	91274989	685.44
CHR7	91475394	91475394	975.00
CHR7	91368786	91368786	895.67
CHR7	91267235	91267235	869.22
CHR7	91212509	91212509	643.67
CHR7	91301927	91301927	4204.11
CHR7	91211809	91211809	426.22
CHR7	91353476	91353476	558.56
CHR7	91428383	91428383	534.00
CHR7	91298701	91298701	416.11
CHR7	91233162	91233162	390.44
CHR7	91448416	91448416	1848.78
CHR7	91430552	91430552	1064.67
CHR7	91434320	91434320	684.00
CHR7	91454627	91454627	639.89
CHR7	91497552	91497552	359.89
CHR7	91543691	91543691	1228.11
CHR7	91491325	91491325	650.56
CHR7	91264294	91264294	415.67
CHR7	91537999	91537999	520.44
CHR7	91526239	91526239	429.22
CHR7	91275289	91275289	653.78
CHR7	91324420	91324420	718.67
CHR7	91474994	91474994	698.67
CHR7	91468785	91468785	594.22
CHR7	91292544	91292544	657.33
CHR7	91490183	91490183	891.56
CHR7	91253133	91253133	944.11
CHR7	91296542	91296542	313.33
CHR7	91341088	91341088	426.00
CHR7	91356728	91356728	409.22
CHR7	91265935	91265935	639.67
CHR7	91456043	91456043	1219.89
CHR7	91518089	91518089	646.78
CHR7	91474494	91474494	3290.67
CHR7	91283047	91283047	994.00
CHR7	91521425	91521425	507.67
CHR7	91400112	91400112	487.67
CHR7	91515357	91515357	487.56
CHR7	91537799	91537799	663.00
CHR7	91234034	91234034	661.22
CHR7	91438497	91438497	530.33
CHR7	91534307	91534307	430.56
CHR7	91518933	91518933	606.33
CHR7	91515772	91515772	538.11
CHR7	91509310	91509310	478.78
CHR7	91404105	91404105	407.00
CHR7	91255899	91255899	520.78
CHR7	91249555	91249555	601.44
CHR7	91414017	91414017	677.56
CHR7	91456943	91456943	744.22
CHR7	91352976	91352976	513.33
CHR7	91301635	91301635	415.89
CHR7	91255099	91255099	417.11
CHR7	91355307	91355307	421.67
CHR7	91254999	91254999	581.78
CHR7	91207632	91207632	471.89
CHR7	91318865	91318865	942.67
CHR7	91286428	91286428	1024.89
CHR7	91524639	91524639	478.56
CHR7	91371031	91371031	748.00
CHR7	91289502	91289502	490.33
CHR7	91265343	91265343	415.67
CHR7	91530095	91530095	486.67
CHR7	91431575	91431575	2867.56
CHR7	91211609	91211609	540.22
CHR7	91207732	91207732	453.56
CHR7	91348071	91348071	974.67
CHR7	91492725	91492725	866.22
CHR7	91252633	91252633	433.67
CHR7	91449708	91449708	379.56
CHR7	91362339	91362339	450.22
CHR7	91498252	91498252	15227.67
CHR7	91301235	91301235	573.56
CHR7	91214986	91214986	400.78
CHR7	91215986	91215986	620.67
CHR7	91327346	91327346	389.78
CHR7	91226180	91226180	322.00
CHR7	91474194	91474194	1235.56
CHR7	91256199	91256199	1005.00
CHR7	91427983	91427983	552.67
CHR7	91330075	91330075	375.89
CHR7	91297232	91297232	343.22
CHR7	91437801	91437801	537.67
CHR7	91399020	91399020	421.44
CHR7	91517889	91517889	504.89
CHR7	91517189	91517189	2188.00
CHR7	91325249	91325249	977.56
CHR7	91413517	91413517	446.00
CHR7	91519333	91519333	1032.00
CHR7	91208581	91208581	487.56
CHR7	91394420	91394420	784.00
CHR7	91303016	91303016	1022.44
CHR7	91448916	91448916	1068.89
CHR7	91246217	91246217	424.11
CHR7	91533319	91533319	492.33
CHR7	91351654	91351654	509.67
CHR7	91292644	91292644	581.11
CHR7	91464219	91464219	539.00
CHR7	91476347	91476347	837.89
CHR7	91304839	91304839	455.67
CHR7	91288702	91288702	269.67
CHR7	91264694	91264694	630.33
CHR7	91511293	91511293	454.56
CHR7	91438697	91438697	743.56
CHR7	91520443	91520443	461.56
CHR7	91434120	91434120	895.67
CHR7	91509610	91509610	803.56
CHR7	91257000	91257000	490.11
CHR7	91432493	91432493	339.56
CHR7	91490383	91490383	1090.33
CHR7	91242049	91242049	552.00
CHR7	91244220	91244220	597.89
CHR7	91233262	91233262	409.56
CHR7	91291744	91291744	477.78
CHR7	91396982	91396982	536.67
CHR7	91252833	91252833	403.00
CHR7	91476447	91476447	623.11
CHR7	91348471	91348471	1030.67
CHR7	91386495	91386495	475.33
CHR7	91526839	91526839	458.33
CHR7	91381640	91381640	419.22
CHR7	91204128	91204128	467.78
CHR7	91359332	91359332	640.89
CHR7	91299001	91299001	1276.89
CHR7	91516289	91516289	614.44
CHR7	91228481	91228481	1912.22
CHR7	91424945	91424945	456.22
CHR7	91473246	91473246	582.33
CHR7	91270007	91270007	796.44
CHR7	91243049	91243049	533.56
CHR7	91248535	91248535	576.56
CHR7	91373031	91373031	749.33
CHR7	91283447	91283447	428.11
CHR7	91433493	91433493	989.67
CHR7	91355707	91355707	422.67
CHR7	91253633	91253633	921.78
CHR7	91498852	91498852	459.67
CHR7	91426545	91426545	432.44
CHR7	91276289	91276289	379.11
CHR7	91243883	91243883	520.00
CHR7	91399520	91399520	403.89
CHR7	91402574	91402574	486.56
CHR7	91343939	91343939	609.78
CHR7	91378985	91378985	535.44
CHR7	91215386	91215386	537.89
CHR7	91227381	91227381	449.44
CHR7	91423845	91423845	563.67
CHR7	91234986	91234986	12620.33
CHR7	91366577	91366577	1154.67
CHR7	91374808	91374808	763.22
CHR7	91303216	91303216	813.22
CHR7	91296642	91296642	463.56
CHR7	91543114	91543114	629.78
CHR7	91456543	91456543	919.67
CHR7	91404766	91404766	638.44
CHR7	91264594	91264594	807.56
CHR7	91258943	91258943	525.78
CHR7	91272595	91272595	725.00
CHR7	91452732	91452732	1279.89
CHR7	91299835	91299835	592.67
CHR7	91395782	91395782	605.11
CHR7	91384547	91384547	639.11
CHR7	91320011	91320011	883.78
CHR7	91375308	91375308	615.56
CHR7	91229833	91229833	712.78
CHR7	91498952	91498952	498.78
CHR7	91343839	91343839	458.78
CHR7	91366107	91366107	483.56
CHR7	91545791	91545791	564.78
CHR7	91455743	91455743	889.00
CHR7	91343539	91343539	771.44
CHR7	91254141	91254141	342.11
CHR7	91403374	91403374	450.44
CHR7	91324120	91324120	501.00
CHR7	91455943	91455943	1485.44
CHR7	91434620	91434620	385.56
CHR7	91411579	91411579	670.78
CHR7	91361602	91361602	1119.33
CHR7	91256433	91256433	7401.78
CHR7	91300935	91300935	496.67
CHR7	91227581	91227581	501.67
CHR7	91463119	91463119	817.22
CHR7	91498752	91498752	520.89
CHR7	91522625	91522625	799.67
CHR7	91294959	91294959	516.56
CHR7	91496252	91496252	544.33
CHR7	91401112	91401112	598.22
CHR7	91536685	91536685	569.22
CHR7	91351033	91351033	481.78
CHR7	91411779	91411779	1790.56
CHR7	91375208	91375208	414.00
CHR7	91304516	91304516	3232.22
CHR7	91459305	91459305	1066.56
CHR7	91361802	91361802	1703.78
CHR7	91283147	91283147	553.00
CHR7	91297332	91297332	513.00
CHR7	91216086	91216086	490.56
CHR7	91402774	91402774	427.00
CHR7	91447416	91447416	1066.89
CHR7	91423745	91423745	569.67
CHR7	91317318	91317318	776.33
CHR7	91332848	91332848	14004.78
CHR7	91284147	91284147	738.22
CHR7	91533907	91533907	464.44
CHR7	91351354	91351354	475.00
CHR7	91533519	91533519	509.44
CHR7	91430652	91430652	674.56
CHR7	91378685	91378685	446.89
CHR7	91257500	91257500	583.22
CHR7	91327446	91327446	452.44
CHR7	91478498	91478498	1766.78
CHR7	91434720	91434720	513.22
CHR7	91465619	91465619	2083.00
CHR7	91402374	91402374	333.22
CHR7	91347871	91347871	2616.44
CHR7	91395582	91395582	520.89
CHR7	91331062	91331062	1431.11
CHR7	91344239	91344239	490.78
CHR7	91518289	91518289	1436.89
CHR7	91453232	91453232	663.00
CHR7	91241549	91241549	375.67
CHR7	91390713	91390713	862.78
CHR7	91302416	91302416	399.22
CHR7	91384347	91384347	2627.89
CHR7	91392113	91392113	509.67
CHR7	91360202	91360202	467.56
CHR7	91389450	91389450	1905.22
CHR7	91531095	91531095	863.11
CHR7	91545191	91545191	511.33
CHR7	91232826	91232826	493.67
CHR7	91372031	91372031	590.22
CHR7	91467809	91467809	748.44
CHR7	91476547	91476547	1382.22
CHR7	91362102	91362102	535.33
CHR7	91304977	91304977	1214.78
CHR7	91208681	91208681	439.33
CHR7	91301735	91301735	395.56
CHR7	91538599	91538599	546.33
CHR7	91401212	91401212	520.44
CHR7	91353576	91353576	710.00
CHR7	91497652	91497652	395.56
CHR7	91287347	91287347	4053.78
CHR7	91545891	91545891	548.00
CHR7	91213918	91213918	426.11
CHR7	91434420	91434420	709.89
CHR7	91425245	91425245	879.22
CHR7	91358732	91358732	647.00
CHR7	91282047	91282047	1323.00
CHR7	91424545	91424545	549.33
CHR7	91454527	91454527	554.78
CHR7	91346215	91346215	2121.11
CHR7	91319711	91319711	511.67
CHR7	91434520	91434520	411.22
CHR7	91216786	91216786	3004.89
CHR7	91209271	91209271	563.11
CHR7	91286947	91286947	4829.44
CHR7	91546091	91546091	524.44
CHR7	91402174	91402174	416.11
CHR7	91399712	91399712	473.67
CHR7	91223228	91223228	395.89
CHR7	91428183	91428183	3091.11
CHR7	91370931	91370931	454.11
CHR7	91427057	91427057	613.44
CHR7	91296742	91296742	504.11
CHR7	91495269	91495269	615.89
CHR7	91542914	91542914	436.78
CHR7	91460317	91460317	603.78
CHR7	91431175	91431175	710.11
CHR7	91515572	91515572	881.11
CHR7	91455342	91455342	524.78
CHR7	91216486	91216486	429.56
CHR7	91532819	91532819	479.00
CHR7	91492025	91492025	713.67
CHR7	91466806	91466806	331.67
CHR7	91470716	91470716	594.00
CHR7	91286628	91286628	830.11
CHR7	91356428	91356428	507.78
CHR7	91423345	91423345	606.22
CHR7	91360802	91360802	530.56
CHR7	91460217	91460217	561.11
CHR7	91211509	91211509	392.78
CHR7	91388730	91388730	500.00
CHR7	91345139	91345139	614.56
CHR7	91474094	91474094	1111.78
CHR7	91234134	91234134	399.78
CHR7	91323021	91323021	1520.44
CHR7	91325949	91325949	524.89
CHR7	91499252	91499252	565.67
CHR7	91402974	91402974	555.78
CHR7	91283947	91283947	506.56
CHR7	91413217	91413217	1121.44
CHR7	91272695	91272695	766.00
CHR7	91241149	91241149	625.89
CHR7	91215486	91215486	389.33
CHR7	91374573	91374573	523.56
CHR7	91208381	91208381	767.78
CHR7	91512484	91512484	500.89
CHR7	91246117	91246117	467.67
CHR7	91469236	91469236	394.67
CHR7	91299101	91299101	361.33
CHR7	91534841	91534841	792.00
CHR7	91536185	91536185	703.11
CHR7	91409466	91409466	550.89
CHR7	91268822	91268822	552.22
CHR7	91436031	91436031	376.00
CHR7	91342739	91342739	513.78
CHR7	91411279	91411279	383.67
CHR7	91325449	91325449	410.11
CHR7	91286328	91286328	614.11
CHR7	91280574	91280574	1202.44
CHR7	91408966	91408966	981.67
CHR7	91215686	91215686	572.89
CHR7	91517989	91517989	31990.22
CHR7	91266635	91266635	1040.89
CHR7	91509010	91509010	1091.22
CHR7	91210194	91210194	409.56
CHR7	91204528	91204528	517.89
CHR7	91324020	91324020	429.56
CHR7	91355107	91355107	574.89
CHR7	91459405	91459405	576.78
CHR7	91282747	91282747	464.44
CHR7	91361302	91361302	1464.67
CHR7	91489683	91489683	1050.56
CHR7	91460117	91460117	521.89
CHR7	91475894	91475894	776.00
CHR7	91530995	91530995	1042.67
CHR7	91539860	91539860	615.00
CHR7	91300535	91300535	9838.78
CHR7	91265741	91265741	377.33
CHR7	91370131	91370131	863.11
CHR7	91463619	91463619	678.11
CHR7	91279374	91279374	343.44
CHR7	91273195	91273195	454.33
CHR7	91448016	91448016	1167.33
CHR7	91506510	91506510	448.11
CHR7	91467609	91467609	415.33
CHR7	91517289	91517289	824.22
CHR7	91435665	91435665	454.00
CHR7	91249455	91249455	465.56
CHR7	91453032	91453032	708.00
CHR7	91514628	91514628	539.44
CHR7	91426745	91426745	507.78
CHR7	91333048	91333048	1558.56
CHR7	91524133	91524133	740.22
CHR7	91425145	91425145	2224.22
CHR7	91275989	91275989	619.78
CHR7	91255699	91255699	685.33
CHR7	91213818	91213818	511.33
CHR7	91319811	91319811	577.44
CHR7	91545991	91545991	490.00
CHR7	91490283	91490283	536.78
CHR7	91511893	91511893	2742.44
CHR7	91434220	91434220	537.67
CHR7	91438377	91438377	772.78
CHR7	91413017	91413017	560.11
CHR7	91534007	91534007	537.22
CHR7	91226480	91226480	479.00
CHR7	91530595	91530595	1427.11
CHR7	91498452	91498452	10312.00
CHR7	91366377	91366377	470.00
CHR7	91424745	91424745	553.56
CHR7	91341980	91341980	474.00
CHR7	91370731	91370731	2576.33
CHR7	91299435	91299435	408.11
CHR7	91362202	91362202	766.22
CHR7	91383116	91383116	641.67
CHR7	91432193	91432193	603.78
CHR7	91326246	91326246	926.22
CHR7	91446843	91446843	475.89
CHR7	91521225	91521225	538.56
CHR7	91332748	91332748	459.44
CHR7	91299635	91299635	350.33
CHR7	91525671	91525671	407.44
CHR7	91283847	91283847	567.00
CHR7	91374473	91374473	488.78
CHR7	91227080	91227080	495.78
CHR7	91491625	91491625	700.00
CHR7	91281274	91281274	504.78
CHR7	91428883	91428883	918.11
CHR7	91357745	91357745	721.11
CHR7	91214686	91214686	529.22
CHR7	91539619	91539619	759.44
CHR7	91393406	91393406	469.00
CHR7	91540160	91540160	854.00
CHR7	91296442	91296442	1255.89
CHR7	91512943	91512943	594.44
CHR7	91426345	91426345	881.11
CHR7	91368586	91368586	3167.78
CHR7	91476847	91476847	821.22
CHR7	91391313	91391313	378.00
CHR7	91541814	91541814	464.56
CHR7	91391813	91391813	3031.89
CHR7	91475494	91475494	1162.67
CHR7	91331688	91331688	592.44
CHR7	91526439	91526439	386.78
CHR7	91526639	91526639	474.33
CHR7	91371831	91371831	952.00
CHR7	91242349	91242349	568.44
CHR7	91536885	91536885	446.44
CHR7	91427157	91427157	440.67
CHR7	91424245	91424245	593.67
CHR7	91515028	91515028	688.33
CHR7	91470116	91470116	1263.67
CHR7	91426957	91426957	406.56
CHR7	91478198	91478198	1237.89
CHR7	91212109	91212109	483.00
CHR7	91215786	91215786	1060.89
CHR7	91409066	91409066	788.22
CHR7	91275889	91275889	534.22
CHR7	91473594	91473594	553.56
CHR7	91292344	91292344	520.11
CHR7	91349878	91349878	829.67
CHR7	91362439	91362439	699.33
CHR7	91228181	91228181	413.56
CHR7	91241949	91241949	498.78
CHR7	91380257	91380257	1948.89
CHR7	91426145	91426145	753.00
CHR7	91530695	91530695	936.78
CHR7	91244520	91244520	1619.67
CHR7	91385152	91385152	857.33
CHR7	91514028	91514028	467.22
CHR7	91522225	91522225	4472.00
CHR7	91544091	91544091	1420.33
CHR7	91234861	91234861	890.56
CHR7	91279074	91279074	807.22
CHR7	91392313	91392313	529.00
CHR7	91426845	91426845	421.56
CHR7	91497052	91497052	719.89
CHR7	91497152	91497152	804.78
CHR7	91373231	91373231	709.00
CHR7	91216686	91216686	1032.78
CHR7	91279174	91279174	402.11
CHR7	91280474	91280474	706.00
CHR7	91208281	91208281	500.44
CHR7	91270207	91270207	574.11
CHR7	91265143	91265143	386.11
CHR7	91364607	91364607	425.22
CHR7	91270407	91270407	433.22
CHR7	91379757	91379757	662.22
CHR7	91431275	91431275	764.11
CHR7	91268922	91268922	700.44
CHR7	91475794	91475794	1312.44
CHR7	91535141	91535141	866.89
CHR7	91332188	91332188	796.89
CHR7	91395982	91395982	434.78
CHR7	91231070	91231070	371.11
CHR7	91342839	91342839	444.44
CHR7	91380750	91380750	746.00
CHR7	91358532	91358532	853.00
CHR7	91471746	91471746	520.00
CHR7	91538699	91538699	673.33
CHR7	91280774	91280774	2102.78
CHR7	91346115	91346115	1008.78
CHR7	91229333	91229333	805.22
CHR7	91450108	91450108	414.22
CHR7	91281074	91281074	1285.67
CHR7	91392906	91392906	630.89
CHR7	91508110	91508110	718.67
CHR7	91437031	91437031	514.22
[truncated: 10,461 more rows]
