# Supplementary material for: The impact of chromatin modifiers on the timing of locus replication in mouse embryonic stem cells
Source: Genome Biol. 2007 Aug 17;8(8):R169. doi: 10.1186/gb-2007-8-8-r169 (PMC2374999; doi:10.1186/gb-2007-8-8-r169)
Supplement: Additional data file 3 — Microarray data for the histone acetylation analysis. [file gb-2007-8-8-r169-S3.zip › H3r2_raw_input.txt]

CHR	START_LOCATION	END_LOCATION	PM
CHR7	91522525	91522525	8813.22
CHR7	91434020	91434020	1228.67
CHR7	91470516	91470516	609.44
CHR7	91507710	91507710	1367.67
CHR7	91521825	91521825	5028.44
CHR7	91495369	91495369	1949.56
CHR7	91465219	91465219	1138.11
CHR7	91373131	91373131	921.67
CHR7	91357445	91357445	520.11
CHR7	91507310	91507310	429.78
CHR7	91511193	91511193	449.56
CHR7	91347514	91347514	571.22
CHR7	91276689	91276689	433.56
CHR7	91531795	91531795	979.22
CHR7	91210294	91210294	553.22
CHR7	91509710	91509710	924.22
CHR7	91270107	91270107	1375.67
CHR7	91366677	91366677	678.44
CHR7	91465419	91465419	1334.22
CHR7	91490783	91490783	1344.89
CHR7	91281847	91281847	594.33
CHR7	91212409	91212409	1014.11
CHR7	91216886	91216886	1129.78
CHR7	91259188	91259188	471.89
CHR7	91216386	91216386	437.33
CHR7	91413417	91413417	551.11
CHR7	91254899	91254899	494.11
CHR7	91227781	91227781	383.56
CHR7	91535885	91535885	1074.78
CHR7	91374273	91374273	1405.67
CHR7	91544391	91544391	907.56
CHR7	91393606	91393606	3312.89
CHR7	91498052	91498052	1807.00
CHR7	91536785	91536785	879.22
CHR7	91325349	91325349	496.78
CHR7	91258243	91258243	474.56
CHR7	91359902	91359902	931.89
CHR7	91233462	91233462	689.78
CHR7	91353076	91353076	361.44
CHR7	91228081	91228081	520.67
CHR7	91543414	91543414	582.67
CHR7	91403805	91403805	1144.44
CHR7	91279274	91279274	527.67
CHR7	91347195	91347195	810.00
CHR7	91280074	91280074	1158.11
CHR7	91269338	91269338	2017.33
CHR7	91396782	91396782	666.44
CHR7	91289946	91289946	492.44
CHR7	91536385	91536385	1058.33
CHR7	91456443	91456443	1346.78
CHR7	91352876	91352876	969.89
CHR7	91229033	91229033	1032.78
CHR7	91211909	91211909	501.89
CHR7	91510110	91510110	2481.78
CHR7	91295159	91295159	535.78
CHR7	91538299	91538299	662.33
CHR7	91372931	91372931	776.67
CHR7	91456743	91456743	2441.11
CHR7	91260174	91260174	568.11
CHR7	91331588	91331588	2160.89
CHR7	91242949	91242949	388.00
CHR7	91392701	91392701	521.22
CHR7	91471646	91471646	815.00
CHR7	91447516	91447516	2280.78
CHR7	91233734	91233734	1075.78
CHR7	91342180	91342180	417.11
CHR7	91449317	91449317	576.56
CHR7	91324620	91324620	801.56
CHR7	91372131	91372131	526.44
CHR7	91476747	91476747	629.56
CHR7	91243549	91243549	454.33
CHR7	91304016	91304016	418.89
CHR7	91541714	91541714	459.78
CHR7	91243249	91243249	440.89
CHR7	91512743	91512743	875.78
CHR7	91304316	91304316	462.67
CHR7	91391013	91391013	757.33
CHR7	91453827	91453827	4683.11
CHR7	91515972	91515972	508.44
CHR7	91449508	91449508	454.67
CHR7	91366007	91366007	348.33
CHR7	91361102	91361102	543.11
CHR7	91304416	91304416	381.33
CHR7	91497952	91497952	12402.11
CHR7	91364163	91364163	431.11
CHR7	91205228	91205228	342.11
CHR7	91204228	91204228	507.33
CHR7	91275489	91275489	603.44
CHR7	91331388	91331388	3627.56
CHR7	91368486	91368486	744.56
CHR7	91508510	91508510	839.11
CHR7	91386044	91386044	943.00
CHR7	91271264	91271264	688.78
CHR7	91382816	91382816	887.11
CHR7	91368886	91368886	713.00
CHR7	91374173	91374173	552.11
CHR7	91275689	91275689	576.44
CHR7	91274889	91274889	675.33
CHR7	91466019	91466019	1255.78
CHR7	91241749	91241749	532.89
CHR7	91532319	91532319	639.44
CHR7	91517789	91517789	2042.44
CHR7	91491825	91491825	662.44
CHR7	91409266	91409266	412.44
CHR7	91288902	91288902	560.67
CHR7	91343339	91343339	647.44
CHR7	91415031	91415031	649.11
CHR7	91421843	91421843	576.89
CHR7	91379085	91379085	729.78
CHR7	91514328	91514328	939.78
CHR7	91368286	91368286	1895.67
CHR7	91274589	91274589	507.78
CHR7	91448316	91448316	811.56
CHR7	91517589	91517589	554.00
CHR7	91509410	91509410	748.44
CHR7	91435120	91435120	530.00
CHR7	91252122	91252122	469.78
CHR7	91383016	91383016	685.44
CHR7	91447716	91447716	905.67
CHR7	91213209	91213209	3346.11
CHR7	91433699	91433699	979.67
CHR7	91530195	91530195	648.78
CHR7	91436931	91436931	479.33
CHR7	91276189	91276189	629.44
CHR7	91257200	91257200	537.22
CHR7	91526139	91526139	816.89
CHR7	91411479	91411479	754.89
CHR7	91490883	91490883	922.11
CHR7	91255299	91255299	605.00
CHR7	91232726	91232726	580.33
CHR7	91413917	91413917	480.56
CHR7	91382040	91382040	476.22
CHR7	91542214	91542214	925.89
CHR7	91426445	91426445	437.44
CHR7	91472046	91472046	1321.44
CHR7	91279474	91279474	564.00
CHR7	91540060	91540060	474.56
CHR7	91245642	91245642	531.89
CHR7	91226280	91226280	600.67
CHR7	91289102	91289102	670.67
CHR7	91421743	91421743	398.89
CHR7	91374073	91374073	510.44
CHR7	91346015	91346015	898.67
CHR7	91368086	91368086	542.56
CHR7	91369286	91369286	1474.33
CHR7	91377885	91377885	1359.00
CHR7	91391413	91391413	550.44
CHR7	91375408	91375408	605.67
CHR7	91467709	91467709	607.56
CHR7	91341188	91341188	402.44
CHR7	91391613	91391613	1610.00
CHR7	91545391	91545391	866.44
CHR7	91322405	91322405	719.22
CHR7	91329496	91329496	999.33
CHR7	91320211	91320211	680.11
CHR7	91258743	91258743	1472.67
CHR7	91281647	91281647	472.44
CHR7	91519033	91519033	665.33
CHR7	91516489	91516489	1113.67
CHR7	91398482	91398482	480.56
CHR7	91508710	91508710	1148.67
CHR7	91357545	91357545	646.22
CHR7	91543014	91543014	348.67
CHR7	91274289	91274289	487.44
CHR7	91454427	91454427	697.00
CHR7	91496352	91496352	463.00
CHR7	91292944	91292944	690.56
CHR7	91350628	91350628	761.56
CHR7	91401412	91401412	885.78
CHR7	91347671	91347671	1855.78
CHR7	91353676	91353676	804.78
CHR7	91519433	91519433	415.00
CHR7	91422343	91422343	769.00
CHR7	91415431	91415431	421.78
CHR7	91322805	91322805	1047.89
CHR7	91369931	91369931	401.44
CHR7	91455843	91455843	1887.67
CHR7	91526739	91526739	727.22
CHR7	91456643	91456643	2398.44
CHR7	91415231	91415231	697.78
CHR7	91387503	91387503	372.00
CHR7	91253841	91253841	13013.56
CHR7	91464619	91464619	568.00
CHR7	91465919	91465919	3433.00
CHR7	91356028	91356028	453.33
CHR7	91519233	91519233	425.44
CHR7	91544491	91544491	1916.00
CHR7	91280974	91280974	1368.78
CHR7	91413117	91413117	811.33
CHR7	91254441	91254441	611.78
CHR7	91519843	91519843	573.89
CHR7	91544891	91544891	440.00
CHR7	91524539	91524539	570.00
CHR7	91216286	91216286	432.33
CHR7	91381440	91381440	512.56
CHR7	91447216	91447216	512.33
CHR7	91424045	91424045	1476.67
CHR7	91396882	91396882	855.67
CHR7	91455442	91455442	946.00
CHR7	91275089	91275089	535.78
CHR7	91538199	91538199	446.11
CHR7	91280874	91280874	2793.11
CHR7	91371531	91371531	1791.00
CHR7	91516989	91516989	648.22
CHR7	91425045	91425045	4419.78
CHR7	91355207	91355207	497.56
CHR7	91409166	91409166	617.00
CHR7	91518389	91518389	2128.00
CHR7	91437174	91437174	748.44
CHR7	91507410	91507410	404.67
CHR7	91404609	91404609	608.89
CHR7	91439478	91439478	581.11
CHR7	91457725	91457725	1414.56
CHR7	91412479	91412479	452.00
CHR7	91253941	91253941	406.56
CHR7	91326846	91326846	727.67
CHR7	91364507	91364507	411.33
CHR7	91304216	91304216	514.22
CHR7	91355507	91355507	947.22
CHR7	91385944	91385944	390.11
CHR7	91447916	91447916	971.22
CHR7	91431375	91431375	547.22
CHR7	91524233	91524233	573.22
CHR7	91508210	91508210	1451.56
CHR7	91437901	91437901	810.67
CHR7	91404409	91404409	505.11
CHR7	91242549	91242549	451.00
CHR7	91410367	91410367	469.89
CHR7	91242649	91242649	683.56
CHR7	91514728	91514728	2311.78
CHR7	91341355	91341355	521.22
CHR7	91276389	91276389	685.56
CHR7	91535341	91535341	701.00
CHR7	91271364	91271364	341.67
CHR7	91534607	91534607	587.67
CHR7	91424845	91424845	661.56
CHR7	91439377	91439377	527.22
CHR7	91208881	91208881	498.67
CHR7	91254641	91254641	624.78
CHR7	91281947	91281947	653.44
CHR7	91230970	91230970	621.44
CHR7	91428683	91428683	1922.67
CHR7	91532919	91532919	1152.56
CHR7	91302716	91302716	790.78
CHR7	91370031	91370031	1192.67
CHR7	91435420	91435420	470.22
CHR7	91539080	91539080	449.44
CHR7	91516389	91516389	820.67
CHR7	91475594	91475594	1876.56
CHR7	91472446	91472446	593.67
CHR7	91410867	91410867	550.22
CHR7	91306135	91306135	402.11
CHR7	91255799	91255799	500.89
CHR7	91451626	91451626	616.44
CHR7	91496552	91496552	510.56
CHR7	91461940	91461940	831.78
CHR7	91432293	91432293	592.44
CHR7	91243149	91243149	764.89
CHR7	91351454	91351454	565.56
CHR7	91404005	91404005	1714.22
CHR7	91392806	91392806	1176.56
CHR7	91541368	91541368	603.67
CHR7	91489307	91489307	578.11
CHR7	91278007	91278007	466.33
CHR7	91410467	91410467	1956.89
CHR7	91246893	91246893	734.11
CHR7	91517389	91517389	2272.22
CHR7	91205028	91205028	430.56
CHR7	91542414	91542414	563.89
CHR7	91454227	91454227	1630.11
CHR7	91389809	91389809	706.00
CHR7	91371931	91371931	496.22
CHR7	91533807	91533807	465.22
CHR7	91423945	91423945	680.56
CHR7	91290446	91290446	2678.89
CHR7	91205328	91205328	745.11
CHR7	91432593	91432593	448.22
CHR7	91290246	91290246	2691.78
CHR7	91277276	91277276	858.11
CHR7	91541068	91541068	1099.22
CHR7	91507510	91507510	699.33
CHR7	91432793	91432793	557.78
CHR7	91282147	91282147	476.11
CHR7	91490583	91490583	3579.78
CHR7	91453532	91453532	718.44
CHR7	91435020	91435020	658.33
CHR7	91520543	91520543	944.56
CHR7	91426245	91426245	712.67
CHR7	91274089	91274089	675.67
CHR7	91298801	91298801	652.00
CHR7	91468385	91468385	724.00
CHR7	91471846	91471846	606.33
CHR7	91368186	91368186	1133.89
CHR7	91208181	91208181	413.56
CHR7	91510793	91510793	465.78
CHR7	91266335	91266335	623.00
CHR7	91491183	91491183	776.22
CHR7	91542814	91542814	533.11
CHR7	91230456	91230456	12921.67
CHR7	91511993	91511993	487.67
CHR7	91462340	91462340	473.89
CHR7	91538399	91538399	772.22
CHR7	91489583	91489583	746.67
CHR7	91462563	91462563	417.78
CHR7	91390413	91390413	606.67
CHR7	91517689	91517689	739.22
CHR7	91342939	91342939	574.89
CHR7	91226780	91226780	471.33
CHR7	91269022	91269022	1753.00
CHR7	91380157	91380157	752.11
CHR7	91449608	91449608	546.44
CHR7	91403174	91403174	872.67
CHR7	91290846	91290846	3631.00
CHR7	91377478	91377478	722.11
CHR7	91299735	91299735	440.22
CHR7	91214886	91214886	504.67
CHR7	91495469	91495469	2477.44
CHR7	91257400	91257400	524.33
CHR7	91381540	91381540	935.44
CHR7	91463019	91463019	1407.44
CHR7	91358332	91358332	822.22
CHR7	91288802	91288802	872.89
CHR7	91269707	91269707	1384.00
CHR7	91542114	91542114	2547.22
CHR7	91541568	91541568	668.11
CHR7	91464319	91464319	1180.44
CHR7	91290146	91290146	2750.33
CHR7	91323461	91323461	523.89
CHR7	91496852	91496852	407.33
CHR7	91507110	91507110	544.56
CHR7	91271572	91271572	858.11
CHR7	91430112	91430112	1391.67
CHR7	91242449	91242449	581.78
CHR7	91508310	91508310	1004.11
CHR7	91448116	91448116	1860.33
CHR7	91458478	91458478	674.33
CHR7	91227681	91227681	410.67
CHR7	91384147	91384147	578.22
CHR7	91539180	91539180	498.56
CHR7	91356628	91356628	491.89
CHR7	91264194	91264194	658.89
CHR7	91436131	91436131	984.56
CHR7	91392213	91392213	1528.67
CHR7	91412617	91412617	610.33
CHR7	91256558	91256558	622.67
CHR7	91400412	91400412	3483.22
CHR7	91273095	91273095	966.67
CHR7	91204428	91204428	1530.44
CHR7	91265243	91265243	394.78
CHR7	91204628	91204628	498.78
CHR7	91394320	91394320	553.22
CHR7	91437701	91437701	692.78
CHR7	91290046	91290046	1432.89
CHR7	91290646	91290646	3069.67
CHR7	91244320	91244320	614.11
CHR7	91510010	91510010	1680.78
CHR7	91545691	91545691	600.44
CHR7	91274689	91274689	358.33
CHR7	91465719	91465719	3077.67
CHR7	91350828	91350828	595.00
CHR7	91229233	91229233	2362.00
CHR7	91333148	91333148	1640.11
CHR7	91423445	91423445	1292.11
CHR7	91422143	91422143	764.89
CHR7	91230033	91230033	987.00
CHR7	91368386	91368386	1464.22
CHR7	91348771	91348771	932.56
CHR7	91269507	91269507	762.44
CHR7	91306435	91306435	450.89
CHR7	91437274	91437274	724.00
CHR7	91471116	91471116	550.33
CHR7	91267535	91267535	1054.78
CHR7	91300035	91300035	1021.89
CHR7	91254241	91254241	1204.33
CHR7	91343439	91343439	929.89
CHR7	91542714	91542714	1334.78
CHR7	91360702	91360702	451.33
CHR7	91273989	91273989	1848.56
CHR7	91432093	91432093	562.44
CHR7	91388930	91388930	1134.44
CHR7	91474894	91474894	502.11
CHR7	91270307	91270307	544.00
CHR7	91297451	91297451	599.22
CHR7	91394720	91394720	1803.22
CHR7	91326946	91326946	1128.67
CHR7	91421643	91421643	421.89
CHR7	91526539	91526539	1530.67
CHR7	91513662	91513662	1456.33
CHR7	91364907	91364907	455.00
CHR7	91412917	91412917	1511.67
CHR7	91432893	91432893	508.78
CHR7	91393006	91393006	461.11
CHR7	91369086	91369086	379.22
CHR7	91537899	91537899	637.56
CHR7	91326146	91326146	1636.89
CHR7	91278974	91278974	649.78
CHR7	91361702	91361702	746.00
CHR7	91228933	91228933	1015.56
CHR7	91258043	91258043	484.33
CHR7	91390513	91390513	552.00
CHR7	91291046	91291046	582.44
CHR7	91237856	91237856	421.00
CHR7	91400612	91400612	1682.78
CHR7	91377378	91377378	974.00
CHR7	91352054	91352054	1012.44
CHR7	91300735	91300735	678.56
CHR7	91470316	91470316	520.11
CHR7	91248161	91248161	904.67
CHR7	91531595	91531595	1109.89
CHR7	91244420	91244420	1404.44
CHR7	91347395	91347395	1107.33
CHR7	91256099	91256099	1205.00
CHR7	91543791	91543791	1547.22
CHR7	91448216	91448216	2135.00
CHR7	91423545	91423545	1367.78
CHR7	91495169	91495169	781.33
CHR7	91360902	91360902	559.33
CHR7	91427783	91427783	573.22
CHR7	91496952	91496952	971.22
CHR7	91412079	91412079	1255.22
CHR7	91468285	91468285	17322.67
CHR7	91343739	91343739	774.00
CHR7	91455242	91455242	590.00
CHR7	91525939	91525939	475.00
CHR7	91242149	91242149	1431.44
CHR7	91516172	91516172	949.22
CHR7	91474394	91474394	617.89
CHR7	91389250	91389250	876.78
CHR7	91343239	91343239	1014.56
CHR7	91255199	91255199	517.44
CHR7	91371631	91371631	1133.33
CHR7	91364263	91364263	427.67
CHR7	91402874	91402874	434.11
CHR7	91320111	91320111	2150.22
CHR7	91282347	91282347	540.89
CHR7	91332948	91332948	1291.22
CHR7	91422843	91422843	405.44
CHR7	91404866	91404866	1067.33
CHR7	91458178	91458178	585.67
CHR7	91327046	91327046	645.22
CHR7	91272995	91272995	490.78
CHR7	91281747	91281747	471.22
CHR7	91435831	91435831	771.22
CHR7	91351133	91351133	1778.78
CHR7	91267635	91267635	2198.67
CHR7	91425645	91425645	1048.11
CHR7	91209071	91209071	460.11
CHR7	91253533	91253533	921.67
CHR7	91435931	91435931	538.00
CHR7	91521325	91521325	1420.00
CHR7	91373731	91373731	366.78
CHR7	91457825	91457825	3476.33
CHR7	91304739	91304739	511.22
CHR7	91243349	91243349	611.56
CHR7	91297841	91297841	745.44
CHR7	91264094	91264094	514.22
CHR7	91282847	91282847	630.78
CHR7	91379957	91379957	722.11
CHR7	91520143	91520143	517.67
CHR7	91379327	91379327	820.56
CHR7	91286847	91286847	1151.56
CHR7	91399320	91399320	561.33
CHR7	91244720	91244720	540.56
CHR7	91520643	91520643	553.44
CHR7	91421443	91421443	608.89
CHR7	91510993	91510993	532.00
CHR7	91384247	91384247	604.89
CHR7	91463819	91463819	2926.78
CHR7	91288496	91288496	430.33
CHR7	91372431	91372431	763.89
CHR7	91395271	91395271	1608.11
CHR7	91274489	91274489	576.33
CHR7	91540968	91540968	1182.44
CHR7	91270607	91270607	1817.11
CHR7	91522025	91522025	16336.67
CHR7	91473046	91473046	1049.33
CHR7	91436331	91436331	500.22
CHR7	91381840	91381840	4011.44
CHR7	91541168	91541168	511.78
CHR7	91413717	91413717	1400.67
CHR7	91249855	91249855	603.33
CHR7	91401930	91401930	592.78
CHR7	91415531	91415531	447.22
CHR7	91251124	91251124	692.56
CHR7	91390213	91390213	413.78
CHR7	91433193	91433193	465.44
CHR7	91452932	91452932	2555.22
CHR7	91545491	91545491	724.78
CHR7	91429612	91429612	563.11
CHR7	91397082	91397082	1287.33
CHR7	91300135	91300135	1205.44
CHR7	91350078	91350078	506.22
CHR7	91385844	91385844	793.67
CHR7	91291844	91291844	646.44
CHR7	91454027	91454027	2328.44
CHR7	91428283	91428283	981.89
CHR7	91346415	91346415	479.78
CHR7	91305620	91305620	505.89
CHR7	91275189	91275189	1262.33
CHR7	91471946	91471946	962.33
CHR7	91257600	91257600	782.78
CHR7	91233362	91233362	468.44
CHR7	91257100	91257100	443.33
CHR7	91411679	91411679	2015.78
CHR7	91328069	91328069	713.78
CHR7	91464419	91464419	440.78
CHR7	91387098	91387098	571.89
CHR7	91226680	91226680	750.11
CHR7	91300635	91300635	1225.11
CHR7	91305920	91305920	462.33
CHR7	91497752	91497752	2597.44
CHR7	91330175	91330175	621.78
CHR7	91246793	91246793	1096.78
CHR7	91370231	91370231	587.22
CHR7	91454927	91454927	572.33
CHR7	91248735	91248735	356.89
CHR7	91244020	91244020	522.67
CHR7	91303616	91303616	565.33
CHR7	91391513	91391513	1044.67
CHR7	91378785	91378785	906.78
CHR7	91421143	91421143	1294.22
CHR7	91516889	91516889	488.67
CHR7	91251922	91251922	539.89
CHR7	91469816	91469816	577.89
CHR7	91449216	91449216	545.67
CHR7	91290746	91290746	557.89
CHR7	91412817	91412817	1191.89
CHR7	91514128	91514128	864.44
CHR7	91436231	91436231	628.44
CHR7	91204828	91204828	881.33
CHR7	91289846	91289846	441.33
CHR7	91275789	91275789	686.44
CHR7	91304639	91304639	381.56
CHR7	91355928	91355928	567.89
CHR7	91519533	91519533	631.67
CHR7	91526339	91526339	668.33
CHR7	91268335	91268335	667.44
CHR7	91356228	91356228	493.00
CHR7	91434820	91434820	782.44
CHR7	91469916	91469916	456.56
CHR7	91537639	91537639	674.56
CHR7	91301135	91301135	719.11
CHR7	91438001	91438001	510.78
CHR7	91356128	91356128	614.11
CHR7	91356328	91356328	682.56
CHR7	91328169	91328169	1756.22
CHR7	91491725	91491725	437.67
CHR7	91279574	91279574	647.56
CHR7	91372531	91372531	681.22
CHR7	91371231	91371231	793.44
CHR7	91470416	91470416	916.67
CHR7	91379857	91379857	842.56
CHR7	91545291	91545291	450.56
CHR7	91401312	91401312	692.56
CHR7	91535041	91535041	844.33
CHR7	91506310	91506310	476.78
CHR7	91249655	91249655	508.00
CHR7	91465519	91465519	6957.00
CHR7	91391713	91391713	558.78
CHR7	91378885	91378885	531.11
CHR7	91539380	91539380	1606.89
CHR7	91457143	91457143	429.44
CHR7	91360102	91360102	1350.11
CHR7	91532419	91532419	509.89
CHR7	91229733	91229733	2561.89
CHR7	91543891	91543891	683.33
CHR7	91321769	91321769	636.11
CHR7	91431993	91431993	760.44
CHR7	91345315	91345315	1414.22
CHR7	91212209	91212209	1215.22
CHR7	91231170	91231170	449.11
CHR7	91233062	91233062	512.22
CHR7	91344639	91344639	747.11
CHR7	91210394	91210394	2682.89
CHR7	91252022	91252022	571.67
CHR7	91213309	91213309	603.67
CHR7	91372731	91372731	564.33
CHR7	91428083	91428083	853.44
CHR7	91254041	91254041	666.89
CHR7	91536585	91536585	1196.89
CHR7	91325049	91325049	380.22
CHR7	91243449	91243449	656.44
CHR7	91281174	91281174	589.56
CHR7	91393306	91393306	1369.89
CHR7	91249755	91249755	856.22
CHR7	91399220	91399220	634.11
CHR7	91545091	91545091	1073.78
CHR7	91359432	91359432	962.89
CHR7	91267335	91267335	2473.89
CHR7	91251808	91251808	459.11
CHR7	91360302	91360302	1521.67
CHR7	91450208	91450208	642.78
CHR7	91451726	91451726	722.89
CHR7	91258643	91258643	1661.89
CHR7	91427883	91427883	879.22
CHR7	91406851	91406851	593.33
CHR7	91303816	91303816	433.56
CHR7	91225680	91225680	680.00
CHR7	91370331	91370331	372.56
CHR7	91381740	91381740	666.22
CHR7	91381088	91381088	460.56
CHR7	91214247	91214247	499.56
CHR7	91233934	91233934	842.89
CHR7	91377578	91377578	921.22
CHR7	91458578	91458578	906.78
CHR7	91437374	91437374	868.11
CHR7	91448816	91448816	1233.44
CHR7	91266035	91266035	774.11
CHR7	91255499	91255499	484.22
CHR7	91375108	91375108	663.33
CHR7	91431075	91431075	964.22
CHR7	91267935	91267935	1578.67
CHR7	91216586	91216586	360.00
CHR7	91270707	91270707	528.44
CHR7	91519133	91519133	1025.89
CHR7	91382916	91382916	528.89
CHR7	91264943	91264943	586.67
CHR7	91431875	91431875	796.44
CHR7	91538099	91538099	1166.67
CHR7	91303516	91303516	2558.22
CHR7	91340338	91340338	583.89
CHR7	91425845	91425845	3082.89
CHR7	91365607	91365607	403.22
CHR7	91470816	91470816	945.56
CHR7	91344039	91344039	710.00
CHR7	91393206	91393206	670.11
CHR7	91214018	91214018	864.00
CHR7	91331988	91331988	895.67
CHR7	91524439	91524439	545.22
CHR7	91342639	91342639	395.00
CHR7	91373873	91373873	476.78
CHR7	91430752	91430752	1073.67
CHR7	91300235	91300235	895.11
CHR7	91248935	91248935	6008.67
CHR7	91515672	91515672	5799.67
CHR7	91506710	91506710	962.33
CHR7	91215186	91215186	641.22
CHR7	91249955	91249955	573.89
CHR7	91427257	91427257	1177.78
CHR7	91380057	91380057	706.22
CHR7	91268435	91268435	511.33
CHR7	91282947	91282947	698.00
CHR7	91358232	91358232	685.33
CHR7	91361502	91361502	1753.78
CHR7	91465319	91465319	1812.00
CHR7	91532619	91532619	1076.00
CHR7	91541468	91541468	629.89
CHR7	91403705	91403705	560.67
CHR7	91298901	91298901	546.67
CHR7	91274189	91274189	494.67
CHR7	91506610	91506610	579.22
CHR7	91543214	91543214	1361.89
CHR7	91422043	91422043	821.67
CHR7	91345715	91345715	1096.22
CHR7	91415131	91415131	518.00
CHR7	91340438	91340438	669.22
CHR7	91536485	91536485	581.78
CHR7	91460417	91460417	440.00
CHR7	91385252	91385252	560.78
CHR7	91204728	91204728	459.22
CHR7	91508910	91508910	706.78
CHR7	91517089	91517089	979.33
CHR7	91215086	91215086	548.67
CHR7	91462240	91462240	591.78
CHR7	91204328	91204328	483.56
CHR7	91525571	91525571	625.67
CHR7	91396382	91396382	1125.78
CHR7	91462819	91462819	754.67
CHR7	91394620	91394620	543.00
CHR7	91524739	91524739	456.22
CHR7	91532219	91532219	592.89
CHR7	91462463	91462463	508.00
CHR7	91259476	91259476	492.33
CHR7	91450428	91450428	605.33
CHR7	91540868	91540868	1480.78
CHR7	91358432	91358432	522.78
CHR7	91431775	91431775	798.22
CHR7	91347095	91347095	638.78
CHR7	91322305	91322305	737.67
CHR7	91291351	91291351	525.22
CHR7	91520743	91520743	580.89
CHR7	91355007	91355007	381.33
CHR7	91533219	91533219	421.00
CHR7	91499452	91499452	527.44
CHR7	91410264	91410264	457.00
CHR7	91305720	91305720	1317.67
CHR7	91348671	91348671	487.78
CHR7	91302516	91302516	450.11
CHR7	91324220	91324220	573.22
CHR7	91287647	91287647	725.33
CHR7	91212709	91212709	449.67
CHR7	91422643	91422643	1050.22
CHR7	91362002	91362002	568.44
CHR7	91274389	91274389	611.00
CHR7	91470016	91470016	797.00
CHR7	91514428	91514428	687.22
CHR7	91283547	91283547	1204.44
CHR7	91458678	91458678	586.78
CHR7	91358832	91358832	2668.78
CHR7	91211709	91211709	562.78
CHR7	91379657	91379657	1059.89
CHR7	91464019	91464019	422.67
CHR7	91429512	91429512	512.11
CHR7	91360602	91360602	2797.11
CHR7	91476647	91476647	2348.44
CHR7	91269238	91269238	1685.00
CHR7	91374908	91374908	435.33
CHR7	91254341	91254341	587.33
CHR7	91466319	91466319	597.44
CHR7	91465019	91465019	1183.11
CHR7	91420657	91420657	824.33
CHR7	91342280	91342280	553.11
CHR7	91457625	91457625	721.44
CHR7	91404966	91404966	1030.78
CHR7	91452832	91452832	878.33
CHR7	91355607	91355607	1175.33
CHR7	91513462	91513462	834.56
CHR7	91266935	91266935	1031.78
CHR7	91286528	91286528	689.78
CHR7	91518189	91518189	1640.11
CHR7	91384447	91384447	1142.11
CHR7	91241449	91241449	674.67
CHR7	91296842	91296842	837.33
CHR7	91391913	91391913	604.67
CHR7	91498552	91498552	5010.67
CHR7	91290546	91290546	2233.33
CHR7	91353376	91353376	501.67
CHR7	91267835	91267835	627.44
CHR7	91452632	91452632	2956.11
CHR7	91534507	91534507	1010.33
CHR7	91542514	91542514	669.89
CHR7	91280274	91280274	3139.22
CHR7	91435220	91435220	545.67
CHR7	91396482	91396482	1259.89
CHR7	91365307	91365307	661.00
CHR7	91433293	91433293	1153.11
CHR7	91327146	91327146	520.33
CHR7	91517489	91517489	1088.11
CHR7	91259376	91259376	550.11
CHR7	91265043	91265043	505.56
CHR7	91387403	91387403	744.89
CHR7	91530495	91530495	1797.22
CHR7	91267035	91267035	521.56
CHR7	91395882	91395882	774.78
CHR7	91509510	91509510	861.22
CHR7	91508610	91508610	1127.44
CHR7	91495669	91495669	13651.33
CHR7	91540368	91540368	957.44
CHR7	91331788	91331788	739.33
CHR7	91510893	91510893	899.78
CHR7	91411179	91411179	487.33
CHR7	91530295	91530295	2208.44
CHR7	91454327	91454327	1331.33
CHR7	91495769	91495769	619.89
CHR7	91400812	91400812	527.78
CHR7	91270807	91270807	708.00
CHR7	91343039	91343039	1051.22
CHR7	91362739	91362739	458.11
CHR7	91225980	91225980	585.33
CHR7	91473994	91473994	1206.89
CHR7	91448716	91448716	919.33
CHR7	91425545	91425545	2388.00
CHR7	91294699	91294699	865.33
CHR7	91358132	91358132	506.78
CHR7	91286728	91286728	680.33
CHR7	91534107	91534107	488.44
CHR7	91449016	91449016	947.67
CHR7	91495569	91495569	1627.44
CHR7	91253433	91253433	2923.44
CHR7	91371731	91371731	681.78
CHR7	91405156	91405156	654.56
CHR7	91292244	91292244	719.33
CHR7	91534941	91534941	2231.33
CHR7	91491525	91491525	1922.00
CHR7	91456843	91456843	1916.67
CHR7	91412379	91412379	613.67
CHR7	91383847	91383847	601.00
CHR7	91401612	91401612	840.00
CHR7	91436431	91436431	857.56
CHR7	91342080	91342080	567.78
CHR7	91425345	91425345	2533.11
CHR7	91267435	91267435	700.78
CHR7	91454727	91454727	537.78
CHR7	91257300	91257300	475.00
CHR7	91453332	91453332	812.33
CHR7	91463419	91463419	555.11
CHR7	91301535	91301535	571.67
CHR7	91531495	91531495	545.33
CHR7	91464119	91464119	801.67
CHR7	91299335	91299335	457.00
CHR7	91226580	91226580	558.22
CHR7	91241249	91241249	473.11
CHR7	91508010	91508010	1271.44
CHR7	91425945	91425945	767.00
CHR7	91290346	91290346	1820.78
CHR7	91303716	91303716	440.00
CHR7	91381940	91381940	626.89
CHR7	91428483	91428483	724.33
CHR7	91497252	91497252	607.89
CHR7	91266235	91266235	555.22
CHR7	91537085	91537085	952.33
CHR7	91408766	91408766	510.22
CHR7	91323221	91323221	699.89
CHR7	91414506	91414506	807.11
CHR7	91279974	91279974	794.33
CHR7	91413617	91413617	433.89
CHR7	91306235	91306235	419.33
CHR7	91255399	91255399	627.00
CHR7	91518733	91518733	561.11
CHR7	91422943	91422943	1010.22
CHR7	91434920	91434920	888.00
CHR7	91429712	91429712	912.56
CHR7	91346615	91346615	750.22
CHR7	91497452	91497452	544.78
CHR7	91499152	91499152	545.44
CHR7	91385352	91385352	917.56
CHR7	91506410	91506410	560.11
CHR7	91427683	91427683	838.22
CHR7	91506810	91506810	462.78
CHR7	91535985	91535985	615.22
CHR7	91491425	91491425	821.22
CHR7	91225880	91225880	417.33
CHR7	91542614	91542614	462.11
CHR7	91215286	91215286	489.44
CHR7	91448616	91448616	1267.78
CHR7	91404509	91404509	532.44
CHR7	91350728	91350728	420.89
CHR7	91326746	91326746	7390.22
CHR7	91377785	91377785	1359.22
CHR7	91373531	91373531	464.11
CHR7	91272495	91272495	474.22
CHR7	91321869	91321869	999.89
CHR7	91347971	91347971	6108.89
CHR7	91516072	91516072	1954.44
CHR7	91286228	91286228	683.67
CHR7	91516589	91516589	1030.89
CHR7	91386395	91386395	744.56
CHR7	91250155	91250155	687.33
CHR7	91283247	91283247	1205.00
CHR7	91258143	91258143	460.67
CHR7	91301435	91301435	523.78
CHR7	91230770	91230770	445.22
CHR7	91514828	91514828	5390.56
CHR7	91232626	91232626	478.44
CHR7	91302616	91302616	704.22
CHR7	91230870	91230870	413.44
CHR7	91514228	91514228	655.11
CHR7	91408666	91408666	563.33
CHR7	91449908	91449908	989.33
CHR7	91365907	91365907	449.56
CHR7	91245916	91245916	390.33
CHR7	91544691	91544691	1556.56
CHR7	91511093	91511093	614.56
CHR7	91259713	91259713	497.44
CHR7	91305820	91305820	836.33
CHR7	91272395	91272395	3067.44
CHR7	91209171	91209171	2028.67
CHR7	91544191	91544191	1012.78
CHR7	91531695	91531695	1961.44
CHR7	91326446	91326446	967.56
CHR7	91401012	91401012	413.44
CHR7	91477666	91477666	479.56
CHR7	91414931	91414931	450.22
CHR7	91212009	91212009	571.44
CHR7	91453727	91453727	704.56
CHR7	91521925	91521925	5194.00
CHR7	91344439	91344439	385.00
CHR7	91506210	91506210	742.89
CHR7	91326546	91326546	1376.11
CHR7	91449808	91449808	807.22
CHR7	91541914	91541914	895.00
CHR7	91477442	91477442	716.89
CHR7	91350933	91350933	11422.56
CHR7	91447316	91447316	560.56
CHR7	91462663	91462663	449.56
CHR7	91360002	91360002	1207.56
CHR7	91295059	91295059	570.22
CHR7	91332388	91332388	477.33
CHR7	91463919	91463919	1061.56
CHR7	91491083	91491083	730.33
CHR7	91348571	91348571	1322.44
CHR7	91227180	91227180	570.33
CHR7	91245320	91245320	2245.22
CHR7	91511593	91511593	517.56
CHR7	91544591	91544591	1376.56
CHR7	91287147	91287147	638.44
CHR7	91405411	91405411	1622.89
CHR7	91456243	91456243	2630.78
CHR7	91533019	91533019	1490.11
CHR7	91430452	91430452	459.56
CHR7	91522725	91522725	1507.78
CHR7	91384747	91384747	553.67
CHR7	91378085	91378085	844.11
CHR7	91477998	91477998	606.67
CHR7	91538980	91538980	736.89
CHR7	91530395	91530395	2179.89
CHR7	91534207	91534207	598.33
CHR7	91300435	91300435	2808.56
CHR7	91378485	91378485	553.00
CHR7	91402274	91402274	814.44
CHR7	91535241	91535241	1012.89
CHR7	91402074	91402074	487.67
CHR7	91272795	91272795	952.67
CHR7	91227881	91227881	442.44
CHR7	91270507	91270507	318.56
CHR7	91354807	91354807	600.22
CHR7	91371431	91371431	947.67
CHR7	91275389	91275389	430.11
CHR7	91349978	91349978	976.00
CHR7	91389909	91389909	634.33
CHR7	91241849	91241849	551.11
CHR7	91463519	91463519	636.67
CHR7	91489483	91489483	749.33
CHR7	91243724	91243724	498.67
CHR7	91511393	91511393	417.00
CHR7	91267135	91267135	634.78
CHR7	91307057	91307057	667.67
CHR7	91542314	91542314	4280.22
CHR7	91468485	91468485	1579.89
CHR7	91389150	91389150	1345.44
CHR7	91345615	91345615	1884.11
CHR7	91348371	91348371	1305.56
CHR7	91455142	91455142	435.22
CHR7	91421943	91421943	855.22
CHR7	91422743	91422743	838.89
CHR7	91435320	91435320	562.44
CHR7	91246993	91246993	718.33
CHR7	91490683	91490683	14508.78
CHR7	91207532	91207532	476.89
CHR7	91362539	91362539	533.78
CHR7	91492625	91492625	1933.78
CHR7	91429812	91429812	442.33
CHR7	91472546	91472546	806.56
CHR7	91345915	91345915	6474.89
CHR7	91540468	91540468	2429.78
CHR7	91350178	91350178	701.78
CHR7	91226980	91226980	563.56
CHR7	91478298	91478298	936.44
CHR7	91392013	91392013	714.44
CHR7	91281474	91281474	576.67
CHR7	91230586	91230586	1322.56
CHR7	91369475	91369475	1004.78
CHR7	91348171	91348171	539.22
CHR7	91496752	91496752	613.22
CHR7	91205128	91205128	724.56
CHR7	91399912	91399912	1021.78
CHR7	91522125	91522125	1861.67
CHR7	91404309	91404309	450.67
CHR7	91207923	91207923	454.11
CHR7	91471216	91471216	544.33
CHR7	91227481	91227481	564.33
CHR7	91473694	91473694	567.56
CHR7	91204928	91204928	443.33
CHR7	91424445	91424445	551.00
CHR7	91461540	91461540	2223.78
CHR7	91332088	91332088	1354.22
CHR7	91426045	91426045	499.44
CHR7	91388430	91388430	687.67
CHR7	91215886	91215886	755.00
CHR7	91303316	91303316	633.56
CHR7	91410667	91410667	582.78
CHR7	91473894	91473894	1615.44
CHR7	91390313	91390313	568.44
CHR7	91423645	91423645	598.89
CHR7	91516689	91516689	653.67
CHR7	91490983	91490983	1192.22
CHR7	91327246	91327246	387.67
CHR7	91475694	91475694	4274.44
CHR7	91496652	91496652	430.11
CHR7	91377985	91377985	544.89
CHR7	91300835	91300835	840.00
CHR7	91340888	91340888	474.00
CHR7	91531195	91531195	1262.44
CHR7	91370831	91370831	464.78
CHR7	91522425	91522425	4876.44
CHR7	91271164	91271164	54434.00
CHR7	91478098	91478098	967.44
CHR7	91463219	91463219	1047.44
CHR7	91511793	91511793	600.67
CHR7	91384647	91384647	794.44
CHR7	91370531	91370531	1082.22
CHR7	91439756	91439756	1184.89
CHR7	91256658	91256658	599.89
CHR7	91450528	91450528	650.44
CHR7	91422443	91422443	809.00
CHR7	91522825	91522825	1306.78
CHR7	91396282	91396282	678.78
CHR7	91245220	91245220	1380.11
CHR7	91216186	91216186	475.00
CHR7	91509810	91509810	498.78
CHR7	91245420	91245420	467.44
CHR7	91534407	91534407	566.78
CHR7	91228281	91228281	346.78
CHR7	91351854	91351854	710.11
CHR7	91254541	91254541	688.89
CHR7	91472146	91472146	791.11
CHR7	91505670	91505670	923.33
CHR7	91346315	91346315	675.89
CHR7	91289402	91289402	406.00
CHR7	91489883	91489883	994.22
CHR7	91226080	91226080	563.00
CHR7	91229633	91229633	1433.22
CHR7	91433093	91433093	1040.22
CHR7	91456343	91456343	1424.89
CHR7	91509210	91509210	1300.22
CHR7	91540260	91540260	1922.78
CHR7	91281374	91281374	902.89
CHR7	91382140	91382140	456.22
CHR7	91255999	91255999	344.22
CHR7	91510693	91510693	523.22
CHR7	91377685	91377685	488.89
CHR7	91508810	91508810	478.22
CHR7	91438101	91438101	1679.56
CHR7	91468685	91468685	1029.00
CHR7	91244920	91244920	1725.78
CHR7	91496452	91496452	403.78
CHR7	91400212	91400212	986.22
CHR7	91250055	91250055	9620.78
CHR7	91210094	91210094	585.22
CHR7	91297741	91297741	2345.44
CHR7	91457043	91457043	960.78
CHR7	91373631	91373631	460.44
CHR7	91267735	91267735	3426.56
CHR7	91402674	91402674	566.89
CHR7	91513562	91513562	930.44
CHR7	91413317	91413317	995.67
CHR7	91333248	91333248	1291.33
CHR7	91302916	91302916	805.78
CHR7	91396582	91396582	1345.78
CHR7	91458378	91458378	1303.56
CHR7	91276089	91276089	543.78
CHR7	91490483	91490483	3126.33
CHR7	91372231	91372231	407.44
CHR7	91351754	91351754	519.00
CHR7	91540768	91540768	1183.78
CHR7	91393706	91393706	2338.22
CHR7	91438597	91438597	802.44
CHR7	91274789	91274789	476.89
CHR7	91464519	91464519	614.67
CHR7	91420857	91420857	511.67
CHR7	91406659	91406659	970.56
CHR7	91348271	91348271	1871.00
CHR7	91424645	91424645	2400.67
CHR7	91431475	91431475	810.11
CHR7	91539280	91539280	723.89
CHR7	91231311	91231311	568.89
CHR7	91373431	91373431	692.22
CHR7	91430012	91430012	524.22
CHR7	91498152	91498152	5933.11
CHR7	91346515	91346515	1023.44
CHR7	91359032	91359032	1323.22
CHR7	91474794	91474794	788.56
CHR7	91374373	91374373	832.33
CHR7	91403905	91403905	459.33
CHR7	91545591	91545591	2983.67
CHR7	91428583	91428583	515.56
CHR7	91341543	91341543	456.33
CHR7	91383647	91383647	714.11
CHR7	91344939	91344939	711.00
CHR7	91265641	91265641	466.89
CHR7	91473146	91473146	8547.22
CHR7	91399420	91399420	541.11
CHR7	91474294	91474294	1335.78
CHR7	91268535	91268535	328.33
CHR7	91266735	91266735	543.78
CHR7	91234234	91234234	869.56
CHR7	91226880	91226880	716.44
CHR7	91447816	91447816	1498.89
CHR7	91278140	91278140	358.22
CHR7	91280674	91280674	4124.44
CHR7	91470216	91470216	1492.78
CHR7	91359132	91359132	509.11
CHR7	91399120	91399120	713.78
CHR7	91343139	91343139	963.00
CHR7	91472246	91472246	467.33
CHR7	91355407	91355407	651.44
CHR7	91451526	91451526	435.67
CHR7	91359532	91359532	728.89
CHR7	91275589	91275589	721.89
CHR7	91292844	91292844	570.44
CHR7	91428783	91428783	1114.00
CHR7	91268035	91268035	1383.44
CHR7	91324520	91324520	575.00
CHR7	91298601	91298601	550.67
CHR7	91470616	91470616	804.78
CHR7	91326346	91326346	638.44
CHR7	91246016	91246016	483.22
CHR7	91252733	91252733	504.33
CHR7	91530795	91530795	1441.11
CHR7	91332288	91332288	400.67
CHR7	91542014	91542014	950.67
CHR7	91358932	91358932	1396.22
CHR7	91421343	91421343	545.89
CHR7	91388530	91388530	426.33
CHR7	91432993	91432993	1645.89
CHR7	91284047	91284047	3410.00
CHR7	91321969	91321969	534.00
CHR7	91264394	91264394	556.67
CHR7	91276589	91276589	681.22
CHR7	91302816	91302816	467.33
CHR7	91385452	91385452	924.56
CHR7	91365707	91365707	456.89
CHR7	91325849	91325849	623.22
CHR7	91287447	91287447	1267.78
CHR7	91453432	91453432	1184.67
CHR7	91509110	91509110	1560.33
CHR7	91225580	91225580	523.44
CHR7	91357845	91357845	748.89
CHR7	91340688	91340688	488.89
CHR7	91537185	91537185	516.11
CHR7	91412717	91412717	1058.56
CHR7	91499352	91499352	728.44
CHR7	91370631	91370631	706.56
CHR7	91232294	91232294	374.56
CHR7	91241049	91241049	586.22
CHR7	91396682	91396682	421.33
CHR7	91539760	91539760	1087.11
CHR7	91327646	91327646	591.00
CHR7	91320311	91320311	540.78
CHR7	91292144	91292144	729.89
CHR7	91282647	91282647	433.78
CHR7	91393106	91393106	651.00
CHR7	91343639	91343639	505.33
CHR7	91436831	91436831	484.89
CHR7	91427583	91427583	715.00
CHR7	91401512	91401512	2844.78
CHR7	91518633	91518633	1017.11
CHR7	91214586	91214586	732.00
CHR7	91368686	91368686	1384.78
CHR7	91323361	91323361	3771.78
CHR7	91231411	91231411	719.33
CHR7	91266435	91266435	340.89
CHR7	91231511	91231511	399.67
CHR7	91365807	91365807	436.78
CHR7	91388630	91388630	490.78
CHR7	91431675	91431675	870.11
CHR7	91515128	91515128	2754.11
CHR7	91511693	91511693	722.22
CHR7	91208481	91208481	782.00
CHR7	91328269	91328269	823.67
CHR7	91430852	91430852	1943.33
CHR7	91325749	91325749	996.56
CHR7	91252422	91252422	534.11
CHR7	91389350	91389350	602.33
CHR7	91364807	91364807	647.78
CHR7	91365507	91365507	707.33
CHR7	91405886	91405886	748.78
CHR7	91361002	91361002	1077.67
CHR7	91322505	91322505	3066.22
CHR7	91269807	91269807	6469.33
CHR7	91234761	91234761	4502.44
CHR7	91520343	91520343	529.22
CHR7	91295259	91295259	542.78
CHR7	91492225	91492225	1594.78
CHR7	91325549	91325549	656.56
CHR7	91538499	91538499	2613.11
CHR7	91492525	91492525	3530.67
CHR7	91465119	91465119	1698.22
CHR7	91319911	91319911	455.67
CHR7	91323121	91323121	723.78
CHR7	91209471	91209471	532.56
CHR7	91520043	91520043	470.33
CHR7	91424145	91424145	887.00
CHR7	91458278	91458278	1058.67
CHR7	91289002	91289002	590.00
CHR7	91437601	91437601	769.11
CHR7	91387303	91387303	687.33
CHR7	91379185	91379185	766.56
CHR7	91475294	91475294	1390.33
CHR7	91386795	91386795	454.33
CHR7	91268235	91268235	2701.56
CHR7	91533119	91533119	1411.78
CHR7	91400012	91400012	1316.67
CHR7	91292444	91292444	478.89
CHR7	91245120	91245120	973.78
CHR7	91344839	91344839	2881.00
CHR7	91391213	91391213	814.00
CHR7	91388008	91388008	486.67
CHR7	91344539	91344539	916.00
CHR7	91266135	91266135	542.00
CHR7	91410164	91410164	656.44
CHR7	91514528	91514528	788.56
CHR7	91453132	91453132	1196.89
CHR7	91462140	91462140	537.33
CHR7	91477898	91477898	716.00
CHR7	91540568	91540568	1594.33
CHR7	91372831	91372831	504.33
CHR7	91363988	91363988	504.44
CHR7	91498652	91498652	1481.11
CHR7	91455042	91455042	756.33
CHR7	91476209	91476209	901.44
CHR7	91226380	91226380	848.56
CHR7	91519943	91519943	515.33
CHR7	91279774	91279774	711.89
CHR7	91253033	91253033	600.33
CHR7	91242849	91242849	406.56
CHR7	91512843	91512843	541.00
CHR7	91447116	91447116	597.33
CHR7	91461840	91461840	661.56
CHR7	91390913	91390913	1538.00
CHR7	91340988	91340988	502.78
CHR7	91395371	91395371	751.89
CHR7	91531295	91531295	808.67
CHR7	91424345	91424345	631.56
CHR7	91304116	91304116	507.44
CHR7	91535485	91535485	657.44
CHR7	91474694	91474694	10296.89
CHR7	91283647	91283647	726.11
CHR7	91492125	91492125	1295.00
CHR7	91289302	91289302	464.22
CHR7	91279874	91279874	623.56
CHR7	91353276	91353276	603.89
CHR7	91461640	91461640	1216.33
CHR7	91397182	91397182	435.89
CHR7	91306804	91306804	872.56
CHR7	91506910	91506910	2509.44
CHR7	91266535	91266535	448.11
CHR7	91287247	91287247	2315.89
CHR7	91509910	91509910	563.11
CHR7	91351954	91351954	1133.11
CHR7	91215586	91215586	520.56
CHR7	91490083	91490083	955.56
CHR7	91400312	91400312	2647.22
CHR7	91466219	91466219	547.67
CHR7	91420757	91420757	546.78
CHR7	91378585	91378585	585.89
CHR7	91507210	91507210	611.00
CHR7	91391113	91391113	508.11
CHR7	91282447	91282447	484.00
CHR7	91252933	91252933	1321.44
CHR7	91378185	91378185	553.67
CHR7	91522325	91522325	21084.55
CHR7	91412279	91412279	1332.78
CHR7	91372331	91372331	1347.44
CHR7	91371331	91371331	1060.00
CHR7	91518833	91518833	515.11
CHR7	91472746	91472746	607.67
CHR7	91266835	91266835	594.67
CHR7	91485762	91485762	623.11
CHR7	91322605	91322605	714.78
CHR7	91433593	91433593	1041.44
CHR7	91400512	91400512	872.67
CHR7	91371131	91371131	513.67
CHR7	91423043	91423043	1323.00
CHR7	91253233	91253233	3687.78
CHR7	91535785	91535785	941.56
CHR7	91393506	91393506	903.78
CHR7	91373331	91373331	789.33
CHR7	91508410	91508410	1224.67
CHR7	91301335	91301335	510.22
CHR7	91342539	91342539	834.00
CHR7	91258543	91258543	957.44
CHR7	91345039	91345039	579.89
CHR7	91526039	91526039	668.67
CHR7	91471016	91471016	536.11
CHR7	91539519	91539519	840.78
CHR7	91253733	91253733	1578.67
CHR7	91477766	91477766	674.00
CHR7	91400912	91400912	1001.89
CHR7	91379527	91379527	654.44
CHR7	91385052	91385052	601.56
CHR7	91472646	91472646	742.56
CHR7	91429912	91429912	450.11
CHR7	91421543	91421543	1150.33
CHR7	91332648	91332648	696.89
CHR7	91253333	91253333	917.33
CHR7	91283347	91283347	1029.44
CHR7	91292744	91292744	719.33
CHR7	91205428	91205428	611.44
CHR7	91225780	91225780	744.78
CHR7	91321364	91321364	663.11
CHR7	91359232	91359232	1139.67
CHR7	91489983	91489983	1662.33
CHR7	91377278	91377278	484.56
CHR7	91330742	91330742	466.78
CHR7	91497852	91497852	9020.11
CHR7	91454827	91454827	810.00
CHR7	91451826	91451826	636.67
CHR7	91408866	91408866	371.33
CHR7	91299935	91299935	800.22
CHR7	91276489	91276489	756.44
CHR7	91306335	91306335	642.67
CHR7	91325649	91325649	6840.22
CHR7	91379427	91379427	404.00
CHR7	91516789	91516789	708.11
CHR7	91341732	91341732	1276.56
CHR7	91244820	91244820	665.67
CHR7	91410064	91410064	520.67
CHR7	91241349	91241349	889.00
CHR7	91214786	91214786	1188.56
CHR7	91289202	91289202	482.89
CHR7	91406559	91406559	1305.33
CHR7	91507810	91507810	2366.00
CHR7	91410767	91410767	676.56
CHR7	91425445	91425445	6986.44
CHR7	91378385	91378385	635.78
CHR7	91384047	91384047	415.44
CHR7	91373973	91373973	471.78
CHR7	91473794	91473794	723.67
CHR7	91301035	91301035	605.89
CHR7	91365407	91365407	551.00
CHR7	91333448	91333448	438.89
CHR7	91463319	91463319	1003.22
CHR7	91273295	91273295	622.33
CHR7	91448516	91448516	1104.89
CHR7	91511493	91511493	536.44
CHR7	91395682	91395682	1867.11
CHR7	91362639	91362639	655.00
CHR7	91383947	91383947	712.78
CHR7	91361402	91361402	836.78
CHR7	91383747	91383747	773.11
CHR7	91358632	91358632	1207.78
CHR7	91290946	91290946	549.78
CHR7	91299535	91299535	572.44
CHR7	91533707	91533707	490.89
CHR7	91491925	91491925	1513.11
CHR7	91406951	91406951	517.00
CHR7	91436731	91436731	478.67
CHR7	91360502	91360502	1068.22
CHR7	91411979	91411979	1048.00
CHR7	91374708	91374708	1103.00
CHR7	91358032	91358032	607.00
CHR7	91544991	91544991	630.44
CHR7	91370431	91370431	2477.00
CHR7	91321464	91321464	683.67
CHR7	91214118	91214118	441.11
CHR7	91344339	91344339	343.22
CHR7	91242749	91242749	846.56
CHR7	91380850	91380850	992.78
CHR7	91403074	91403074	628.11
CHR7	91321264	91321264	741.67
CHR7	91450008	91450008	646.78
CHR7	91492325	91492325	1633.00
CHR7	91396182	91396182	1486.22
CHR7	91392601	91392601	465.00
CHR7	91380988	91380988	603.44
CHR7	91248635	91248635	842.44
CHR7	91459205	91459205	632.00
CHR7	91229933	91229933	602.11
CHR7	91402474	91402474	786.22
CHR7	91331488	91331488	759.56
CHR7	91258843	91258843	484.78
CHR7	91540668	91540668	1639.11
CHR7	91340788	91340788	450.33
CHR7	91468585	91468585	809.89
CHR7	91406233	91406233	39282.11
CHR7	91527015	91527015	481.11
CHR7	91521725	91521725	1169.11
CHR7	91331888	91331888	352.56
CHR7	91472946	91472946	2676.22
CHR7	91531395	91531395	956.44
CHR7	91322069	91322069	724.22
CHR7	91303916	91303916	669.78
CHR7	91244120	91244120	523.44
CHR7	91333348	91333348	612.00
CHR7	91327969	91327969	590.56
CHR7	91258343	91258343	564.33
CHR7	91208781	91208781	632.22
CHR7	91411879	91411879	1590.78
CHR7	91544791	91544791	565.44
CHR7	91345515	91345515	884.11
CHR7	91303116	91303116	391.78
CHR7	91535685	91535685	678.22
CHR7	91229133	91229133	1736.56
CHR7	91535585	91535585	712.22
CHR7	91403274	91403274	3014.00
CHR7	91212309	91212309	324.44
CHR7	91269907	91269907	924.00
CHR7	91461440	91461440	1260.89
CHR7	91354907	91354907	510.22
CHR7	91462919	91462919	427.89
CHR7	91365207	91365207	436.00
CHR7	91272895	91272895	839.89
CHR7	91400712	91400712	2047.22
CHR7	91356528	91356528	293.33
CHR7	91409566	91409566	346.22
CHR7	91403474	91403474	585.56
CHR7	91368986	91368986	639.33
CHR7	91436531	91436531	450.67
CHR7	91349778	91349778	1788.33
CHR7	91439856	91439856	471.22
CHR7	91296975	91296975	775.22
CHR7	91268135	91268135	1744.56
CHR7	91322705	91322705	500.67
CHR7	91242249	91242249	742.44
CHR7	91415331	91415331	453.11
CHR7	91232194	91232194	875.22
CHR7	91473346	91473346	582.00
CHR7	91451926	91451926	1015.56
CHR7	91432693	91432693	637.33
CHR7	91456143	91456143	1928.78
CHR7	91544291	91544291	1877.78
CHR7	91404205	91404205	547.11
CHR7	91407933	91407933	606.67
CHR7	91351554	91351554	947.56
CHR7	91352154	91352154	3078.22
CHR7	91478398	91478398	875.56
CHR7	91461740	91461740	612.44
CHR7	91255599	91255599	551.44
CHR7	91378285	91378285	628.44
CHR7	91475094	91475094	1185.44
CHR7	91284247	91284247	1173.44
CHR7	91396082	91396082	863.44
CHR7	91492425	91492425	3804.22
CHR7	91543314	91543314	833.44
CHR7	91278240	91278240	414.78
CHR7	91409964	91409964	507.33
CHR7	91386595	91386595	506.44
CHR7	91536985	91536985	520.78
CHR7	91436631	91436631	432.22
CHR7	91326646	91326646	1000.33
CHR7	91327546	91327546	570.00
CHR7	91324320	91324320	498.44
CHR7	91411379	91411379	656.33
CHR7	91460609	91460609	826.78
CHR7	91390613	91390613	631.89
CHR7	91214486	91214486	897.33
CHR7	91321564	91321564	536.78
CHR7	91227280	91227280	593.89
CHR7	91357645	91357645	432.00
CHR7	91539960	91539960	757.44
CHR7	91268722	91268722	417.11
CHR7	91227981	91227981	526.11
CHR7	91282247	91282247	1181.67
CHR7	91413817	91413817	821.78
CHR7	91447616	91447616	475.11
CHR7	91209729	91209729	460.22
CHR7	91507010	91507010	1259.56
CHR7	91289746	91289746	680.44
CHR7	91394820	91394820	590.89
CHR7	91472346	91472346	441.78
CHR7	91344139	91344139	871.22
CHR7	91521625	91521625	638.22
CHR7	91536285	91536285	908.11
CHR7	91291944	91291944	537.00
CHR7	91229533	91229533	3391.44
CHR7	91394520	91394520	912.00
CHR7	91384952	91384952	573.56
CHR7	91474594	91474594	889.67
CHR7	91425745	91425745	1200.00
CHR7	91300335	91300335	1174.11
CHR7	91279674	91279674	501.33
CHR7	91422243	91422243	907.00
CHR7	91410567	91410567	561.56
CHR7	91244620	91244620	2108.56
CHR7	91345415	91345415	2419.33
CHR7	91366777	91366777	508.89
CHR7	91455542	91455542	805.00
CHR7	91472846	91472846	1148.22
CHR7	91543514	91543514	1166.67
CHR7	91475194	91475194	2805.78
CHR7	91228381	91228381	473.67
CHR7	91342380	91342380	871.78
CHR7	91264494	91264494	573.78
CHR7	91321669	91321669	397.78
CHR7	91291146	91291146	729.22
CHR7	91426645	91426645	767.44
CHR7	91280174	91280174	1617.33
CHR7	91233834	91233834	587.33
CHR7	91375008	91375008	395.22
CHR7	91364707	91364707	657.89
CHR7	91520243	91520243	660.56
CHR7	91258443	91258443	744.56
CHR7	91412179	91412179	802.33
CHR7	91252222	91252222	740.11
CHR7	91287047	91287047	950.89
CHR7	91292044	91292044	436.11
CHR7	91453927	91453927	1559.44
CHR7	91532719	91532719	725.78
CHR7	91259813	91259813	409.44
CHR7	91499052	91499052	449.00
CHR7	91537539	91537539	439.67
CHR7	91435520	91435520	357.44
CHR7	91386895	91386895	503.56
CHR7	91497352	91497352	496.00
CHR7	91209371	91209371	873.00
CHR7	91432393	91432393	815.56
CHR7	91462040	91462040	545.78
CHR7	91498352	91498352	7006.11
CHR7	91388830	91388830	670.56
CHR7	91387603	91387603	585.11
CHR7	91450628	91450628	1411.11
CHR7	91345815	91345815	744.44
CHR7	91377178	91377178	563.67
CHR7	91298501	91298501	507.89
CHR7	91525839	91525839	546.44
CHR7	91429083	91429083	2762.11
CHR7	91257700	91257700	522.22
CHR7	91465819	91465819	2831.89
CHR7	91229433	91229433	961.56
CHR7	91470916	91470916	614.00
CHR7	91269138	91269138	583.89
CHR7	91459053	91459053	669.33
CHR7	91317218	91317218	437.00
CHR7	91433393	91433393	2112.33
CHR7	91520843	91520843	703.00
CHR7	91291246	91291246	502.67
CHR7	91353176	91353176	728.22
CHR7	91457525	91457525	871.22
CHR7	91380650	91380650	674.11
CHR7	91464719	91464719	886.22
CHR7	91252322	91252322	538.67
CHR7	91344739	91344739	779.11
CHR7	91507910	91507910	4502.78
CHR7	91303416	91303416	841.78
CHR7	91347771	91347771	1314.56
CHR7	91454127	91454127	3893.11
CHR7	91361202	91361202	659.89
CHR7	91466119	91466119	720.11
CHR7	91541268	91541268	955.00
CHR7	91389709	91389709	2258.33
CHR7	91422543	91422543	1661.56
CHR7	91533419	91533419	543.78
CHR7	91386695	91386695	4323.11
CHR7	91380357	91380357	1199.33
CHR7	91372631	91372631	511.00
CHR7	91399812	91399812	592.78
CHR7	91283747	91283747	611.78
CHR7	91455642	91455642	952.67
CHR7	91350528	91350528	561.56
CHR7	91449116	91449116	2409.89
CHR7	91519743	91519743	699.11
CHR7	91245020	91245020	1381.00
CHR7	91507610	91507610	834.89
CHR7	91463719	91463719	484.00
CHR7	91409366	91409366	475.22
CHR7	91395482	91395482	709.11
CHR7	91514928	91514928	1776.44
CHR7	91390813	91390813	574.67
CHR7	91428983	91428983	922.78
CHR7	91513928	91513928	772.78
CHR7	91359632	91359632	516.22
CHR7	91518489	91518489	863.11
CHR7	91489783	91489783	1459.78
CHR7	91366477	91366477	442.11
CHR7	91287547	91287547	975.78
CHR7	91280374	91280374	1017.22
CHR7	91536085	91536085	811.44
CHR7	91327869	91327869	1030.89
CHR7	91274989	91274989	466.44
CHR7	91475394	91475394	1976.00
CHR7	91368786	91368786	669.89
CHR7	91267235	91267235	971.89
CHR7	91212509	91212509	670.22
CHR7	91301927	91301927	7292.11
CHR7	91211809	91211809	513.33
CHR7	91353476	91353476	799.22
CHR7	91428383	91428383	562.44
CHR7	91298701	91298701	715.56
CHR7	91233162	91233162	545.22
CHR7	91448416	91448416	884.11
CHR7	91430552	91430552	707.33
CHR7	91434320	91434320	696.56
CHR7	91454627	91454627	486.33
CHR7	91497552	91497552	455.33
CHR7	91543691	91543691	2180.89
CHR7	91491325	91491325	991.11
CHR7	91264294	91264294	450.89
CHR7	91537999	91537999	518.00
CHR7	91526239	91526239	459.67
CHR7	91275289	91275289	503.22
CHR7	91324420	91324420	962.78
CHR7	91474994	91474994	851.56
CHR7	91468785	91468785	1157.00
CHR7	91292544	91292544	571.67
CHR7	91490183	91490183	1225.67
CHR7	91253133	91253133	1053.11
CHR7	91296542	91296542	463.89
CHR7	91341088	91341088	675.00
CHR7	91356728	91356728	434.44
CHR7	91265935	91265935	499.78
CHR7	91456043	91456043	3335.56
CHR7	91518089	91518089	671.67
CHR7	91474494	91474494	1986.67
CHR7	91283047	91283047	1487.56
CHR7	91521425	91521425	562.44
CHR7	91400112	91400112	957.11
CHR7	91515357	91515357	559.00
CHR7	91537799	91537799	1144.67
CHR7	91234034	91234034	675.89
CHR7	91438497	91438497	551.44
CHR7	91534307	91534307	500.78
CHR7	91518933	91518933	621.56
CHR7	91515772	91515772	746.56
CHR7	91509310	91509310	452.22
CHR7	91404105	91404105	354.78
CHR7	91255899	91255899	473.56
CHR7	91249555	91249555	643.67
CHR7	91414017	91414017	1008.56
CHR7	91456943	91456943	1207.44
CHR7	91352976	91352976	458.67
CHR7	91301635	91301635	538.00
CHR7	91255099	91255099	402.44
CHR7	91355307	91355307	545.78
CHR7	91254999	91254999	509.89
CHR7	91207632	91207632	369.56
CHR7	91318865	91318865	1342.89
CHR7	91286428	91286428	1422.56
CHR7	91524639	91524639	770.00
CHR7	91371031	91371031	515.00
CHR7	91289502	91289502	672.33
CHR7	91265343	91265343	595.44
CHR7	91530095	91530095	1066.44
CHR7	91431575	91431575	1894.00
CHR7	91211609	91211609	575.89
CHR7	91207732	91207732	596.22
CHR7	91348071	91348071	989.33
CHR7	91492725	91492725	668.11
CHR7	91252633	91252633	684.00
CHR7	91449708	91449708	431.89
CHR7	91362339	91362339	437.22
CHR7	91498252	91498252	12704.00
CHR7	91301235	91301235	525.22
CHR7	91214986	91214986	472.89
CHR7	91215986	91215986	780.78
CHR7	91327346	91327346	638.33
CHR7	91226180	91226180	559.89
CHR7	91474194	91474194	667.56
CHR7	91256199	91256199	2893.78
CHR7	91427983	91427983	954.00
CHR7	91330075	91330075	650.78
CHR7	91297232	91297232	476.00
CHR7	91437801	91437801	598.11
CHR7	91399020	91399020	608.11
CHR7	91517889	91517889	605.89
CHR7	91517189	91517189	2416.89
CHR7	91325249	91325249	944.11
CHR7	91413517	91413517	706.22
CHR7	91519333	91519333	1999.22
CHR7	91208581	91208581	454.44
CHR7	91394420	91394420	1472.67
CHR7	91303016	91303016	1110.22
CHR7	91448916	91448916	2126.78
CHR7	91246217	91246217	420.33
CHR7	91533319	91533319	491.33
CHR7	91351654	91351654	1084.33
CHR7	91292644	91292644	633.33
CHR7	91464219	91464219	826.56
CHR7	91476347	91476347	1069.67
CHR7	91304839	91304839	673.67
CHR7	91288702	91288702	510.56
CHR7	91264694	91264694	627.33
CHR7	91511293	91511293	550.00
CHR7	91438697	91438697	878.00
CHR7	91520443	91520443	563.78
CHR7	91434120	91434120	979.00
CHR7	91509610	91509610	719.56
CHR7	91257000	91257000	861.00
CHR7	91432493	91432493	498.56
CHR7	91490383	91490383	1557.11
CHR7	91242049	91242049	631.11
CHR7	91244220	91244220	917.67
CHR7	91233262	91233262	548.00
CHR7	91291744	91291744	490.11
CHR7	91396982	91396982	592.78
CHR7	91252833	91252833	451.22
CHR7	91476447	91476447	583.22
CHR7	91348471	91348471	1472.33
CHR7	91386495	91386495	364.00
CHR7	91526839	91526839	441.00
CHR7	91381640	91381640	541.56
CHR7	91204128	91204128	682.22
CHR7	91359332	91359332	416.22
CHR7	91299001	91299001	1209.33
CHR7	91516289	91516289	638.56
CHR7	91228481	91228481	719.11
CHR7	91424945	91424945	551.22
CHR7	91473246	91473246	609.67
CHR7	91270007	91270007	529.00
CHR7	91243049	91243049	533.11
CHR7	91248535	91248535	350.22
CHR7	91373031	91373031	565.78
CHR7	91283447	91283447	487.22
CHR7	91433493	91433493	1118.33
CHR7	91355707	91355707	432.33
CHR7	91253633	91253633	1293.00
CHR7	91498852	91498852	496.89
CHR7	91426545	91426545	418.00
CHR7	91276289	91276289	570.44
CHR7	91243883	91243883	645.00
CHR7	91399520	91399520	382.33
CHR7	91402574	91402574	688.89
CHR7	91343939	91343939	753.89
CHR7	91378985	91378985	725.44
CHR7	91215386	91215386	553.56
CHR7	91227381	91227381	527.44
CHR7	91423845	91423845	1318.44
CHR7	91234986	91234986	7369.11
CHR7	91366577	91366577	708.78
CHR7	91374808	91374808	998.33
CHR7	91303216	91303216	727.44
CHR7	91296642	91296642	519.67
CHR7	91543114	91543114	802.00
CHR7	91456543	91456543	1443.44
CHR7	91404766	91404766	558.22
CHR7	91264594	91264594	580.22
CHR7	91258943	91258943	503.33
CHR7	91272595	91272595	743.33
CHR7	91452732	91452732	1020.56
CHR7	91299835	91299835	528.44
CHR7	91395782	91395782	422.67
CHR7	91384547	91384547	770.89
CHR7	91320011	91320011	768.33
CHR7	91375308	91375308	795.00
CHR7	91229833	91229833	1453.78
CHR7	91498952	91498952	541.22
CHR7	91343839	91343839	679.11
CHR7	91366107	91366107	612.22
CHR7	91545791	91545791	721.11
CHR7	91455743	91455743	1897.78
CHR7	91343539	91343539	1288.56
CHR7	91254141	91254141	547.00
CHR7	91403374	91403374	627.67
CHR7	91324120	91324120	471.67
CHR7	91455943	91455943	2081.00
CHR7	91434620	91434620	533.67
CHR7	91411579	91411579	715.00
CHR7	91361602	91361602	2185.56
CHR7	91256433	91256433	5568.00
CHR7	91300935	91300935	442.22
CHR7	91227581	91227581	465.11
CHR7	91463119	91463119	837.00
CHR7	91498752	91498752	576.33
CHR7	91522625	91522625	1445.67
CHR7	91294959	91294959	632.67
CHR7	91496252	91496252	490.44
CHR7	91401112	91401112	473.89
CHR7	91536685	91536685	682.33
CHR7	91351033	91351033	385.78
CHR7	91411779	91411779	2076.89
CHR7	91375208	91375208	474.44
CHR7	91304516	91304516	3470.89
CHR7	91459305	91459305	1958.00
CHR7	91361802	91361802	2076.56
CHR7	91283147	91283147	481.22
CHR7	91297332	91297332	629.56
CHR7	91216086	91216086	559.11
CHR7	91402774	91402774	552.89
CHR7	91447416	91447416	708.11
CHR7	91423745	91423745	491.11
CHR7	91317318	91317318	936.00
CHR7	91332848	91332848	3398.22
CHR7	91284147	91284147	474.44
CHR7	91533907	91533907	407.67
CHR7	91351354	91351354	596.22
CHR7	91533519	91533519	669.78
CHR7	91430652	91430652	579.33
CHR7	91378685	91378685	558.00
CHR7	91257500	91257500	607.56
CHR7	91327446	91327446	469.44
CHR7	91478498	91478498	1829.33
CHR7	91434720	91434720	673.78
CHR7	91465619	91465619	3849.33
CHR7	91402374	91402374	406.56
CHR7	91347871	91347871	2920.22
CHR7	91395582	91395582	445.22
CHR7	91331062	91331062	1020.67
CHR7	91344239	91344239	478.22
CHR7	91518289	91518289	1257.22
CHR7	91453232	91453232	791.67
CHR7	91241549	91241549	586.56
CHR7	91390713	91390713	825.00
CHR7	91302416	91302416	429.67
CHR7	91384347	91384347	1766.56
CHR7	91392113	91392113	761.44
CHR7	91360202	91360202	451.00
CHR7	91389450	91389450	969.44
CHR7	91531095	91531095	814.33
CHR7	91545191	91545191	584.11
CHR7	91232826	91232826	432.33
CHR7	91372031	91372031	870.89
CHR7	91467809	91467809	1066.89
CHR7	91476547	91476547	1103.22
CHR7	91362102	91362102	571.67
CHR7	91304977	91304977	889.44
CHR7	91208681	91208681	446.44
CHR7	91301735	91301735	506.67
CHR7	91538599	91538599	886.67
CHR7	91401212	91401212	718.89
CHR7	91353576	91353576	1655.56
CHR7	91497652	91497652	583.44
CHR7	91287347	91287347	6826.67
CHR7	91545891	91545891	765.89
CHR7	91213918	91213918	569.78
CHR7	91434420	91434420	855.44
CHR7	91425245	91425245	841.78
CHR7	91358732	91358732	746.56
CHR7	91282047	91282047	1357.22
CHR7	91424545	91424545	527.22
CHR7	91454527	91454527	501.00
CHR7	91346215	91346215	2282.89
CHR7	91319711	91319711	549.56
CHR7	91434520	91434520	545.89
CHR7	91216786	91216786	3907.78
CHR7	91209271	91209271	550.00
CHR7	91286947	91286947	4045.89
CHR7	91546091	91546091	591.22
CHR7	91402174	91402174	987.33
CHR7	91399712	91399712	449.11
CHR7	91223228	91223228	482.89
CHR7	91428183	91428183	1637.56
CHR7	91370931	91370931	495.44
CHR7	91427057	91427057	514.22
CHR7	91296742	91296742	539.56
CHR7	91495269	91495269	951.00
CHR7	91542914	91542914	379.33
CHR7	91460317	91460317	660.56
CHR7	91431175	91431175	550.78
CHR7	91515572	91515572	1014.67
CHR7	91455342	91455342	559.11
CHR7	91216486	91216486	416.44
CHR7	91532819	91532819	593.33
CHR7	91492025	91492025	806.00
CHR7	91466806	91466806	452.22
CHR7	91470716	91470716	771.78
CHR7	91286628	91286628	795.22
CHR7	91356428	91356428	542.11
CHR7	91423345	91423345	522.44
CHR7	91360802	91360802	459.67
CHR7	91460217	91460217	585.44
CHR7	91211509	91211509	602.89
CHR7	91388730	91388730	600.00
CHR7	91345139	91345139	1011.11
CHR7	91474094	91474094	1590.56
CHR7	91234134	91234134	437.11
CHR7	91323021	91323021	1768.33
CHR7	91325949	91325949	789.00
CHR7	91499252	91499252	520.11
CHR7	91402974	91402974	798.11
CHR7	91283947	91283947	519.67
CHR7	91413217	91413217	1838.33
CHR7	91272695	91272695	771.67
CHR7	91241149	91241149	510.33
CHR7	91215486	91215486	537.67
CHR7	91374573	91374573	444.33
CHR7	91208381	91208381	477.89
CHR7	91512484	91512484	715.33
CHR7	91246117	91246117	601.89
CHR7	91469236	91469236	538.89
CHR7	91299101	91299101	491.22
CHR7	91534841	91534841	1553.67
CHR7	91536185	91536185	718.67
CHR7	91409466	91409466	889.22
CHR7	91268822	91268822	616.33
CHR7	91436031	91436031	641.56
CHR7	91342739	91342739	569.67
CHR7	91411279	91411279	481.89
CHR7	91325449	91325449	585.56
CHR7	91286328	91286328	960.56
CHR7	91280574	91280574	2015.78
CHR7	91408966	91408966	721.56
CHR7	91215686	91215686	598.33
CHR7	91517989	91517989	14103.56
CHR7	91266635	91266635	777.00
CHR7	91509010	91509010	1993.33
CHR7	91210194	91210194	573.67
CHR7	91204528	91204528	531.78
CHR7	91324020	91324020	434.78
CHR7	91355107	91355107	507.22
CHR7	91459405	91459405	695.11
CHR7	91282747	91282747	401.00
CHR7	91361302	91361302	1370.44
CHR7	91489683	91489683	1380.56
CHR7	91460117	91460117	457.33
CHR7	91475894	91475894	861.33
CHR7	91530995	91530995	1615.78
CHR7	91539860	91539860	666.89
CHR7	91300535	91300535	1896.56
CHR7	91265741	91265741	486.22
CHR7	91370131	91370131	669.11
CHR7	91463619	91463619	643.00
CHR7	91279374	91279374	406.78
CHR7	91273195	91273195	547.89
CHR7	91448016	91448016	1251.22
CHR7	91506510	91506510	491.67
CHR7	91467609	91467609	591.89
CHR7	91517289	91517289	941.22
CHR7	91435665	91435665	427.56
CHR7	91249455	91249455	447.89
CHR7	91453032	91453032	969.56
CHR7	91514628	91514628	1632.33
CHR7	91426745	91426745	461.00
CHR7	91333048	91333048	778.22
CHR7	91524133	91524133	616.78
CHR7	91425145	91425145	3371.11
CHR7	91275989	91275989	604.78
CHR7	91255699	91255699	842.89
CHR7	91213818	91213818	575.67
CHR7	91319811	91319811	614.67
CHR7	91545991	91545991	413.44
CHR7	91490283	91490283	824.33
CHR7	91511893	91511893	1765.78
CHR7	91434220	91434220	566.56
CHR7	91438377	91438377	706.78
CHR7	91413017	91413017	810.78
CHR7	91534007	91534007	631.89
CHR7	91226480	91226480	727.67
CHR7	91530595	91530595	3763.33
CHR7	91498452	91498452	8361.11
CHR7	91366377	91366377	413.11
CHR7	91424745	91424745	1571.56
CHR7	91341980	91341980	448.22
CHR7	91370731	91370731	2502.67
CHR7	91299435	91299435	518.89
CHR7	91362202	91362202	856.22
CHR7	91383116	91383116	567.00
CHR7	91432193	91432193	634.44
CHR7	91326246	91326246	1671.78
CHR7	91446843	91446843	652.44
CHR7	91521225	91521225	1023.67
CHR7	91332748	91332748	518.33
CHR7	91299635	91299635	485.00
CHR7	91525671	91525671	453.67
CHR7	91283847	91283847	624.11
CHR7	91374473	91374473	615.56
CHR7	91227080	91227080	688.22
CHR7	91491625	91491625	583.44
CHR7	91281274	91281274	720.44
CHR7	91428883	91428883	1022.89
CHR7	91357745	91357745	615.44
CHR7	91214686	91214686	560.67
CHR7	91539619	91539619	830.44
CHR7	91393406	91393406	574.89
CHR7	91540160	91540160	1426.67
CHR7	91296442	91296442	2082.56
CHR7	91512943	91512943	572.33
CHR7	91426345	91426345	940.89
CHR7	91368586	91368586	5998.44
CHR7	91476847	91476847	783.00
CHR7	91391313	91391313	437.11
CHR7	91541814	91541814	492.56
CHR7	91391813	91391813	1542.00
CHR7	91475494	91475494	913.44
CHR7	91331688	91331688	439.56
CHR7	91526439	91526439	687.89
CHR7	91526639	91526639	577.67
CHR7	91371831	91371831	517.22
CHR7	91242349	91242349	495.22
CHR7	91536885	91536885	503.67
CHR7	91427157	91427157	446.67
CHR7	91424245	91424245	578.22
CHR7	91515028	91515028	2316.67
CHR7	91470116	91470116	2176.22
CHR7	91426957	91426957	387.78
CHR7	91478198	91478198	1063.22
CHR7	91212109	91212109	598.67
CHR7	91215786	91215786	1389.00
CHR7	91409066	91409066	774.89
CHR7	91275889	91275889	671.33
CHR7	91473594	91473594	532.22
CHR7	91292344	91292344	609.56
CHR7	91349878	91349878	620.11
CHR7	91362439	91362439	1191.33
CHR7	91228181	91228181	478.56
CHR7	91241949	91241949	562.11
CHR7	91380257	91380257	1645.33
CHR7	91426145	91426145	1160.33
CHR7	91530695	91530695	1838.22
CHR7	91244520	91244520	635.89
CHR7	91385152	91385152	520.56
CHR7	91514028	91514028	523.67
CHR7	91522225	91522225	2904.22
CHR7	91544091	91544091	3242.89
CHR7	91234861	91234861	577.78
CHR7	91279074	91279074	561.11
CHR7	91392313	91392313	628.00
CHR7	91426845	91426845	438.89
CHR7	91497052	91497052	596.11
CHR7	91497152	91497152	770.22
CHR7	91373231	91373231	986.44
CHR7	91216686	91216686	1930.11
CHR7	91279174	91279174	396.67
CHR7	91280474	91280474	1354.44
CHR7	91208281	91208281	419.67
CHR7	91270207	91270207	614.33
CHR7	91265143	91265143	440.33
CHR7	91364607	91364607	438.44
CHR7	91270407	91270407	629.00
CHR7	91379757	91379757	510.78
CHR7	91431275	91431275	780.67
CHR7	91268922	91268922	472.78
CHR7	91475794	91475794	2356.00
CHR7	91535141	91535141	1507.67
CHR7	91332188	91332188	542.33
CHR7	91395982	91395982	680.67
CHR7	91231070	91231070	455.33
CHR7	91342839	91342839	528.89
CHR7	91380750	91380750	648.00
CHR7	91358532	91358532	876.22
CHR7	91471746	91471746	679.56
CHR7	91538699	91538699	1110.44
CHR7	91280774	91280774	2070.67
CHR7	91346115	91346115	638.56
CHR7	91229333	91229333	1566.33
CHR7	91450108	91450108	449.22
CHR7	91281074	91281074	1480.44
CHR7	91392906	91392906	540.00
CHR7	91508110	91508110	926.56
CHR7	91437031	91437031	618.44
[truncated: 10,461 more rows]
