# Supplementary material for: The impact of chromatin modifiers on the timing of locus replication in mouse embryonic stem cells
Source: Genome Biol. 2007 Aug 17;8(8):R169. doi: 10.1186/gb-2007-8-8-r169 (PMC2374999; doi:10.1186/gb-2007-8-8-r169)
Supplement: Additional data file 3 — Microarray data for the histone acetylation analysis. [file gb-2007-8-8-r169-S3.zip › H3r2_raw_IP.txt]

CHR	START_LOCATION	END_LOCATION	PM
CHR7	91522525	91522525	6181.33
CHR7	91434020	91434020	1086.67
CHR7	91470516	91470516	583.00
CHR7	91507710	91507710	857.00
CHR7	91521825	91521825	3048.00
CHR7	91495369	91495369	1389.11
CHR7	91465219	91465219	804.78
CHR7	91373131	91373131	768.67
CHR7	91357445	91357445	455.44
CHR7	91507310	91507310	338.11
CHR7	91511193	91511193	377.44
CHR7	91347514	91347514	498.00
CHR7	91276689	91276689	533.44
CHR7	91531795	91531795	813.56
CHR7	91210294	91210294	402.00
CHR7	91509710	91509710	735.33
CHR7	91270107	91270107	1750.78
CHR7	91366677	91366677	455.56
CHR7	91465419	91465419	866.44
CHR7	91490783	91490783	1032.00
CHR7	91281847	91281847	610.89
CHR7	91212409	91212409	992.56
CHR7	91216886	91216886	1092.00
CHR7	91259188	91259188	425.56
CHR7	91216386	91216386	466.56
CHR7	91413417	91413417	384.67
CHR7	91254899	91254899	509.56
CHR7	91227781	91227781	375.67
CHR7	91535885	91535885	874.67
CHR7	91374273	91374273	1030.78
CHR7	91544391	91544391	636.56
CHR7	91393606	91393606	2007.22
CHR7	91498052	91498052	1387.56
CHR7	91536785	91536785	887.11
CHR7	91325349	91325349	369.89
CHR7	91258243	91258243	520.00
CHR7	91359902	91359902	1009.89
CHR7	91233462	91233462	686.22
CHR7	91353076	91353076	425.89
CHR7	91228081	91228081	461.00
CHR7	91543414	91543414	448.33
CHR7	91403805	91403805	1324.67
CHR7	91279274	91279274	475.67
CHR7	91347195	91347195	714.78
CHR7	91280074	91280074	856.89
CHR7	91269338	91269338	1137.44
CHR7	91396782	91396782	790.89
CHR7	91289946	91289946	541.89
CHR7	91536385	91536385	1169.89
CHR7	91456443	91456443	1538.22
CHR7	91352876	91352876	875.33
CHR7	91229033	91229033	694.00
CHR7	91211909	91211909	399.22
CHR7	91510110	91510110	1473.11
CHR7	91295159	91295159	771.89
CHR7	91538299	91538299	673.00
CHR7	91372931	91372931	923.22
CHR7	91456743	91456743	1821.44
CHR7	91260174	91260174	485.44
CHR7	91331588	91331588	1121.00
CHR7	91242949	91242949	499.67
CHR7	91392701	91392701	557.56
CHR7	91471646	91471646	575.78
CHR7	91447516	91447516	2069.78
CHR7	91233734	91233734	917.89
CHR7	91342180	91342180	477.56
CHR7	91449317	91449317	531.33
CHR7	91324620	91324620	825.44
CHR7	91372131	91372131	531.67
CHR7	91476747	91476747	540.44
CHR7	91243549	91243549	326.89
CHR7	91304016	91304016	340.89
CHR7	91541714	91541714	586.33
CHR7	91243249	91243249	371.78
CHR7	91512743	91512743	865.44
CHR7	91304316	91304316	466.78
CHR7	91391013	91391013	504.67
CHR7	91453827	91453827	4591.44
CHR7	91515972	91515972	415.33
CHR7	91449508	91449508	511.89
CHR7	91366007	91366007	431.22
CHR7	91361102	91361102	526.44
CHR7	91304416	91304416	327.11
CHR7	91497952	91497952	7356.44
CHR7	91364163	91364163	301.67
CHR7	91205228	91205228	487.56
CHR7	91204228	91204228	374.67
CHR7	91275489	91275489	596.00
CHR7	91331388	91331388	3380.89
CHR7	91368486	91368486	636.11
CHR7	91508510	91508510	849.78
CHR7	91386044	91386044	639.67
CHR7	91271264	91271264	453.00
CHR7	91382816	91382816	825.67
CHR7	91368886	91368886	598.67
CHR7	91374173	91374173	415.44
CHR7	91275689	91275689	634.22
CHR7	91274889	91274889	570.56
CHR7	91466019	91466019	1135.44
CHR7	91241749	91241749	320.11
CHR7	91532319	91532319	437.67
CHR7	91517789	91517789	2288.44
CHR7	91491825	91491825	483.67
CHR7	91409266	91409266	425.44
CHR7	91288902	91288902	448.67
CHR7	91343339	91343339	736.33
CHR7	91415031	91415031	600.11
CHR7	91421843	91421843	489.67
CHR7	91379085	91379085	617.89
CHR7	91514328	91514328	791.22
CHR7	91368286	91368286	1195.11
CHR7	91274589	91274589	506.22
CHR7	91448316	91448316	1266.11
CHR7	91517589	91517589	527.11
CHR7	91509410	91509410	677.44
CHR7	91435120	91435120	388.33
CHR7	91252122	91252122	367.89
CHR7	91383016	91383016	578.11
CHR7	91447716	91447716	994.11
CHR7	91213209	91213209	2320.56
CHR7	91433699	91433699	674.67
CHR7	91530195	91530195	593.56
CHR7	91436931	91436931	448.00
CHR7	91276189	91276189	440.22
CHR7	91257200	91257200	629.00
CHR7	91526139	91526139	987.00
CHR7	91411479	91411479	593.11
CHR7	91490883	91490883	867.44
CHR7	91255299	91255299	390.00
CHR7	91232726	91232726	582.22
CHR7	91413917	91413917	389.00
CHR7	91382040	91382040	455.67
CHR7	91542214	91542214	1366.67
CHR7	91426445	91426445	451.22
CHR7	91472046	91472046	872.00
CHR7	91279474	91279474	569.89
CHR7	91540060	91540060	424.22
CHR7	91245642	91245642	435.67
CHR7	91226280	91226280	407.78
CHR7	91289102	91289102	513.33
CHR7	91421743	91421743	397.67
CHR7	91374073	91374073	377.00
CHR7	91346015	91346015	781.22
CHR7	91368086	91368086	414.00
CHR7	91369286	91369286	1280.67
CHR7	91377885	91377885	1079.22
CHR7	91391413	91391413	590.44
CHR7	91375408	91375408	436.33
CHR7	91467709	91467709	556.44
CHR7	91341188	91341188	389.00
CHR7	91391613	91391613	1383.78
CHR7	91545391	91545391	463.78
CHR7	91322405	91322405	615.89
CHR7	91329496	91329496	840.89
CHR7	91320211	91320211	891.22
CHR7	91258743	91258743	1379.11
CHR7	91281647	91281647	455.44
CHR7	91519033	91519033	454.00
CHR7	91516489	91516489	957.89
CHR7	91398482	91398482	471.11
CHR7	91508710	91508710	798.33
CHR7	91357545	91357545	484.22
CHR7	91543014	91543014	515.89
CHR7	91274289	91274289	371.56
CHR7	91454427	91454427	465.00
CHR7	91496352	91496352	388.89
CHR7	91292944	91292944	590.67
CHR7	91350628	91350628	1133.33
CHR7	91401412	91401412	608.56
CHR7	91347671	91347671	1324.67
CHR7	91353676	91353676	748.67
CHR7	91519433	91519433	383.22
CHR7	91422343	91422343	679.78
CHR7	91415431	91415431	396.78
CHR7	91322805	91322805	714.78
CHR7	91369931	91369931	428.33
CHR7	91455843	91455843	1143.78
CHR7	91526739	91526739	565.00
CHR7	91456643	91456643	1585.78
CHR7	91415231	91415231	582.89
CHR7	91387503	91387503	410.00
CHR7	91253841	91253841	10898.33
CHR7	91464619	91464619	461.89
CHR7	91465919	91465919	2407.11
CHR7	91356028	91356028	373.00
CHR7	91519233	91519233	438.11
CHR7	91544491	91544491	2220.11
CHR7	91280974	91280974	779.33
CHR7	91413117	91413117	725.33
CHR7	91254441	91254441	544.78
CHR7	91519843	91519843	531.22
CHR7	91544891	91544891	498.44
CHR7	91524539	91524539	639.89
CHR7	91216286	91216286	395.78
CHR7	91381440	91381440	462.56
CHR7	91447216	91447216	486.56
CHR7	91424045	91424045	1618.44
CHR7	91396882	91396882	949.56
CHR7	91455442	91455442	1088.00
CHR7	91275089	91275089	389.67
CHR7	91538199	91538199	559.78
CHR7	91280874	91280874	2111.22
CHR7	91371531	91371531	2149.33
CHR7	91516989	91516989	331.56
CHR7	91425045	91425045	3967.00
CHR7	91355207	91355207	418.44
CHR7	91409166	91409166	375.56
CHR7	91518389	91518389	1470.78
CHR7	91437174	91437174	709.00
CHR7	91507410	91507410	507.44
CHR7	91404609	91404609	589.33
CHR7	91439478	91439478	469.78
CHR7	91457725	91457725	1108.67
CHR7	91412479	91412479	408.89
CHR7	91253941	91253941	447.67
CHR7	91326846	91326846	677.78
CHR7	91364507	91364507	436.11
CHR7	91304216	91304216	510.56
CHR7	91355507	91355507	873.89
CHR7	91385944	91385944	438.33
CHR7	91447916	91447916	1044.89
CHR7	91431375	91431375	465.67
CHR7	91524233	91524233	519.11
CHR7	91508210	91508210	1660.33
CHR7	91437901	91437901	841.44
CHR7	91404409	91404409	525.56
CHR7	91242549	91242549	478.33
CHR7	91410367	91410367	471.78
CHR7	91242649	91242649	549.22
CHR7	91514728	91514728	3064.11
CHR7	91341355	91341355	432.89
CHR7	91276389	91276389	453.00
CHR7	91535341	91535341	713.56
CHR7	91271364	91271364	380.78
CHR7	91534607	91534607	473.00
CHR7	91424845	91424845	544.67
CHR7	91439377	91439377	495.56
CHR7	91208881	91208881	446.11
CHR7	91254641	91254641	568.00
CHR7	91281947	91281947	778.33
CHR7	91230970	91230970	380.11
CHR7	91428683	91428683	1231.33
CHR7	91532919	91532919	1081.89
CHR7	91302716	91302716	594.00
CHR7	91370031	91370031	761.22
CHR7	91435420	91435420	328.11
CHR7	91539080	91539080	476.11
CHR7	91516389	91516389	545.22
CHR7	91475594	91475594	1559.78
CHR7	91472446	91472446	390.56
CHR7	91410867	91410867	604.44
CHR7	91306135	91306135	353.56
CHR7	91255799	91255799	551.89
CHR7	91451626	91451626	581.78
CHR7	91496552	91496552	537.22
CHR7	91461940	91461940	897.67
CHR7	91432293	91432293	632.00
CHR7	91243149	91243149	565.11
CHR7	91351454	91351454	421.56
CHR7	91404005	91404005	1932.33
CHR7	91392806	91392806	1099.78
CHR7	91541368	91541368	573.00
CHR7	91489307	91489307	478.67
CHR7	91278007	91278007	353.56
CHR7	91410467	91410467	2093.22
CHR7	91246893	91246893	711.33
CHR7	91517389	91517389	2061.44
CHR7	91205028	91205028	459.89
CHR7	91542414	91542414	595.11
CHR7	91454227	91454227	1220.56
CHR7	91389809	91389809	546.78
CHR7	91371931	91371931	422.44
CHR7	91533807	91533807	344.56
CHR7	91423945	91423945	875.67
CHR7	91290446	91290446	1625.67
CHR7	91205328	91205328	435.56
CHR7	91432593	91432593	400.44
CHR7	91290246	91290246	1700.44
CHR7	91277276	91277276	540.33
CHR7	91541068	91541068	1022.56
CHR7	91507510	91507510	518.22
CHR7	91432793	91432793	554.78
CHR7	91282147	91282147	402.44
CHR7	91490583	91490583	2041.33
CHR7	91453532	91453532	480.00
CHR7	91435020	91435020	670.89
CHR7	91520543	91520543	514.22
CHR7	91426245	91426245	499.22
CHR7	91274089	91274089	705.22
CHR7	91298801	91298801	411.22
CHR7	91468385	91468385	456.22
CHR7	91471846	91471846	587.00
CHR7	91368186	91368186	1041.33
CHR7	91208181	91208181	426.11
CHR7	91510793	91510793	441.67
CHR7	91266335	91266335	419.78
CHR7	91491183	91491183	879.00
CHR7	91542814	91542814	681.33
CHR7	91230456	91230456	12033.67
CHR7	91511993	91511993	434.11
CHR7	91462340	91462340	449.78
CHR7	91538399	91538399	786.56
CHR7	91489583	91489583	699.89
CHR7	91462563	91462563	409.67
CHR7	91390413	91390413	487.44
CHR7	91517689	91517689	1219.11
CHR7	91342939	91342939	495.89
CHR7	91226780	91226780	490.89
CHR7	91269022	91269022	1056.67
CHR7	91380157	91380157	676.00
CHR7	91449608	91449608	437.00
CHR7	91403174	91403174	695.33
CHR7	91290846	91290846	2405.67
CHR7	91377478	91377478	660.00
CHR7	91299735	91299735	398.78
CHR7	91214886	91214886	483.78
CHR7	91495469	91495469	1888.44
CHR7	91257400	91257400	354.56
CHR7	91381540	91381540	778.33
CHR7	91463019	91463019	1147.56
CHR7	91358332	91358332	1110.22
CHR7	91288802	91288802	887.33
CHR7	91269707	91269707	765.89
CHR7	91542114	91542114	3206.78
CHR7	91541568	91541568	565.67
CHR7	91464319	91464319	806.00
CHR7	91290146	91290146	2287.44
CHR7	91323461	91323461	586.22
CHR7	91496852	91496852	525.00
CHR7	91507110	91507110	514.33
CHR7	91271572	91271572	492.11
CHR7	91430112	91430112	1003.67
CHR7	91242449	91242449	474.78
CHR7	91508310	91508310	600.89
CHR7	91448116	91448116	2228.22
CHR7	91458478	91458478	599.33
CHR7	91227681	91227681	521.89
CHR7	91384147	91384147	506.67
CHR7	91539180	91539180	420.44
CHR7	91356628	91356628	385.00
CHR7	91264194	91264194	474.89
CHR7	91436131	91436131	737.56
CHR7	91392213	91392213	1240.00
CHR7	91412617	91412617	439.89
CHR7	91256558	91256558	429.78
CHR7	91400412	91400412	2460.78
CHR7	91273095	91273095	976.44
CHR7	91204428	91204428	1539.78
CHR7	91265243	91265243	484.44
CHR7	91204628	91204628	395.11
CHR7	91394320	91394320	418.89
CHR7	91437701	91437701	593.78
CHR7	91290046	91290046	1369.00
CHR7	91290646	91290646	1960.44
CHR7	91244320	91244320	320.33
CHR7	91510010	91510010	995.22
CHR7	91545691	91545691	659.89
CHR7	91274689	91274689	357.78
CHR7	91465719	91465719	1911.56
CHR7	91350828	91350828	464.00
CHR7	91229233	91229233	1778.56
CHR7	91333148	91333148	1459.89
CHR7	91423445	91423445	1682.56
CHR7	91422143	91422143	570.22
CHR7	91230033	91230033	823.44
CHR7	91368386	91368386	2489.89
CHR7	91348771	91348771	985.89
CHR7	91269507	91269507	460.00
CHR7	91306435	91306435	474.44
CHR7	91437274	91437274	587.67
CHR7	91471116	91471116	389.56
CHR7	91267535	91267535	1082.00
CHR7	91300035	91300035	957.67
CHR7	91254241	91254241	1029.67
CHR7	91343439	91343439	1119.33
CHR7	91542714	91542714	1147.89
CHR7	91360702	91360702	507.00
CHR7	91273989	91273989	1306.78
CHR7	91432093	91432093	509.22
CHR7	91388930	91388930	1181.33
CHR7	91474894	91474894	661.00
CHR7	91270307	91270307	532.78
CHR7	91297451	91297451	608.44
CHR7	91394720	91394720	1188.33
CHR7	91326946	91326946	679.00
CHR7	91421643	91421643	380.67
CHR7	91526539	91526539	1521.22
CHR7	91513662	91513662	1202.33
CHR7	91364907	91364907	435.22
CHR7	91412917	91412917	611.67
CHR7	91432893	91432893	484.00
CHR7	91393006	91393006	469.44
CHR7	91369086	91369086	418.89
CHR7	91537899	91537899	695.33
CHR7	91326146	91326146	761.33
CHR7	91278974	91278974	585.44
CHR7	91361702	91361702	547.00
CHR7	91228933	91228933	681.78
CHR7	91258043	91258043	407.33
CHR7	91390513	91390513	359.33
CHR7	91291046	91291046	479.33
CHR7	91237856	91237856	500.78
CHR7	91400612	91400612	1090.78
CHR7	91377378	91377378	972.33
CHR7	91352054	91352054	1036.56
CHR7	91300735	91300735	623.56
CHR7	91470316	91470316	470.00
CHR7	91248161	91248161	748.78
CHR7	91531595	91531595	948.33
CHR7	91244420	91244420	1281.89
CHR7	91347395	91347395	1123.11
CHR7	91256099	91256099	814.44
CHR7	91543791	91543791	1040.67
CHR7	91448216	91448216	2976.22
CHR7	91423545	91423545	2059.11
CHR7	91495169	91495169	764.11
CHR7	91360902	91360902	391.78
CHR7	91427783	91427783	635.22
CHR7	91496952	91496952	840.67
CHR7	91412079	91412079	1189.67
CHR7	91468285	91468285	16724.00
CHR7	91343739	91343739	540.11
CHR7	91455242	91455242	563.56
CHR7	91525939	91525939	440.44
CHR7	91242149	91242149	1335.78
CHR7	91516172	91516172	764.33
CHR7	91474394	91474394	305.78
CHR7	91389250	91389250	982.89
CHR7	91343239	91343239	1091.78
CHR7	91255199	91255199	543.00
CHR7	91371631	91371631	1349.11
CHR7	91364263	91364263	483.33
CHR7	91402874	91402874	448.33
CHR7	91320111	91320111	1986.78
CHR7	91282347	91282347	468.00
CHR7	91332948	91332948	711.00
CHR7	91422843	91422843	441.78
CHR7	91404866	91404866	805.44
CHR7	91458178	91458178	1012.33
CHR7	91327046	91327046	492.22
CHR7	91272995	91272995	408.00
CHR7	91281747	91281747	478.56
CHR7	91435831	91435831	603.78
CHR7	91351133	91351133	1502.56
CHR7	91267635	91267635	1782.00
CHR7	91425645	91425645	797.56
CHR7	91209071	91209071	440.33
CHR7	91253533	91253533	700.56
CHR7	91435931	91435931	435.33
CHR7	91521325	91521325	1022.33
CHR7	91373731	91373731	397.00
CHR7	91457825	91457825	3795.56
CHR7	91304739	91304739	427.22
CHR7	91243349	91243349	431.56
CHR7	91297841	91297841	485.33
CHR7	91264094	91264094	316.89
CHR7	91282847	91282847	499.00
CHR7	91379957	91379957	703.22
CHR7	91520143	91520143	386.78
CHR7	91379327	91379327	667.22
CHR7	91286847	91286847	971.22
CHR7	91399320	91399320	551.22
CHR7	91244720	91244720	648.78
CHR7	91520643	91520643	516.11
CHR7	91421443	91421443	449.44
CHR7	91510993	91510993	476.56
CHR7	91384247	91384247	536.44
CHR7	91463819	91463819	1743.11
CHR7	91288496	91288496	354.44
CHR7	91372431	91372431	497.67
CHR7	91395271	91395271	1482.89
CHR7	91274489	91274489	712.78
CHR7	91540968	91540968	1061.67
CHR7	91270607	91270607	1487.44
CHR7	91522025	91522025	10358.33
CHR7	91473046	91473046	750.67
CHR7	91436331	91436331	472.33
CHR7	91381840	91381840	3893.33
CHR7	91541168	91541168	514.22
CHR7	91413717	91413717	853.89
CHR7	91249855	91249855	541.89
CHR7	91401930	91401930	524.33
CHR7	91415531	91415531	451.00
CHR7	91251124	91251124	689.78
CHR7	91390213	91390213	346.11
CHR7	91433193	91433193	422.33
CHR7	91452932	91452932	1992.11
CHR7	91545491	91545491	427.56
CHR7	91429612	91429612	523.89
CHR7	91397082	91397082	1915.22
CHR7	91300135	91300135	1184.33
CHR7	91350078	91350078	376.33
CHR7	91385844	91385844	538.00
CHR7	91291844	91291844	470.00
CHR7	91454027	91454027	1715.22
CHR7	91428283	91428283	845.11
CHR7	91346415	91346415	392.11
CHR7	91305620	91305620	487.33
CHR7	91275189	91275189	1049.00
CHR7	91471946	91471946	1025.44
CHR7	91257600	91257600	618.33
CHR7	91233362	91233362	415.44
CHR7	91257100	91257100	406.78
CHR7	91411679	91411679	2452.78
CHR7	91328069	91328069	474.00
CHR7	91464419	91464419	460.89
CHR7	91387098	91387098	465.00
CHR7	91226680	91226680	498.78
CHR7	91300635	91300635	1157.67
CHR7	91305920	91305920	379.67
CHR7	91497752	91497752	1907.11
CHR7	91330175	91330175	614.56
CHR7	91246793	91246793	929.00
CHR7	91370231	91370231	524.56
CHR7	91454927	91454927	356.78
CHR7	91248735	91248735	433.89
CHR7	91244020	91244020	306.44
CHR7	91303616	91303616	387.89
CHR7	91391513	91391513	781.44
CHR7	91378785	91378785	825.22
CHR7	91421143	91421143	1516.33
CHR7	91516889	91516889	398.67
CHR7	91251922	91251922	444.22
CHR7	91469816	91469816	416.22
CHR7	91449216	91449216	510.33
CHR7	91290746	91290746	492.11
CHR7	91412817	91412817	777.33
CHR7	91514128	91514128	787.33
CHR7	91436231	91436231	575.22
CHR7	91204828	91204828	638.11
CHR7	91289846	91289846	492.11
CHR7	91275789	91275789	516.22
CHR7	91304639	91304639	484.11
CHR7	91355928	91355928	628.56
CHR7	91519533	91519533	476.89
CHR7	91526339	91526339	469.56
CHR7	91268335	91268335	801.67
CHR7	91356228	91356228	442.78
CHR7	91434820	91434820	764.89
CHR7	91469916	91469916	586.11
CHR7	91537639	91537639	453.11
CHR7	91301135	91301135	596.33
CHR7	91438001	91438001	459.00
CHR7	91356128	91356128	366.56
CHR7	91356328	91356328	450.89
CHR7	91328169	91328169	1405.67
CHR7	91491725	91491725	388.67
CHR7	91279574	91279574	424.78
CHR7	91372531	91372531	617.56
CHR7	91371231	91371231	590.11
CHR7	91470416	91470416	752.78
CHR7	91379857	91379857	568.00
CHR7	91545291	91545291	347.11
CHR7	91401312	91401312	598.44
CHR7	91535041	91535041	510.33
CHR7	91506310	91506310	336.22
CHR7	91249655	91249655	475.89
CHR7	91465519	91465519	6264.22
CHR7	91391713	91391713	423.44
CHR7	91378885	91378885	503.44
CHR7	91539380	91539380	1713.11
CHR7	91457143	91457143	456.89
CHR7	91360102	91360102	1271.56
CHR7	91532419	91532419	316.78
CHR7	91229733	91229733	1561.89
CHR7	91543891	91543891	712.00
CHR7	91321769	91321769	568.78
CHR7	91431993	91431993	573.89
CHR7	91345315	91345315	765.00
CHR7	91212209	91212209	991.22
CHR7	91231170	91231170	385.67
CHR7	91233062	91233062	426.78
CHR7	91344639	91344639	707.44
CHR7	91210394	91210394	2846.11
CHR7	91252022	91252022	437.22
CHR7	91213309	91213309	488.33
CHR7	91372731	91372731	491.00
CHR7	91428083	91428083	867.11
CHR7	91254041	91254041	846.11
CHR7	91536585	91536585	1063.33
CHR7	91325049	91325049	582.56
CHR7	91243449	91243449	512.22
CHR7	91281174	91281174	557.78
CHR7	91393306	91393306	1137.33
CHR7	91249755	91249755	641.11
CHR7	91399220	91399220	551.67
CHR7	91545091	91545091	1045.56
CHR7	91359432	91359432	928.22
CHR7	91267335	91267335	2081.22
CHR7	91251808	91251808	463.11
CHR7	91360302	91360302	1148.44
CHR7	91450208	91450208	554.78
CHR7	91451726	91451726	670.56
CHR7	91258643	91258643	1224.44
CHR7	91427883	91427883	887.11
CHR7	91406851	91406851	523.33
CHR7	91303816	91303816	463.00
CHR7	91225680	91225680	655.78
CHR7	91370331	91370331	592.89
CHR7	91381740	91381740	666.00
CHR7	91381088	91381088	435.33
CHR7	91214247	91214247	434.67
CHR7	91233934	91233934	670.89
CHR7	91377578	91377578	771.22
CHR7	91458578	91458578	640.22
CHR7	91437374	91437374	864.56
CHR7	91448816	91448816	1386.78
CHR7	91266035	91266035	643.44
CHR7	91255499	91255499	510.00
CHR7	91375108	91375108	481.89
CHR7	91431075	91431075	753.22
CHR7	91267935	91267935	1728.33
CHR7	91216586	91216586	485.33
CHR7	91270707	91270707	526.44
CHR7	91519133	91519133	910.89
CHR7	91382916	91382916	675.00
CHR7	91264943	91264943	630.78
CHR7	91431875	91431875	671.56
CHR7	91538099	91538099	867.67
CHR7	91303516	91303516	2590.44
CHR7	91340338	91340338	563.00
CHR7	91425845	91425845	3537.00
CHR7	91365607	91365607	484.11
CHR7	91470816	91470816	680.33
CHR7	91344039	91344039	568.44
CHR7	91393206	91393206	589.22
CHR7	91214018	91214018	636.33
CHR7	91331988	91331988	822.22
CHR7	91524439	91524439	451.11
CHR7	91342639	91342639	508.44
CHR7	91373873	91373873	445.33
CHR7	91430752	91430752	1117.00
CHR7	91300235	91300235	745.56
CHR7	91248935	91248935	5126.78
CHR7	91515672	91515672	5165.78
CHR7	91506710	91506710	807.78
CHR7	91215186	91215186	486.44
CHR7	91249955	91249955	580.00
CHR7	91427257	91427257	1183.00
CHR7	91380057	91380057	542.89
CHR7	91268435	91268435	650.67
CHR7	91282947	91282947	877.67
CHR7	91358232	91358232	511.33
CHR7	91361502	91361502	1703.33
CHR7	91465319	91465319	1521.11
CHR7	91532619	91532619	1233.78
CHR7	91541468	91541468	419.78
CHR7	91403705	91403705	345.78
CHR7	91298901	91298901	502.11
CHR7	91274189	91274189	510.67
CHR7	91506610	91506610	462.33
CHR7	91543214	91543214	912.44
CHR7	91422043	91422043	936.78
CHR7	91345715	91345715	512.89
CHR7	91415131	91415131	433.11
CHR7	91340438	91340438	473.33
CHR7	91536485	91536485	480.00
CHR7	91460417	91460417	474.00
CHR7	91385252	91385252	533.56
CHR7	91204728	91204728	375.44
CHR7	91508910	91508910	475.22
CHR7	91517089	91517089	951.33
CHR7	91215086	91215086	394.44
CHR7	91462240	91462240	536.56
CHR7	91204328	91204328	441.89
CHR7	91525571	91525571	457.22
CHR7	91396382	91396382	612.78
CHR7	91462819	91462819	517.44
CHR7	91394620	91394620	511.78
CHR7	91524739	91524739	457.22
CHR7	91532219	91532219	524.33
CHR7	91462463	91462463	417.78
CHR7	91259476	91259476	346.00
CHR7	91450428	91450428	638.44
CHR7	91540868	91540868	1091.78
CHR7	91358432	91358432	475.89
CHR7	91431775	91431775	556.44
CHR7	91347095	91347095	492.11
CHR7	91322305	91322305	502.78
CHR7	91291351	91291351	595.22
CHR7	91520743	91520743	635.67
CHR7	91355007	91355007	401.78
CHR7	91533219	91533219	509.33
CHR7	91499452	91499452	490.78
CHR7	91410264	91410264	433.22
CHR7	91305720	91305720	1023.33
CHR7	91348671	91348671	427.22
CHR7	91302516	91302516	533.22
CHR7	91324220	91324220	462.78
CHR7	91287647	91287647	689.33
CHR7	91212709	91212709	532.11
CHR7	91422643	91422643	1044.44
CHR7	91362002	91362002	452.78
CHR7	91274389	91274389	441.44
CHR7	91470016	91470016	731.22
CHR7	91514428	91514428	464.67
CHR7	91283547	91283547	1127.78
CHR7	91458678	91458678	515.89
CHR7	91358832	91358832	2446.56
CHR7	91211709	91211709	446.00
CHR7	91379657	91379657	869.22
CHR7	91464019	91464019	412.11
CHR7	91429512	91429512	399.00
CHR7	91360602	91360602	1850.78
CHR7	91476647	91476647	1881.00
CHR7	91269238	91269238	1414.56
CHR7	91374908	91374908	499.56
CHR7	91254341	91254341	606.67
CHR7	91466319	91466319	442.67
CHR7	91465019	91465019	1208.00
CHR7	91420657	91420657	636.78
CHR7	91342280	91342280	403.44
CHR7	91457625	91457625	671.89
CHR7	91404966	91404966	923.33
CHR7	91452832	91452832	813.78
CHR7	91355607	91355607	989.00
CHR7	91513462	91513462	816.89
CHR7	91266935	91266935	861.33
CHR7	91286528	91286528	485.78
CHR7	91518189	91518189	1420.67
CHR7	91384447	91384447	861.11
CHR7	91241449	91241449	567.67
CHR7	91296842	91296842	717.11
CHR7	91391913	91391913	553.89
CHR7	91498552	91498552	4781.22
CHR7	91290546	91290546	1859.22
CHR7	91353376	91353376	433.56
CHR7	91267835	91267835	453.11
CHR7	91452632	91452632	3069.33
CHR7	91534507	91534507	792.56
CHR7	91542514	91542514	720.44
CHR7	91280274	91280274	1668.33
CHR7	91435220	91435220	397.22
CHR7	91396482	91396482	836.67
CHR7	91365307	91365307	506.78
CHR7	91433293	91433293	948.78
CHR7	91327146	91327146	561.44
CHR7	91517489	91517489	1152.67
CHR7	91259376	91259376	650.89
CHR7	91265043	91265043	408.67
CHR7	91387403	91387403	571.22
CHR7	91530495	91530495	1657.89
CHR7	91267035	91267035	616.33
CHR7	91395882	91395882	534.89
CHR7	91509510	91509510	500.33
CHR7	91508610	91508610	1044.11
CHR7	91495669	91495669	11960.00
CHR7	91540368	91540368	776.89
CHR7	91331788	91331788	568.56
CHR7	91510893	91510893	667.67
CHR7	91411179	91411179	527.44
CHR7	91530295	91530295	1177.00
CHR7	91454327	91454327	859.67
CHR7	91495769	91495769	418.56
CHR7	91400812	91400812	623.22
CHR7	91270807	91270807	685.56
CHR7	91343039	91343039	1254.22
CHR7	91362739	91362739	438.78
CHR7	91225980	91225980	516.00
CHR7	91473994	91473994	977.78
CHR7	91448716	91448716	954.67
CHR7	91425545	91425545	1718.67
CHR7	91294699	91294699	671.89
CHR7	91358132	91358132	396.33
CHR7	91286728	91286728	562.33
CHR7	91534107	91534107	488.67
CHR7	91449016	91449016	813.44
CHR7	91495569	91495569	970.78
CHR7	91253433	91253433	1820.33
CHR7	91371731	91371731	656.33
CHR7	91405156	91405156	533.89
CHR7	91292244	91292244	506.56
CHR7	91534941	91534941	1572.89
CHR7	91491525	91491525	1320.67
CHR7	91456843	91456843	1756.33
CHR7	91412379	91412379	481.44
CHR7	91383847	91383847	411.67
CHR7	91401612	91401612	559.67
CHR7	91436431	91436431	612.56
CHR7	91342080	91342080	501.33
CHR7	91425345	91425345	2139.78
CHR7	91267435	91267435	801.78
CHR7	91454727	91454727	579.44
CHR7	91257300	91257300	424.78
CHR7	91453332	91453332	805.44
CHR7	91463419	91463419	436.67
CHR7	91301535	91301535	469.44
CHR7	91531495	91531495	580.11
CHR7	91464119	91464119	791.00
CHR7	91299335	91299335	556.56
CHR7	91226580	91226580	396.22
CHR7	91241249	91241249	540.78
CHR7	91508010	91508010	955.00
CHR7	91425945	91425945	665.56
CHR7	91290346	91290346	1414.56
CHR7	91303716	91303716	385.89
CHR7	91381940	91381940	390.67
CHR7	91428483	91428483	686.44
CHR7	91497252	91497252	578.44
CHR7	91266235	91266235	622.22
CHR7	91537085	91537085	668.22
CHR7	91408766	91408766	512.00
CHR7	91323221	91323221	644.67
CHR7	91414506	91414506	835.67
CHR7	91279974	91279974	522.44
CHR7	91413617	91413617	411.44
CHR7	91306235	91306235	438.56
CHR7	91255399	91255399	495.44
CHR7	91518733	91518733	457.89
CHR7	91422943	91422943	875.00
CHR7	91434920	91434920	663.11
CHR7	91429712	91429712	782.22
CHR7	91346615	91346615	688.89
CHR7	91497452	91497452	565.67
CHR7	91499152	91499152	400.67
CHR7	91385352	91385352	628.11
CHR7	91506410	91506410	377.33
CHR7	91427683	91427683	787.67
CHR7	91506810	91506810	508.56
CHR7	91535985	91535985	511.33
CHR7	91491425	91491425	704.67
CHR7	91225880	91225880	332.89
CHR7	91542614	91542614	461.89
CHR7	91215286	91215286	526.44
CHR7	91448616	91448616	1768.44
CHR7	91404509	91404509	448.22
CHR7	91350728	91350728	480.56
CHR7	91326746	91326746	4771.78
CHR7	91377785	91377785	1553.44
CHR7	91373531	91373531	559.44
CHR7	91272495	91272495	359.56
CHR7	91321869	91321869	983.22
CHR7	91347971	91347971	5589.44
CHR7	91516072	91516072	1075.89
CHR7	91286228	91286228	759.67
CHR7	91516589	91516589	949.56
CHR7	91386395	91386395	632.33
CHR7	91250155	91250155	523.22
CHR7	91283247	91283247	611.33
CHR7	91258143	91258143	445.22
CHR7	91301435	91301435	495.22
CHR7	91230770	91230770	494.33
CHR7	91514828	91514828	6021.11
CHR7	91232626	91232626	383.89
CHR7	91302616	91302616	613.67
CHR7	91230870	91230870	437.78
CHR7	91514228	91514228	841.11
CHR7	91408666	91408666	629.00
CHR7	91449908	91449908	1161.22
CHR7	91365907	91365907	425.67
CHR7	91245916	91245916	473.00
CHR7	91544691	91544691	1940.11
CHR7	91511093	91511093	389.22
CHR7	91259713	91259713	361.00
CHR7	91305820	91305820	767.00
CHR7	91272395	91272395	3765.56
CHR7	91209171	91209171	1926.56
CHR7	91544191	91544191	872.78
CHR7	91531695	91531695	1309.22
CHR7	91326446	91326446	682.33
CHR7	91401012	91401012	424.89
CHR7	91477666	91477666	440.33
CHR7	91414931	91414931	422.33
CHR7	91212009	91212009	453.78
CHR7	91453727	91453727	484.78
CHR7	91521925	91521925	4562.00
CHR7	91344439	91344439	465.44
CHR7	91506210	91506210	559.89
CHR7	91326546	91326546	849.67
CHR7	91449808	91449808	1205.22
CHR7	91541914	91541914	1117.78
CHR7	91477442	91477442	504.78
CHR7	91350933	91350933	9521.67
CHR7	91447316	91447316	507.67
CHR7	91462663	91462663	406.11
CHR7	91360002	91360002	1051.11
CHR7	91295059	91295059	405.00
CHR7	91332388	91332388	368.00
CHR7	91463919	91463919	898.78
CHR7	91491083	91491083	1135.33
CHR7	91348571	91348571	1296.44
CHR7	91227180	91227180	389.67
CHR7	91245320	91245320	1311.22
CHR7	91511593	91511593	433.33
CHR7	91544591	91544591	1571.67
CHR7	91287147	91287147	523.44
CHR7	91405411	91405411	1251.22
CHR7	91456243	91456243	2135.89
CHR7	91533019	91533019	1854.56
CHR7	91430452	91430452	382.89
CHR7	91522725	91522725	1393.00
CHR7	91384747	91384747	595.56
CHR7	91378085	91378085	665.56
CHR7	91477998	91477998	421.11
CHR7	91538980	91538980	590.78
CHR7	91530395	91530395	933.11
CHR7	91534207	91534207	490.00
CHR7	91300435	91300435	2313.00
CHR7	91378485	91378485	493.33
CHR7	91402274	91402274	766.33
CHR7	91535241	91535241	743.00
CHR7	91402074	91402074	536.22
CHR7	91272795	91272795	1059.78
CHR7	91227881	91227881	361.11
CHR7	91270507	91270507	450.56
CHR7	91354807	91354807	645.00
CHR7	91371431	91371431	710.44
CHR7	91275389	91275389	497.00
CHR7	91349978	91349978	642.00
CHR7	91389909	91389909	680.56
CHR7	91241849	91241849	515.56
CHR7	91463519	91463519	548.22
CHR7	91489483	91489483	618.67
CHR7	91243724	91243724	520.11
CHR7	91511393	91511393	394.67
CHR7	91267135	91267135	619.00
CHR7	91307057	91307057	690.11
CHR7	91542314	91542314	3965.22
CHR7	91468485	91468485	1289.89
CHR7	91389150	91389150	1179.11
CHR7	91345615	91345615	1216.00
CHR7	91348371	91348371	1513.56
CHR7	91455142	91455142	622.11
CHR7	91421943	91421943	922.11
CHR7	91422743	91422743	556.56
CHR7	91435320	91435320	476.11
CHR7	91246993	91246993	1135.89
CHR7	91490683	91490683	12084.00
CHR7	91207532	91207532	346.22
CHR7	91362539	91362539	377.33
CHR7	91492625	91492625	4085.11
CHR7	91429812	91429812	460.33
CHR7	91472546	91472546	559.56
CHR7	91345915	91345915	2975.22
CHR7	91540468	91540468	1576.33
CHR7	91350178	91350178	541.67
CHR7	91226980	91226980	559.11
CHR7	91478298	91478298	1121.67
CHR7	91392013	91392013	669.44
CHR7	91281474	91281474	504.11
CHR7	91230586	91230586	1102.78
CHR7	91369475	91369475	1181.56
CHR7	91348171	91348171	424.78
CHR7	91496752	91496752	555.11
CHR7	91205128	91205128	500.00
CHR7	91399912	91399912	678.89
CHR7	91522125	91522125	1258.78
CHR7	91404309	91404309	494.22
CHR7	91207923	91207923	411.33
CHR7	91471216	91471216	514.67
CHR7	91227481	91227481	393.33
CHR7	91473694	91473694	369.89
CHR7	91204928	91204928	421.78
CHR7	91424445	91424445	607.00
CHR7	91461540	91461540	1993.67
CHR7	91332088	91332088	1230.22
CHR7	91426045	91426045	430.89
CHR7	91388430	91388430	731.11
CHR7	91215886	91215886	450.22
CHR7	91303316	91303316	423.11
CHR7	91410667	91410667	467.78
CHR7	91473894	91473894	1977.89
CHR7	91390313	91390313	452.67
CHR7	91423645	91423645	814.11
CHR7	91516689	91516689	525.00
CHR7	91490983	91490983	975.11
CHR7	91327246	91327246	374.22
CHR7	91475694	91475694	4018.11
CHR7	91496652	91496652	471.00
CHR7	91377985	91377985	459.44
CHR7	91300835	91300835	700.22
CHR7	91340888	91340888	551.78
CHR7	91531195	91531195	1154.78
CHR7	91370831	91370831	517.00
CHR7	91522425	91522425	3126.22
CHR7	91271164	91271164	65192.78
CHR7	91478098	91478098	932.33
CHR7	91463219	91463219	1256.44
CHR7	91511793	91511793	432.22
CHR7	91384647	91384647	549.56
CHR7	91370531	91370531	992.33
CHR7	91439756	91439756	819.67
CHR7	91256658	91256658	508.78
CHR7	91450528	91450528	570.22
CHR7	91422443	91422443	539.89
CHR7	91522825	91522825	1355.11
CHR7	91396282	91396282	486.22
CHR7	91245220	91245220	814.56
CHR7	91216186	91216186	504.56
CHR7	91509810	91509810	359.11
CHR7	91245420	91245420	498.78
CHR7	91534407	91534407	459.67
CHR7	91228281	91228281	346.56
CHR7	91351854	91351854	717.89
CHR7	91254541	91254541	500.33
CHR7	91472146	91472146	690.67
CHR7	91505670	91505670	1083.11
CHR7	91346315	91346315	670.00
CHR7	91289402	91289402	468.33
CHR7	91489883	91489883	924.78
CHR7	91226080	91226080	418.00
CHR7	91229633	91229633	1167.22
CHR7	91433093	91433093	1442.67
CHR7	91456343	91456343	1371.11
CHR7	91509210	91509210	815.44
CHR7	91540260	91540260	1255.44
CHR7	91281374	91281374	935.56
CHR7	91382140	91382140	365.89
CHR7	91255999	91255999	391.22
CHR7	91510693	91510693	446.11
CHR7	91377685	91377685	576.56
CHR7	91508810	91508810	451.78
CHR7	91438101	91438101	1158.44
CHR7	91468685	91468685	556.33
CHR7	91244920	91244920	1097.11
CHR7	91496452	91496452	386.33
CHR7	91400212	91400212	891.89
CHR7	91250055	91250055	7944.33
CHR7	91210094	91210094	373.56
CHR7	91297741	91297741	1627.11
CHR7	91457043	91457043	821.11
CHR7	91373631	91373631	426.89
CHR7	91267735	91267735	2984.78
CHR7	91402674	91402674	467.56
CHR7	91513562	91513562	852.33
CHR7	91413317	91413317	692.56
CHR7	91333248	91333248	995.56
CHR7	91302916	91302916	722.22
CHR7	91396582	91396582	808.33
CHR7	91458378	91458378	1268.78
CHR7	91276089	91276089	462.33
CHR7	91490483	91490483	1404.67
CHR7	91372231	91372231	351.89
CHR7	91351754	91351754	552.89
CHR7	91540768	91540768	1346.89
CHR7	91393706	91393706	1822.11
CHR7	91438597	91438597	524.33
CHR7	91274789	91274789	455.56
CHR7	91464519	91464519	617.56
CHR7	91420857	91420857	470.11
CHR7	91406659	91406659	689.78
CHR7	91348271	91348271	1407.89
CHR7	91424645	91424645	2599.89
CHR7	91431475	91431475	780.22
CHR7	91539280	91539280	741.56
CHR7	91231311	91231311	327.11
CHR7	91373431	91373431	621.67
CHR7	91430012	91430012	599.44
CHR7	91498152	91498152	5142.67
CHR7	91346515	91346515	1199.22
CHR7	91359032	91359032	834.67
CHR7	91474794	91474794	731.33
CHR7	91374373	91374373	768.67
CHR7	91403905	91403905	395.89
CHR7	91545591	91545591	2038.78
CHR7	91428583	91428583	501.44
CHR7	91341543	91341543	452.89
CHR7	91383647	91383647	560.11
CHR7	91344939	91344939	655.11
CHR7	91265641	91265641	394.22
CHR7	91473146	91473146	7109.44
CHR7	91399420	91399420	523.22
CHR7	91474294	91474294	743.89
CHR7	91268535	91268535	371.22
CHR7	91266735	91266735	527.78
CHR7	91234234	91234234	620.89
CHR7	91226880	91226880	583.22
CHR7	91447816	91447816	1033.44
CHR7	91278140	91278140	355.00
CHR7	91280674	91280674	2967.33
CHR7	91470216	91470216	1338.78
CHR7	91359132	91359132	642.11
CHR7	91399120	91399120	666.44
CHR7	91343139	91343139	679.89
CHR7	91472246	91472246	449.33
CHR7	91355407	91355407	549.56
CHR7	91451526	91451526	464.33
CHR7	91359532	91359532	550.56
CHR7	91275589	91275589	662.44
CHR7	91292844	91292844	564.33
CHR7	91428783	91428783	532.56
CHR7	91268035	91268035	2028.00
CHR7	91324520	91324520	527.44
CHR7	91298601	91298601	622.22
CHR7	91470616	91470616	674.78
CHR7	91326346	91326346	643.78
CHR7	91246016	91246016	374.56
CHR7	91252733	91252733	412.78
CHR7	91530795	91530795	849.11
CHR7	91332288	91332288	448.78
CHR7	91542014	91542014	750.00
CHR7	91358932	91358932	1098.44
CHR7	91421343	91421343	469.67
CHR7	91388530	91388530	472.33
CHR7	91432993	91432993	2094.78
CHR7	91284047	91284047	2827.67
CHR7	91321969	91321969	362.00
CHR7	91264394	91264394	399.11
CHR7	91276589	91276589	478.67
CHR7	91302816	91302816	355.67
CHR7	91385452	91385452	820.11
CHR7	91365707	91365707	432.22
CHR7	91325849	91325849	512.89
CHR7	91287447	91287447	968.00
CHR7	91453432	91453432	1111.22
CHR7	91509110	91509110	1422.22
CHR7	91225580	91225580	485.89
CHR7	91357845	91357845	396.78
CHR7	91340688	91340688	454.67
CHR7	91537185	91537185	381.44
CHR7	91412717	91412717	662.00
CHR7	91499352	91499352	553.78
CHR7	91370631	91370631	534.33
CHR7	91232294	91232294	416.00
CHR7	91241049	91241049	474.11
CHR7	91396682	91396682	520.11
CHR7	91539760	91539760	825.89
CHR7	91327646	91327646	598.11
CHR7	91320311	91320311	516.22
CHR7	91292144	91292144	460.44
CHR7	91282647	91282647	334.22
CHR7	91393106	91393106	551.67
CHR7	91343639	91343639	553.44
CHR7	91436831	91436831	383.00
CHR7	91427583	91427583	420.22
CHR7	91401512	91401512	1751.56
CHR7	91518633	91518633	634.56
CHR7	91214586	91214586	657.44
CHR7	91368686	91368686	778.89
CHR7	91323361	91323361	2813.11
CHR7	91231411	91231411	604.33
CHR7	91266435	91266435	365.56
CHR7	91231511	91231511	495.22
CHR7	91365807	91365807	488.89
CHR7	91388630	91388630	453.78
CHR7	91431675	91431675	855.33
CHR7	91515128	91515128	2765.44
CHR7	91511693	91511693	732.89
CHR7	91208481	91208481	478.22
CHR7	91328269	91328269	654.78
CHR7	91430852	91430852	1028.33
CHR7	91325749	91325749	1011.78
CHR7	91252422	91252422	489.56
CHR7	91389350	91389350	580.11
CHR7	91364807	91364807	454.00
CHR7	91365507	91365507	668.56
CHR7	91405886	91405886	683.78
CHR7	91361002	91361002	822.78
CHR7	91322505	91322505	2622.44
CHR7	91269807	91269807	8652.00
CHR7	91234761	91234761	3561.89
CHR7	91520343	91520343	453.22
CHR7	91295259	91295259	402.78
CHR7	91492225	91492225	2058.44
CHR7	91325549	91325549	710.78
CHR7	91538499	91538499	2440.33
CHR7	91492525	91492525	6863.44
CHR7	91465119	91465119	2309.89
CHR7	91319911	91319911	457.67
CHR7	91323121	91323121	686.78
CHR7	91209471	91209471	371.44
CHR7	91520043	91520043	422.00
CHR7	91424145	91424145	699.44
CHR7	91458278	91458278	1231.44
CHR7	91289002	91289002	499.33
CHR7	91437601	91437601	552.22
CHR7	91387303	91387303	530.78
CHR7	91379185	91379185	745.56
CHR7	91475294	91475294	1233.44
CHR7	91386795	91386795	466.44
CHR7	91268235	91268235	4861.33
CHR7	91533119	91533119	1310.11
CHR7	91400012	91400012	1451.56
CHR7	91292444	91292444	346.33
CHR7	91245120	91245120	752.33
CHR7	91344839	91344839	2504.89
CHR7	91391213	91391213	683.89
CHR7	91388008	91388008	495.56
CHR7	91344539	91344539	1014.67
CHR7	91266135	91266135	348.33
CHR7	91410164	91410164	629.78
CHR7	91514528	91514528	1390.67
CHR7	91453132	91453132	981.00
CHR7	91462140	91462140	543.33
CHR7	91477898	91477898	655.56
CHR7	91540568	91540568	1289.22
CHR7	91372831	91372831	416.33
CHR7	91363988	91363988	360.00
CHR7	91498652	91498652	1204.33
CHR7	91455042	91455042	723.44
CHR7	91476209	91476209	728.22
CHR7	91226380	91226380	786.44
CHR7	91519943	91519943	371.11
CHR7	91279774	91279774	583.89
CHR7	91253033	91253033	494.33
CHR7	91242849	91242849	464.11
CHR7	91512843	91512843	482.89
CHR7	91447116	91447116	562.56
CHR7	91461840	91461840	684.22
CHR7	91390913	91390913	822.67
CHR7	91340988	91340988	679.11
CHR7	91395371	91395371	627.78
CHR7	91531295	91531295	667.67
CHR7	91424345	91424345	488.44
CHR7	91304116	91304116	403.00
CHR7	91535485	91535485	524.33
CHR7	91474694	91474694	10354.67
CHR7	91283647	91283647	540.22
CHR7	91492125	91492125	1078.89
CHR7	91289302	91289302	403.33
CHR7	91279874	91279874	484.67
CHR7	91353276	91353276	414.11
CHR7	91461640	91461640	848.44
CHR7	91397182	91397182	370.56
CHR7	91306804	91306804	694.89
CHR7	91506910	91506910	1621.56
CHR7	91266535	91266535	492.44
CHR7	91287247	91287247	1964.00
CHR7	91509910	91509910	531.44
CHR7	91351954	91351954	762.22
CHR7	91215586	91215586	466.22
CHR7	91490083	91490083	805.78
CHR7	91400312	91400312	1734.22
CHR7	91466219	91466219	492.33
CHR7	91420757	91420757	518.44
CHR7	91378585	91378585	575.44
CHR7	91507210	91507210	476.22
CHR7	91391113	91391113	449.89
CHR7	91282447	91282447	411.11
CHR7	91252933	91252933	897.11
CHR7	91378185	91378185	636.89
CHR7	91522325	91522325	14654.22
CHR7	91412279	91412279	784.78
CHR7	91372331	91372331	1070.89
CHR7	91371331	91371331	1044.22
CHR7	91518833	91518833	376.44
CHR7	91472746	91472746	541.67
CHR7	91266835	91266835	606.00
CHR7	91485762	91485762	605.22
CHR7	91322605	91322605	952.11
CHR7	91433593	91433593	901.78
CHR7	91400512	91400512	817.11
CHR7	91371131	91371131	512.89
CHR7	91423043	91423043	1216.44
CHR7	91253233	91253233	2366.22
CHR7	91535785	91535785	856.33
CHR7	91393506	91393506	476.00
CHR7	91373331	91373331	726.67
CHR7	91508410	91508410	1043.00
CHR7	91301335	91301335	363.33
CHR7	91342539	91342539	659.22
CHR7	91258543	91258543	656.56
CHR7	91345039	91345039	415.44
CHR7	91526039	91526039	509.78
CHR7	91471016	91471016	604.67
CHR7	91539519	91539519	975.33
CHR7	91253733	91253733	1114.44
CHR7	91477766	91477766	1025.67
CHR7	91400912	91400912	906.22
CHR7	91379527	91379527	776.44
CHR7	91385052	91385052	465.44
CHR7	91472646	91472646	568.56
CHR7	91429912	91429912	425.00
CHR7	91421543	91421543	1755.56
CHR7	91332648	91332648	571.44
CHR7	91253333	91253333	470.56
CHR7	91283347	91283347	607.78
CHR7	91292744	91292744	704.89
CHR7	91205428	91205428	443.89
CHR7	91225780	91225780	536.78
CHR7	91321364	91321364	542.22
CHR7	91359232	91359232	897.78
CHR7	91489983	91489983	1933.00
CHR7	91377278	91377278	522.00
CHR7	91330742	91330742	411.67
CHR7	91497852	91497852	6795.67
CHR7	91454827	91454827	691.67
CHR7	91451826	91451826	617.67
CHR7	91408866	91408866	511.56
CHR7	91299935	91299935	794.78
CHR7	91276489	91276489	396.11
CHR7	91306335	91306335	496.44
CHR7	91325649	91325649	6387.56
CHR7	91379427	91379427	397.11
CHR7	91516789	91516789	526.11
CHR7	91341732	91341732	1066.33
CHR7	91244820	91244820	629.33
CHR7	91410064	91410064	517.00
CHR7	91241349	91241349	754.33
CHR7	91214786	91214786	834.44
CHR7	91289202	91289202	369.89
CHR7	91406559	91406559	759.89
CHR7	91507810	91507810	1795.11
CHR7	91410767	91410767	610.11
CHR7	91425445	91425445	4391.33
CHR7	91378385	91378385	467.00
CHR7	91384047	91384047	459.11
CHR7	91373973	91373973	345.44
CHR7	91473794	91473794	867.44
CHR7	91301035	91301035	359.33
CHR7	91365407	91365407	427.56
CHR7	91333448	91333448	531.56
CHR7	91463319	91463319	700.67
CHR7	91273295	91273295	410.89
CHR7	91448516	91448516	2613.78
CHR7	91511493	91511493	416.11
CHR7	91395682	91395682	1672.11
CHR7	91362639	91362639	608.67
CHR7	91383947	91383947	595.11
CHR7	91361402	91361402	899.22
CHR7	91383747	91383747	486.89
CHR7	91358632	91358632	1183.00
CHR7	91290946	91290946	500.11
CHR7	91299535	91299535	403.00
CHR7	91533707	91533707	426.00
CHR7	91491925	91491925	1248.89
CHR7	91406951	91406951	451.11
CHR7	91436731	91436731	511.33
CHR7	91360502	91360502	692.22
CHR7	91411979	91411979	877.67
CHR7	91374708	91374708	717.11
CHR7	91358032	91358032	446.11
CHR7	91544991	91544991	705.89
CHR7	91370431	91370431	1538.67
CHR7	91321464	91321464	502.78
CHR7	91214118	91214118	344.44
CHR7	91344339	91344339	331.11
CHR7	91242749	91242749	646.22
CHR7	91380850	91380850	813.67
CHR7	91403074	91403074	503.56
CHR7	91321264	91321264	394.11
CHR7	91450008	91450008	800.22
CHR7	91492325	91492325	2714.67
CHR7	91396182	91396182	770.33
CHR7	91392601	91392601	444.11
CHR7	91380988	91380988	407.78
CHR7	91248635	91248635	820.11
CHR7	91459205	91459205	512.11
CHR7	91229933	91229933	571.00
CHR7	91402474	91402474	520.33
CHR7	91331488	91331488	492.00
CHR7	91258843	91258843	442.67
CHR7	91540668	91540668	1296.56
CHR7	91340788	91340788	425.67
CHR7	91468585	91468585	692.78
CHR7	91406233	91406233	32019.89
CHR7	91527015	91527015	413.11
CHR7	91521725	91521725	722.22
CHR7	91331888	91331888	490.44
CHR7	91472946	91472946	1442.44
CHR7	91531395	91531395	782.56
CHR7	91322069	91322069	643.22
CHR7	91303916	91303916	866.44
CHR7	91244120	91244120	465.33
CHR7	91333348	91333348	543.89
CHR7	91327969	91327969	368.00
CHR7	91258343	91258343	422.33
CHR7	91208781	91208781	550.44
CHR7	91411879	91411879	830.89
CHR7	91544791	91544791	667.00
CHR7	91345515	91345515	715.33
CHR7	91303116	91303116	361.89
CHR7	91535685	91535685	893.78
CHR7	91229133	91229133	1475.78
CHR7	91535585	91535585	543.44
CHR7	91403274	91403274	2242.67
CHR7	91212309	91212309	491.22
CHR7	91269907	91269907	1539.67
CHR7	91461440	91461440	720.33
CHR7	91354907	91354907	474.22
CHR7	91462919	91462919	375.00
CHR7	91365207	91365207	473.00
CHR7	91272895	91272895	904.11
CHR7	91400712	91400712	1313.22
CHR7	91356528	91356528	377.44
CHR7	91409566	91409566	277.56
CHR7	91403474	91403474	287.33
CHR7	91368986	91368986	445.11
CHR7	91436531	91436531	314.89
CHR7	91349778	91349778	1623.44
CHR7	91439856	91439856	406.56
CHR7	91296975	91296975	467.22
CHR7	91268135	91268135	2940.33
CHR7	91322705	91322705	563.00
CHR7	91242249	91242249	692.89
CHR7	91415331	91415331	308.89
CHR7	91232194	91232194	650.89
CHR7	91473346	91473346	446.67
CHR7	91451926	91451926	871.22
CHR7	91432693	91432693	577.22
CHR7	91456143	91456143	1338.78
CHR7	91544291	91544291	1367.11
CHR7	91404205	91404205	538.67
CHR7	91407933	91407933	720.11
CHR7	91351554	91351554	762.33
CHR7	91352154	91352154	2013.44
CHR7	91478398	91478398	690.22
CHR7	91461740	91461740	483.22
CHR7	91255599	91255599	516.33
CHR7	91378285	91378285	468.00
CHR7	91475094	91475094	1047.78
CHR7	91284247	91284247	985.67
CHR7	91396082	91396082	582.44
CHR7	91492425	91492425	10437.78
CHR7	91543314	91543314	626.89
CHR7	91278240	91278240	377.56
CHR7	91409964	91409964	342.78
CHR7	91386595	91386595	520.78
CHR7	91536985	91536985	493.89
CHR7	91436631	91436631	409.78
CHR7	91326646	91326646	815.67
CHR7	91327546	91327546	522.11
CHR7	91324320	91324320	670.78
CHR7	91411379	91411379	657.78
CHR7	91460609	91460609	690.44
CHR7	91390613	91390613	471.56
CHR7	91214486	91214486	869.44
CHR7	91321564	91321564	426.89
CHR7	91227280	91227280	565.44
CHR7	91357645	91357645	513.00
CHR7	91539960	91539960	629.33
CHR7	91268722	91268722	369.89
CHR7	91227981	91227981	331.78
CHR7	91282247	91282247	956.11
CHR7	91413817	91413817	651.78
CHR7	91447616	91447616	496.56
CHR7	91209729	91209729	396.44
CHR7	91507010	91507010	706.11
CHR7	91289746	91289746	518.67
CHR7	91394820	91394820	628.56
CHR7	91472346	91472346	432.11
CHR7	91344139	91344139	754.67
CHR7	91521625	91521625	549.33
CHR7	91536285	91536285	611.44
CHR7	91291944	91291944	502.11
CHR7	91229533	91229533	2560.11
CHR7	91394520	91394520	612.22
CHR7	91384952	91384952	393.33
CHR7	91474594	91474594	604.56
CHR7	91425745	91425745	1007.00
CHR7	91300335	91300335	1069.89
CHR7	91279674	91279674	385.33
CHR7	91422243	91422243	997.78
CHR7	91410567	91410567	471.89
CHR7	91244620	91244620	1684.89
CHR7	91345415	91345415	1542.22
CHR7	91366777	91366777	438.89
CHR7	91455542	91455542	703.89
CHR7	91472846	91472846	730.67
CHR7	91543514	91543514	728.22
CHR7	91475194	91475194	2591.11
CHR7	91228381	91228381	476.11
CHR7	91342380	91342380	792.11
CHR7	91264494	91264494	521.44
CHR7	91321669	91321669	468.22
CHR7	91291146	91291146	545.00
CHR7	91426645	91426645	570.22
CHR7	91280174	91280174	1305.22
CHR7	91233834	91233834	424.78
CHR7	91375008	91375008	474.33
CHR7	91364707	91364707	590.11
CHR7	91520243	91520243	589.78
CHR7	91258443	91258443	562.89
CHR7	91412179	91412179	810.67
CHR7	91252222	91252222	779.33
CHR7	91287047	91287047	771.67
CHR7	91292044	91292044	506.44
CHR7	91453927	91453927	1235.44
CHR7	91532719	91532719	730.00
CHR7	91259813	91259813	465.44
CHR7	91499052	91499052	479.22
CHR7	91537539	91537539	493.00
CHR7	91435520	91435520	341.67
CHR7	91386895	91386895	393.89
CHR7	91497352	91497352	675.22
CHR7	91209371	91209371	729.89
CHR7	91432393	91432393	663.00
CHR7	91462040	91462040	565.22
CHR7	91498352	91498352	5666.44
CHR7	91388830	91388830	514.67
CHR7	91387603	91387603	568.44
CHR7	91450628	91450628	1344.22
CHR7	91345815	91345815	469.33
CHR7	91377178	91377178	534.22
CHR7	91298501	91298501	448.44
CHR7	91525839	91525839	430.33
CHR7	91429083	91429083	2351.11
CHR7	91257700	91257700	411.00
CHR7	91465819	91465819	2004.00
CHR7	91229433	91229433	582.78
CHR7	91470916	91470916	509.22
CHR7	91269138	91269138	348.78
CHR7	91459053	91459053	637.22
CHR7	91317218	91317218	538.67
CHR7	91433393	91433393	1612.00
CHR7	91520843	91520843	440.78
CHR7	91291246	91291246	435.78
CHR7	91353176	91353176	680.67
CHR7	91457525	91457525	730.67
CHR7	91380650	91380650	676.33
CHR7	91464719	91464719	536.89
CHR7	91252322	91252322	349.56
CHR7	91344739	91344739	605.67
CHR7	91507910	91507910	2875.67
CHR7	91303416	91303416	830.22
CHR7	91347771	91347771	902.33
CHR7	91454127	91454127	2726.00
CHR7	91361202	91361202	547.00
CHR7	91466119	91466119	684.22
CHR7	91541268	91541268	707.33
CHR7	91389709	91389709	1796.89
CHR7	91422543	91422543	1279.44
CHR7	91533419	91533419	398.33
CHR7	91386695	91386695	3555.33
CHR7	91380357	91380357	908.33
CHR7	91372631	91372631	412.89
CHR7	91399812	91399812	594.67
CHR7	91283747	91283747	359.67
CHR7	91455642	91455642	1081.33
CHR7	91350528	91350528	363.67
CHR7	91449116	91449116	1941.33
CHR7	91519743	91519743	469.89
CHR7	91245020	91245020	1192.78
CHR7	91507610	91507610	771.22
CHR7	91463719	91463719	690.78
CHR7	91409366	91409366	459.78
CHR7	91395482	91395482	541.22
CHR7	91514928	91514928	2429.33
CHR7	91390813	91390813	458.44
CHR7	91428983	91428983	639.44
CHR7	91513928	91513928	679.00
CHR7	91359632	91359632	476.22
CHR7	91518489	91518489	684.00
CHR7	91489783	91489783	1098.00
CHR7	91366477	91366477	434.56
CHR7	91287547	91287547	771.11
CHR7	91280374	91280374	717.78
CHR7	91536085	91536085	617.89
CHR7	91327869	91327869	878.44
CHR7	91274989	91274989	438.44
CHR7	91475394	91475394	2013.78
CHR7	91368786	91368786	635.00
CHR7	91267235	91267235	612.22
CHR7	91212509	91212509	636.33
CHR7	91301927	91301927	7724.56
CHR7	91211809	91211809	400.11
CHR7	91353476	91353476	584.44
CHR7	91428383	91428383	434.11
CHR7	91298701	91298701	523.67
CHR7	91233162	91233162	421.00
CHR7	91448416	91448416	1735.22
CHR7	91430552	91430552	743.44
CHR7	91434320	91434320	580.00
CHR7	91454627	91454627	381.44
CHR7	91497552	91497552	521.78
CHR7	91543691	91543691	1654.00
CHR7	91491325	91491325	671.67
CHR7	91264294	91264294	303.67
CHR7	91537999	91537999	607.89
CHR7	91526239	91526239	473.33
CHR7	91275289	91275289	435.89
CHR7	91324420	91324420	850.56
CHR7	91474994	91474994	804.56
CHR7	91468785	91468785	476.00
CHR7	91292544	91292544	521.33
CHR7	91490183	91490183	1004.56
CHR7	91253133	91253133	576.11
CHR7	91296542	91296542	341.00
CHR7	91341088	91341088	612.00
CHR7	91356728	91356728	353.78
CHR7	91265935	91265935	557.22
CHR7	91456043	91456043	2454.11
CHR7	91518089	91518089	578.11
CHR7	91474494	91474494	1140.33
CHR7	91283047	91283047	1130.11
CHR7	91521425	91521425	543.33
CHR7	91400112	91400112	672.89
CHR7	91515357	91515357	402.33
CHR7	91537799	91537799	996.00
CHR7	91234034	91234034	606.11
CHR7	91438497	91438497	445.00
CHR7	91534307	91534307	417.44
CHR7	91518933	91518933	556.56
CHR7	91515772	91515772	588.67
CHR7	91509310	91509310	459.44
CHR7	91404105	91404105	409.89
CHR7	91255899	91255899	458.00
CHR7	91249555	91249555	507.78
CHR7	91414017	91414017	892.33
CHR7	91456943	91456943	789.67
CHR7	91352976	91352976	429.56
CHR7	91301635	91301635	464.00
CHR7	91255099	91255099	454.11
CHR7	91355307	91355307	433.67
CHR7	91254999	91254999	483.11
CHR7	91207632	91207632	416.89
CHR7	91318865	91318865	788.78
CHR7	91286428	91286428	1819.89
CHR7	91524639	91524639	589.11
CHR7	91371031	91371031	635.00
CHR7	91289502	91289502	605.56
CHR7	91265343	91265343	449.78
CHR7	91530095	91530095	767.89
CHR7	91431575	91431575	1689.44
CHR7	91211609	91211609	355.89
CHR7	91207732	91207732	417.67
CHR7	91348071	91348071	849.22
CHR7	91492725	91492725	1010.11
CHR7	91252633	91252633	473.33
CHR7	91449708	91449708	402.89
CHR7	91362339	91362339	358.11
CHR7	91498252	91498252	9231.22
CHR7	91301235	91301235	474.44
CHR7	91214986	91214986	395.22
CHR7	91215986	91215986	573.56
CHR7	91327346	91327346	568.33
CHR7	91226180	91226180	371.22
CHR7	91474194	91474194	767.00
CHR7	91256199	91256199	2578.89
CHR7	91427983	91427983	1476.78
CHR7	91330075	91330075	616.89
CHR7	91297232	91297232	465.11
CHR7	91437801	91437801	489.00
CHR7	91399020	91399020	544.00
CHR7	91517889	91517889	1157.44
CHR7	91517189	91517189	1641.11
CHR7	91325249	91325249	934.00
CHR7	91413517	91413517	560.67
CHR7	91519333	91519333	1199.67
CHR7	91208581	91208581	571.67
CHR7	91394420	91394420	1325.22
CHR7	91303016	91303016	860.78
CHR7	91448916	91448916	2050.11
CHR7	91246217	91246217	438.33
CHR7	91533319	91533319	445.22
CHR7	91351654	91351654	1138.56
CHR7	91292644	91292644	723.00
CHR7	91464219	91464219	724.22
CHR7	91476347	91476347	819.33
CHR7	91304839	91304839	535.78
CHR7	91288702	91288702	447.00
CHR7	91264694	91264694	494.11
CHR7	91511293	91511293	545.22
CHR7	91438697	91438697	841.22
CHR7	91520443	91520443	434.22
CHR7	91434120	91434120	1280.56
CHR7	91509610	91509610	750.89
CHR7	91257000	91257000	579.44
CHR7	91432493	91432493	425.44
CHR7	91490383	91490383	1137.00
CHR7	91242049	91242049	587.44
CHR7	91244220	91244220	717.22
CHR7	91233262	91233262	507.56
CHR7	91291744	91291744	489.22
CHR7	91396982	91396982	502.00
CHR7	91252833	91252833	439.33
CHR7	91476447	91476447	559.78
CHR7	91348471	91348471	1542.33
CHR7	91386495	91386495	317.22
CHR7	91526839	91526839	627.22
CHR7	91381640	91381640	478.11
CHR7	91204128	91204128	373.44
CHR7	91359332	91359332	460.44
CHR7	91299001	91299001	1161.22
CHR7	91516289	91516289	543.22
CHR7	91228481	91228481	572.22
CHR7	91424945	91424945	504.67
CHR7	91473246	91473246	413.44
CHR7	91270007	91270007	520.11
CHR7	91243049	91243049	410.22
CHR7	91248535	91248535	447.00
CHR7	91373031	91373031	411.11
CHR7	91283447	91283447	408.22
CHR7	91433493	91433493	740.00
CHR7	91355707	91355707	394.78
CHR7	91253633	91253633	808.56
CHR7	91498852	91498852	375.89
CHR7	91426545	91426545	344.44
CHR7	91276289	91276289	440.44
CHR7	91243883	91243883	491.78
CHR7	91399520	91399520	512.33
CHR7	91402574	91402574	486.00
CHR7	91343939	91343939	809.56
CHR7	91378985	91378985	451.89
CHR7	91215386	91215386	559.89
CHR7	91227381	91227381	456.00
CHR7	91423845	91423845	1701.22
CHR7	91234986	91234986	7077.22
CHR7	91366577	91366577	698.11
CHR7	91374808	91374808	844.44
CHR7	91303216	91303216	532.22
CHR7	91296642	91296642	539.33
CHR7	91543114	91543114	569.11
CHR7	91456543	91456543	1303.22
CHR7	91404766	91404766	556.00
CHR7	91264594	91264594	548.67
CHR7	91258943	91258943	350.67
CHR7	91272595	91272595	732.11
CHR7	91452732	91452732	980.33
CHR7	91299835	91299835	441.00
CHR7	91395782	91395782	533.11
CHR7	91384547	91384547	491.44
CHR7	91320011	91320011	797.89
CHR7	91375308	91375308	605.56
CHR7	91229833	91229833	1082.00
CHR7	91498952	91498952	454.78
CHR7	91343839	91343839	505.78
CHR7	91366107	91366107	538.44
CHR7	91545791	91545791	605.33
CHR7	91455743	91455743	1572.78
CHR7	91343539	91343539	1583.33
CHR7	91254141	91254141	445.44
CHR7	91403374	91403374	383.67
CHR7	91324120	91324120	429.00
CHR7	91455943	91455943	1685.33
CHR7	91434620	91434620	484.67
CHR7	91411579	91411579	528.44
CHR7	91361602	91361602	1690.22
CHR7	91256433	91256433	5621.67
CHR7	91300935	91300935	489.11
CHR7	91227581	91227581	458.78
CHR7	91463119	91463119	903.44
CHR7	91498752	91498752	411.67
CHR7	91522625	91522625	1249.56
CHR7	91294959	91294959	409.44
CHR7	91496252	91496252	395.56
CHR7	91401112	91401112	395.67
CHR7	91536685	91536685	895.22
CHR7	91351033	91351033	493.33
CHR7	91411779	91411779	3003.11
CHR7	91375208	91375208	397.78
CHR7	91304516	91304516	3140.33
CHR7	91459305	91459305	1766.11
CHR7	91361802	91361802	1460.00
CHR7	91283147	91283147	388.67
CHR7	91297332	91297332	435.56
CHR7	91216086	91216086	546.00
CHR7	91402774	91402774	354.44
CHR7	91447416	91447416	582.22
CHR7	91423745	91423745	602.89
CHR7	91317318	91317318	642.56
CHR7	91332848	91332848	3263.00
CHR7	91284147	91284147	515.11
CHR7	91533907	91533907	509.89
CHR7	91351354	91351354	606.56
CHR7	91533519	91533519	460.00
CHR7	91430652	91430652	449.44
CHR7	91378685	91378685	363.22
CHR7	91257500	91257500	735.78
CHR7	91327446	91327446	407.22
CHR7	91478498	91478498	2046.67
CHR7	91434720	91434720	491.00
CHR7	91465619	91465619	3227.67
CHR7	91402374	91402374	391.78
CHR7	91347871	91347871	1714.33
CHR7	91395582	91395582	418.00
CHR7	91331062	91331062	819.56
CHR7	91344239	91344239	550.22
CHR7	91518289	91518289	1013.11
CHR7	91453232	91453232	650.00
CHR7	91241549	91241549	418.11
CHR7	91390713	91390713	685.33
CHR7	91302416	91302416	425.11
CHR7	91384347	91384347	1477.44
CHR7	91392113	91392113	757.11
CHR7	91360202	91360202	414.78
CHR7	91389450	91389450	817.22
CHR7	91531095	91531095	747.11
CHR7	91545191	91545191	451.56
CHR7	91232826	91232826	412.67
CHR7	91372031	91372031	1223.89
CHR7	91467809	91467809	750.56
CHR7	91476547	91476547	1051.11
CHR7	91362102	91362102	423.11
CHR7	91304977	91304977	678.22
CHR7	91208681	91208681	473.33
CHR7	91301735	91301735	554.89
CHR7	91538599	91538599	742.33
CHR7	91401212	91401212	560.44
CHR7	91353576	91353576	1432.78
CHR7	91497652	91497652	585.00
CHR7	91287347	91287347	6828.00
CHR7	91545891	91545891	617.44
CHR7	91213918	91213918	454.89
CHR7	91434420	91434420	460.22
CHR7	91425245	91425245	530.56
CHR7	91358732	91358732	551.78
CHR7	91282047	91282047	1171.44
CHR7	91424545	91424545	524.22
CHR7	91454527	91454527	387.44
CHR7	91346215	91346215	1980.56
CHR7	91319711	91319711	272.56
CHR7	91434520	91434520	435.11
CHR7	91216786	91216786	4090.33
CHR7	91209271	91209271	471.67
CHR7	91286947	91286947	3710.56
CHR7	91546091	91546091	612.78
CHR7	91402174	91402174	709.78
CHR7	91399712	91399712	442.89
CHR7	91223228	91223228	405.56
CHR7	91428183	91428183	1634.89
CHR7	91370931	91370931	403.89
CHR7	91427057	91427057	406.56
CHR7	91296742	91296742	423.67
CHR7	91495269	91495269	633.22
CHR7	91542914	91542914	462.78
CHR7	91460317	91460317	588.67
CHR7	91431175	91431175	500.22
CHR7	91515572	91515572	884.11
CHR7	91455342	91455342	548.11
CHR7	91216486	91216486	316.22
CHR7	91532819	91532819	401.67
CHR7	91492025	91492025	795.89
CHR7	91466806	91466806	430.22
CHR7	91470716	91470716	556.89
CHR7	91286628	91286628	581.56
CHR7	91356428	91356428	480.00
CHR7	91423345	91423345	543.56
CHR7	91360802	91360802	440.44
CHR7	91460217	91460217	536.67
CHR7	91211509	91211509	554.56
CHR7	91388730	91388730	613.22
CHR7	91345139	91345139	946.22
CHR7	91474094	91474094	1971.22
CHR7	91234134	91234134	381.56
CHR7	91323021	91323021	1744.22
CHR7	91325949	91325949	624.00
CHR7	91499252	91499252	551.44
CHR7	91402974	91402974	555.22
CHR7	91283947	91283947	429.56
CHR7	91413217	91413217	900.89
CHR7	91272695	91272695	636.67
CHR7	91241149	91241149	684.22
CHR7	91215486	91215486	433.56
CHR7	91374573	91374573	510.67
CHR7	91208381	91208381	536.67
CHR7	91512484	91512484	552.78
CHR7	91246117	91246117	421.11
CHR7	91469236	91469236	634.22
CHR7	91299101	91299101	361.56
CHR7	91534841	91534841	1233.44
CHR7	91536185	91536185	757.89
CHR7	91409466	91409466	697.33
CHR7	91268822	91268822	444.56
CHR7	91436031	91436031	499.78
CHR7	91342739	91342739	407.33
CHR7	91411279	91411279	377.56
CHR7	91325449	91325449	337.00
CHR7	91286328	91286328	885.11
CHR7	91280574	91280574	1800.78
CHR7	91408966	91408966	610.56
CHR7	91215686	91215686	536.89
CHR7	91517989	91517989	15778.67
CHR7	91266635	91266635	703.56
CHR7	91509010	91509010	1578.56
CHR7	91210194	91210194	473.00
CHR7	91204528	91204528	461.44
CHR7	91324020	91324020	443.67
CHR7	91355107	91355107	445.00
CHR7	91459405	91459405	547.78
CHR7	91282747	91282747	450.11
CHR7	91361302	91361302	925.78
CHR7	91489683	91489683	1089.11
CHR7	91460117	91460117	480.67
CHR7	91475894	91475894	627.89
CHR7	91530995	91530995	979.00
CHR7	91539860	91539860	529.78
CHR7	91300535	91300535	1826.22
CHR7	91265741	91265741	471.56
CHR7	91370131	91370131	620.33
CHR7	91463619	91463619	532.78
CHR7	91279374	91279374	372.33
CHR7	91273195	91273195	467.33
CHR7	91448016	91448016	1496.89
CHR7	91506510	91506510	443.00
CHR7	91467609	91467609	535.00
CHR7	91517289	91517289	837.11
CHR7	91435665	91435665	415.33
CHR7	91249455	91249455	309.00
CHR7	91453032	91453032	788.67
CHR7	91514628	91514628	1982.00
CHR7	91426745	91426745	380.22
CHR7	91333048	91333048	492.89
CHR7	91524133	91524133	585.44
CHR7	91425145	91425145	3022.44
CHR7	91275989	91275989	450.11
CHR7	91255699	91255699	758.56
CHR7	91213818	91213818	488.56
CHR7	91319811	91319811	596.67
CHR7	91545991	91545991	398.56
CHR7	91490283	91490283	624.56
CHR7	91511893	91511893	1493.56
CHR7	91434220	91434220	571.56
CHR7	91438377	91438377	488.56
CHR7	91413017	91413017	464.22
CHR7	91534007	91534007	446.44
CHR7	91226480	91226480	485.33
CHR7	91530595	91530595	2139.78
CHR7	91498452	91498452	7637.22
CHR7	91366377	91366377	427.78
CHR7	91424745	91424745	1647.22
CHR7	91341980	91341980	431.11
CHR7	91370731	91370731	1869.44
CHR7	91299435	91299435	338.78
CHR7	91362202	91362202	681.89
CHR7	91383116	91383116	399.78
CHR7	91432193	91432193	613.78
CHR7	91326246	91326246	1267.00
CHR7	91446843	91446843	485.89
CHR7	91521225	91521225	847.78
CHR7	91332748	91332748	381.11
CHR7	91299635	91299635	353.00
CHR7	91525671	91525671	483.11
CHR7	91283847	91283847	510.11
CHR7	91374473	91374473	574.44
CHR7	91227080	91227080	804.56
CHR7	91491625	91491625	370.44
CHR7	91281274	91281274	533.00
CHR7	91428883	91428883	854.78
CHR7	91357745	91357745	543.78
CHR7	91214686	91214686	434.89
CHR7	91539619	91539619	752.78
CHR7	91393406	91393406	552.00
CHR7	91540160	91540160	769.89
CHR7	91296442	91296442	1448.00
CHR7	91512943	91512943	554.56
CHR7	91426345	91426345	632.56
CHR7	91368586	91368586	4363.44
CHR7	91476847	91476847	635.78
CHR7	91391313	91391313	383.56
CHR7	91541814	91541814	472.11
CHR7	91391813	91391813	1226.00
CHR7	91475494	91475494	865.33
CHR7	91331688	91331688	576.56
CHR7	91526439	91526439	688.00
CHR7	91526639	91526639	567.22
CHR7	91371831	91371831	481.67
CHR7	91242349	91242349	428.44
CHR7	91536885	91536885	677.00
CHR7	91427157	91427157	385.78
CHR7	91424245	91424245	470.67
CHR7	91515028	91515028	2021.00
CHR7	91470116	91470116	1595.00
CHR7	91426957	91426957	469.00
CHR7	91478198	91478198	1336.33
CHR7	91212109	91212109	433.22
CHR7	91215786	91215786	1047.44
CHR7	91409066	91409066	778.00
CHR7	91275889	91275889	455.22
CHR7	91473594	91473594	641.33
CHR7	91292344	91292344	530.89
CHR7	91349878	91349878	581.56
CHR7	91362439	91362439	1163.56
CHR7	91228181	91228181	376.67
CHR7	91241949	91241949	462.78
CHR7	91380257	91380257	1900.56
CHR7	91426145	91426145	960.78
CHR7	91530695	91530695	1097.11
CHR7	91244520	91244520	601.89
CHR7	91385152	91385152	495.11
CHR7	91514028	91514028	558.00
CHR7	91522225	91522225	1690.89
CHR7	91544091	91544091	2646.89
CHR7	91234861	91234861	500.33
CHR7	91279074	91279074	384.00
CHR7	91392313	91392313	425.78
CHR7	91426845	91426845	466.56
CHR7	91497052	91497052	629.44
CHR7	91497152	91497152	723.56
CHR7	91373231	91373231	834.00
CHR7	91216686	91216686	2359.89
CHR7	91279174	91279174	427.22
CHR7	91280474	91280474	534.56
CHR7	91208281	91208281	415.44
CHR7	91270207	91270207	513.33
CHR7	91265143	91265143	432.33
CHR7	91364607	91364607	441.67
CHR7	91270407	91270407	417.56
CHR7	91379757	91379757	498.67
CHR7	91431275	91431275	785.89
CHR7	91268922	91268922	523.89
CHR7	91475794	91475794	1781.11
CHR7	91535141	91535141	2064.56
CHR7	91332188	91332188	428.22
CHR7	91395982	91395982	520.67
CHR7	91231070	91231070	403.33
CHR7	91342839	91342839	487.44
CHR7	91380750	91380750	663.78
CHR7	91358532	91358532	862.89
CHR7	91471746	91471746	461.56
CHR7	91538699	91538699	853.89
CHR7	91280774	91280774	1129.11
CHR7	91346115	91346115	569.56
CHR7	91229333	91229333	1241.33
CHR7	91450108	91450108	673.33
CHR7	91281074	91281074	1115.44
CHR7	91392906	91392906	452.89
CHR7	91508110	91508110	627.56
CHR7	91437031	91437031	555.00
[truncated: 10,461 more rows]
