# Supplementary material for: The impact of chromatin modifiers on the timing of locus replication in mouse embryonic stem cells
Source: Genome Biol. 2007 Aug 17;8(8):R169. doi: 10.1186/gb-2007-8-8-r169 (PMC2374999; doi:10.1186/gb-2007-8-8-r169)
Supplement: Additional data file 3 — Microarray data for the histone acetylation analysis. [file gb-2007-8-8-r169-S3.zip › SampleKey.txt]

****Raw data*****

___Replicate 1

AcK9r1_raw_IP.txt     (anti-H3K9ac Chip; Cy5)
AcK9r1_raw_input.txt	(input DNA; Cy3)

H3r1_raw_IP.txt     (anti-total H3 Chip; Cy5)
H3r1_raw_input.txt	(input DNA)

___Replicate 2

AcK9r2_raw_IP.txt     (anti-H3K9ac Chip; Cy5)
AcK9r2_raw_input.txt	(input DNA; Cy3)

H3r2_raw_IP.txt     (anti-total H3 Chip; Cy5)
H3r2_raw_input.txt	(input DNA; Cy3)


****Ratio data (normalized and scaled by Nimblegen)****

___Replicate 1

AcK9r1_ratio.txt     (anti-H3K9ac Chip / input)
H3r1_ratio.txt     (anti-total H3 Chip / input)

___Replicate 2

AcK9r2_ratio.txt     (anti-H3K9ac Chip / input)
H3r2_ratio.txt       (anti-total H3 Chip / input)

****Peak data (H3K9ac/H3; replicates combined and peaks detected by HMM using TileMap; P_POSTERIOR > 0.5 considered as a peak)****

AcK9normH3_hmm.txt
